# Supplementary material for: High-density SNP-based genetic map development and linkage disequilibrium assessment in Brassica napus L
Source: BMC Genomics. 2013 Feb 22;14:120. doi: 10.1186/1471-2164-14-120 (PMC3600037; doi:10.1186/1471-2164-14-120)
Supplement: Additional file 1: Table S1 — Description of the individual genetic maps obtained on the ‘Darmor-bzh’ x ‘Yudal’ (DYDH), ‘Tapidor’ x Ningyou7’ (TNDH), ‘Aviso’ x ‘Abumasari’ (AADH) and ‘Aviso’ x ‘Montego’ (AMDH) DH populations. Total number of markers and SNPs per LG and on the A, C and whole genomes and ratio of marker and SNP number on the A genome relatively to the C genome (A/C) are indicated. [file 1471-2164-14-120-S1.xlsx]

## Sheet: Feuil1
Supplementary Table 1: Description of the individual genetic maps obtained on the 'Darmor-bzh' x 'Yudal' (DYDH), 'Tapidor' x Ningyou7' (TNDH), 'Aviso' x 'Abumasari' (AADH) and 'Aviso' x 'Montego' (AMDH) DH populations.
Total number of markers and SNPs per LG and on the A, C and whole genomes and ratio of marker and SNP number on the A genome relatively to the C genome (A/C) are indicated.
	DYDH							TNDH							AADH				AMDH
Linkage groups	Number of markers	Number of SNPs	Number of markers on the integrated map	Number of SNPs on the integrated map	Length (cM)	Number of markers/cM	Number of SNPs/cM	Number of markers	Number of SNPs	Number of markers on the integrated map	Number of SNPs on the integrated map	Length (cM)	Number of markers/cM	Number of SNPs/cM	Number of SNPs	Number of SNPs on the integrated map	Length (cM)	Number of SNPs/cM	Number of SNPs	Number of SNPs on the integrated map	Length (cM)	Number of SNPs/cM
A1	254	185	243	174	120.1	2.1149	1.54038	296	248	285	239	88.7	3.33709	2.79594	243	234	205.1	1.18479	172	161	79.5	2.16352
A2	177	143	171	138	117.9	1.50127	1.21289	180	150	177	147	86.5	2.08092	1.7341	263	250	125	2.104	201	188	83.54	2.40603
A3	366	290	343	268	137.5	2.66182	2.10909	284	196	276	188	145.6	1.95055	1.34615	310	297	209.2	1.48184	166	160	126.5	1.31225
A4	168	147	163	142	61	2.7541	2.40984	228	192	224	188	84.4	2.70142	2.27488	251	244	126.4	1.98576	123	118	60.82	2.02236
A5	187	155	179	146	98.2	1.90428	1.57841	297	240	288	231	119.3	2.48952	2.01174	308	290	207.64	1.48334	175	167	103	1.69903
A6	221	171	219	169	122.9	1.79821	1.39138	312	253	308	249	94.2	3.3121	2.68577	238	235	216.18	1.10093	140	137	111.53	1.25527
A7	228	189	224	186	93.2	2.44635	2.0279	266	212	262	208	85.3	3.11841	2.48535	178	171	160.52	1.1089	133	127	58.32	2.28052
A8	75	52	71	49	44.5	1.68539	1.16854	99	67	98	66	73.1	1.35431	0.916553	84	80	144.1	0.582929	63	57	67.2	0.9375
A9	258	184	250	175	124.5	2.07229	1.47791	347	276	342	268	113.3	3.06267	2.43601	187	182	246.47	0.758713	125	117	137.87	0.906651
A10	225	186	221	182	62.5	3.6	2.976	194	161	194	161	76.4	2.53927	2.10733	288	281	148.13	1.94424	43	40	63.69	0.675145
C1	130	76	122	68	104.4	1.24521	0.727969	80	41	76	38	100.44	0.796495	0.408204	102	90	201.56	0.506053	103	92	104.21	0.988389
C2	210	161	199	151	126.5	1.66008	1.27273	120	90	111	82	66.8	1.79641	1.34731	157	149	144.47	1.08673	83	80	110.2	0.753176
C3	233	181	226	172	174.4	1.33601	1.03784	167	113	161	106	138.1	1.20927	0.818248	205	193	278.85	0.735162	241	221	196.6	1.22584
C4	157	110	148	102	130.7	1.20122	0.841622	164	116	157	109	130.5	1.2567	0.888889	125	121	225.77	0.553661	105	95	128.95	0.814269
C5	103	58	99	54	121.6	0.847039	0.476974	61	38	56	34	131.3	0.464585	0.289414	58	56	210.8	0.275142	49	43	84.94	0.576878
C6	127	104	119	96	87.5	1.45143	1.18857	143	100	140	97	118.4	1.20777	0.844595	75	72	151.3	0.495704	95	88	113.8	0.834798
C7	105	65	103	63	102	1.02941	0.637255	97	76	94	74	83.6	1.16029	0.909091	93	86	155.86	0.596689	121	115	110.19	1.0981
C8	131	100	132	99	104.5	1.25359	0.956938	100	70	98	69	103.9	0.962464	0.673725	88	88	123.16	0.714518	63	57	105.3	0.598291
C9	142	107	137	102	114.8	1.23693	0.932056	159	124	150	115	107.5	1.47907	1.15349	132	123	214.2	0.616246	100	84	101.2	0.988142
Total	3497	2664	3369	2536	2048.7	1.70694	1.30034	3594	2763	3497	2669	1947.34	1.84559	1.41886	3385	3242	3494.71	0.968607	2301	2147	1947.36	1.1816
Total A	2159	1702	2084	1629	982.3	2.25386	1.78923	2503	1995	2454	1945	966.8	2.59463	2.07938	2350	2264	1788.74	1.37354	1341	1272	891.97	1.56583
Total C	1338	962	1285	907	1066.4	1.25121	0.896884	1091	768	1043	724	980.54	1.14812	0.814773	1035	978	1705.97	0.61999	960	875	1055.39	0.875321
A/C	1.6136	1.76923	1.62179	1.79603	0.921137	1.80134	1.99494	2.29423	2.59766	2.35283	2.68646	0.985987	2.2599	2.5521	2.27053	2.31493	1.04852	2.21543	1.39688	1.45371	0.845157	1.78886
