# Supplementary material for: High-density SNP-based genetic map development and linkage disequilibrium assessment in Brassica napus L
Source: BMC Genomics. 2013 Feb 22;14:120. doi: 10.1186/1471-2164-14-120 (PMC3600037; doi:10.1186/1471-2164-14-120)
Supplement: Additional file 2: Table S2 — Summary of data obtained for all the markers: assignment to linkage groups, collinearity blocks, centromere, erucic genes and glucosinolate QTL positions, position on the integrated and the individual maps, segregation distortion and PIC values on the different collections. [file 1471-2164-14-120-S2.xlsx]

## Sheet: Feuil2
Supplementary Table 2: Summary of data obtained for all the markers: assignment to linkage groups, collinearity blocks, centromere, erucic genes and glucosinolate QTL positions, position on the integrated and the individual maps
segregation distortion and PIC values on the different collections.
			Putative Centro-mere position			Cumulative distance in cM					Segregation distortion (Probability of Chi2 test)				Polymorphism Information Content (PIC) estimated on the different subgroups
Linkage Group	Locus Name	Schranz's block		Erucic & GLS QTL position	Linkage Group	Integrated map	DYDH map	TNDH map	AADH map	AMDH map	DYDH map	TNDH map	AADH map	AMDH map	Fodder rape	Spring oilseed rape	Winter oilseed rape	"++" winter oilseed rape	"0+" winter oilseed rape	"00" winter oilseed rape
A1	CB10081	>U			A1	0	0	0			0.0160335	0.203374	-	-	-	-	-	-	-	-
A1	sN11641	none			A1	3.6		4.15584			-	0.396439	-	-	-	-	-	-	-	-
A1	HBr003	none			A1	3.8		4.352			-	0.589774	-	-	-	-	-	-	-	-
A1	niab113	none			A1	4		4.55696			-	0.28367	-	-	-	-	-	-	-	-
A1	BS008343	U			A1	6.9	6.9				0.0180436	-	-	-	0.169216	0.3713	0.204575	0.25827	0.299851	0.147955
A1	BS012655	E			A1	6.9	6.9	8	0		0.00296772	0.668036	0.678302	-	0.0416285	0.355713	0.03893	0	0.0570426	0.0434349
A1	BS005982	U			A1	7.2	7.2	9.07	3.3		0.0184691	0.598161	0.832107	-	0	0.358387	0	0	0	0
A1	BS007094	U			A1	7.2	7.2	9.07	3.3		0.0287539	0.668036	0.75183	-	0.0766722	0.360336	0	0	0	0
A1	BS008182	U			A1	7.2	7.2	9.07	3.2		0.0238129	0.524777	0.915106	-	0.141107	0.366852	0.0387625	0	0.0570426	0.0434349
A1	BS008560	U			A1	7.2	7.2	9.07	2.2		0.0184691	0.668036	0.602168	-	0.0766722	0.362155	0.16203	0.190347	0.253261	0.133376
A1	BS011054	U			A1	7.6		9.07			-	0.749119	-	-	0.141107	0.18818	0.323376	0.107383	0.318011	0.342757
A1	BS013561	U			A1	7.6	7.6				0.0338221	-	-	-	0.0399663	0.358387	0	0	0	0
A1	BS013562	U			A1	7.6	7.6	9.07	3.3		0.0338221	0.524777	0.832107	-	0.0766722	0.359876	0	0	0	0
A1	BS008181	U			A1	7.8	7.8	9.07			0.110228	0.455545	-	-	0.146183	0.373561	0.0826701	0.194824	0.0570426	0.0493186
A1	sN11641a	none			A1	7.8	7.8				0.201643	-	-	-	-	-	-	-	-	-
A1	BS007056	U			A1	8.7	8.7	9.4	8.5		0.031874	0.589774	0.912067	-	0.367959	0.37342	0.226282	0.318812	0.299851	0.178933
A1	BS005682	U			A1	8.8	8.8	9.51	3.5		0.0403374	0.678302	0.916051	-	0	0.373604	0.0785674	0.190347	0.0570426	0.0437058
A1	BS006955	>U			A1	8.8	8.8		0		0.0344788	-	0.524777	-	0.275457	0.372172	0.0785674	0.133669	0.0570426	0.0608532
A1	BS007411	>U			A1	8.8	8.8	8	0.2		0.0403374	0.337356	0.674987	-	0.194824	0.366599	0.0589607	0.0570426	0.0570426	0.0493186
A1	BS008436	>U			A1	8.8	8.8	8	8.57		0.0469926	0.28367	0.915106	-	0.239198	0.373604	0.070639	0.107383	0.0570426	0.0551245
A1	BS006880	>U			A1	9	9	8	0.8		0.00932959	0.455545	0.826238	-	0.141107	0.359876	0.070639	0.107383	0.0570426	0.0551245
A1	BS007453	U			A1	9.1		9.68			-	0.28367	-	-	0.141107	0.171645	0.321007	0.0587139	0.299851	0.346875
A1	BS007454	U			A1	9.1		9.68			-	0.28367	-	-	0.141107	0.18818	0.322716	0.0587139	0.299851	0.348409
A1	BS010504	E			A1	9.1	9.1	9.68	7.58		0.0396119	0.28367	1	-	0.141107	0.0818837	0.372712	0.345679	0.369195	0.374825
A1	BS011055	U			A1	9.2	9.2		2.3		0.0694191	-	0.749119	-	0.239198	0.169616	0.367093	0.325955	0.37477	0.366987
A1	BS012298	U			A1	9.3		9.88	7.58	0	-	0.835705	0.833935	0.589774	0.141107	0.356305	0.310817	0.0570426	0.107383	0.351699
A1	BS007392	U			A1	9.4		9.37	8.35		-	0.830218	0.529368	-	0.0766722	0.369846	0.0261916	0.0570426	0.0570426	0
A1	BS008709	U			A1	9.4				0.1	-	-	-	0.668036	0	0.33777	0.315392	0.0570426	0.151629	0.351381
A1	BS008710	U			A1	9.4		9.4	8.5	0.1	-	0.668036	0.912067	0.668036	-	-	-	-	-	-
A1	BS006803	U			A1	9.5		12.2	9.14		-	0.337356	0.914128	-	0.141107	0.374777	0.0782451	0.107383	0.151629	0.0551245
A1	niab097	none			A1	9.6		10.8			-	0.224463	-	-	-	-	-	-	-	-
A1	BRMS098	none			A1	9.7		10.9556			-	0.348083	-	-	-	-	-	-	-	-
A1	BS006922	U			A1	9.7		11.08	10.9		-	0.606057	0.589774	-	0.0766722	0.37408	0.0667823	0.0570426	0.107383	0.0493186
A1	BS007681	U			A1	9.7		11.08		7.1	-	0.606057	-	0.668036	-	-	-	-	-	-
A1	BS008319	U			A1	9.7		12.2	10.29		-	0.337356	0.915106	-	0	0.369369	0.0347606	0	0.0570426	0.0377077
A1	BS010425	U			A1	9.7	9.7	12.2		0.9	5.97512e-06	0.3318	-	0.826238	-	-	-	-	-	-
A1	BS009520	U			A1	10			13.16	4.8	-	-	0.125786	0.391064	-	-	-	-	-	-
A1	BS009521	U			A1	10			13.16	4.8	-	-	0.125786	0.391064	0.367959	0.346592	0.0970354	0.151629	0.0570426	0.0835047
A1	BS010185	U			A1	10				1.9	-	-	-	0.656721	0	0.241651	0.299674	0.0570426	0.0570426	0.344871
A1	BS006802	U			A1	10.1				2.1	-	-	-	0.272361	0.0766722	0.241651	0.310982	0.113422	0.151629	0.346899
A1	BS011429	U			A1	10.1				2.1	-	-	-	0.510162	0	0.304688	0.310871	0.0570426	0.107383	0.349955
A1	BS008249	U			A1	10.2			14.66		-	-	0.756997	-	0.373258	0.289555	0.137392	0.253261	0.299851	0.0374724
A1	BS009068	U			A1	10.2		12.2	14.26	2.5	-	0.450351	0.674987	0.391064	0.373258	0.304688	0.281496	0.224062	0.27839	0.290602
A1	BS009070	none			A1	10.2				2.5	-	-	-	0.391064	0.351488	0.354966	0.265791	0.22891	0.22891	0.281097
A1	BS006319	U			A1	10.3	10.3		14.26		0.0446097	-	0.749119	-	-	-	-	-	-	-
A1	BS009656	U			A1	10.3	10.3		15.16	3.1	0.0527786	-	1	0.737316	0.275457	0.130232	0.370736	0.363498	0.350989	0.373212
A1	BS006726	U			A1	10.4				3.6	-	-	-	0.520051	0.141107	0.199225	0.214562	0.0570426	0.0570426	0.263895
A1	BS006727	U			A1	10.4		11.36		3.6	-	0.337356	-	0.520051	0.169216	0.199225	0.213499	0.0570426	0.0570426	0.263267
A1	BS012339	U			A1	12	12		16.12	5.9	0.0219353	-	0.832107	0.450351	0.358887	0.266308	0.131425	0.110321	0.224062	0.103997
A1	BS009655	U			A1	12.2		12.2		3.1	-	0.450351	-	0.737316	-	-	-	-	-	-
A1	BS013071	U			A1	12.2		12.2	17		-	0.450351	0.585379	-	0	0.354087	0.0263064	0	0.0570426	0.0254692
A1	BS013072	U			A1	12.2		12.2	17		-	0.450351	0.585379	-	-	-	-	-	-	-
A1	BS006448	U			A1	12.4			18.25		-	-	0.533829	-	-	-	-	-	-	-
A1	BS007680	U			A1	12.4		12.2	18.25		-	0.520051	0.342782	-	0.0766722	0.353423	0.0263064	0	0.0570426	0.0254692
A1	BS012110	U			A1	12.5			18.87		-	-	0.749119	-	-	-	-	-	-	-
A1	BS012111	U			A1	12.5		12.2	18.66		-	0.520051	0.828263	-	0.0766722	0.357863	0.0819951	0.171645	0.0570426	0.0665055
A1	BS012381	X			A1	12.5			18.66	7.1	-	-	0.915106	0.668036	0.194824	0.297469	0.192147	0.224062	0.110321	0.194824
A1	BS006935	U			A1	12.6	12.6	14.43		6.8	0.0143668	0.198256	-	0.90985	0	0.266308	0.0785674	0.151629	0.0570426	0.0669089
A1	sN11707b	none			A1	12.6	12.6				0.033435	-	-	-	-	-	-	-	-	-
A1	BS006509	U			A1	12.8		13.37	20.37		-	0.391064	0.828263	-	0.345679	0.361753	0.176115	0.21249	0.110321	0.182995
A1	BS006510	U			A1	12.8		13.37	20.37		-	0.391064	0.828263	-	0	0.364128	0.140565	0.133669	0.130232	0.146588
A1	BS008795	U			A1	12.8		13.37		12.06	-	0.3318	-	0.830218	-	-	-	-	-	-
A1	BS006264	U			A1	13.1		13.75		7.1	-	0.606057	-	0.668036	-	-	-	-	-	-
A1	BS011741	U			A1	13.1		13.78		11.63	-	0.470298	-	0.914128	-	-	-	-	-	-
A1	PFM450	none			A1	13.4	13.4				0.00867111	-	-	-	-	-	-	-	-	-
A1	BS013735	U			A1	13.5		14.23		13.85	-	0.294508	-	0.828263	0.316966	0.349234	0.347365	0.294487	0.322569	0.358211
A1	BS013309	U			A1	13.6		14.43	24.89		-	0.337356	0.524777	-	0	0.354087	0.0549952	0.107383	0.0570426	0.0434349
A1	BS008377	U			A1	13.7		14.43	25.11	4.8	-	0.294508	0.916965	0.668036	0.141107	0.350989	0.0428767	0	0.0570426	0.0493186
A1	BS013310	U			A1	13.7			25.35		-	-	0.182423	-	0	0.367687	0.061012	0.0853633	0.0587139	0.0451125
A1	BS005846	U			A1	13.8				12.06	-	-	-	0.830218	-	-	-	-	-	-
A1	BS009436	U			A1	13.8			25.98	12.06	-	-	0.3318	0.830218	0	0.37141	0.120985	0.151629	0.107383	0.118993
A1	BS009437	U			A1	13.8			25.98	12.06	-	-	0.3318	0.830218	0	0.367738	0.124331	0.151629	0.107383	0.123855
A1	BS006959	U			A1	14		14.43	27.16		-	0.160967	0.224463	-	0.337372	0.375	0.0667823	0.130232	0.0570426	0.0434349
A1	BS005880	H			A1	14.1	14.1	14.35		12.95	0.0110234	0.353263	-	1	0.362906	0.354087	0.243488	0.355713	0.194824	0.21491
A1	BS005881	H			A1	14.1	14.1	14.43	27.49		0.0180436	0.203374	0.203374	-	0.363914	0.374467	0.157197	0.283384	0.190347	0.104596
A1	BS010526	U			A1	14.1		14.43	27.49		-	0.28367	0.235559	-	0	0.356305	0.0428767	0	0.0570426	0.0493186
A1	BS007041	U			A1	14.5	14.5	14.43	28.4		0.0147344	0.198256	0.119814	-	0.316966	0.367506	0.0628897	0.151629	0.0570426	0.0434349
A1	BS007042	U			A1	14.5	14.5	14.43	28.4		0.000792512	0.165807	0.224463	-	-	-	-	-	-	-
A1	BS010401	U			A1	14.5		14.43	28.4		-	0.230062	0.119814	-	0	0.356305	0.0428767	0	0.0570426	0.0493186
A1	BS010402	U			A1	14.5		14.43	28.4		-	0.230062	0.119814	-	0	0.358387	0.0387625	0	0.0570426	0.0434349
A1	BS006233	U			A1	15.3		14.35	30.38	13.84	-	0.353263	0.213374	0.830218	0.375	0.372172	0.16789	0.151629	0.151629	0.168868
A1	BS006386	C			A1	15.5		14.43	30.95		-	0.133367	0.128885	-	0.246054	0.367959	0.0823312	0.0830117	0.151629	0.0669089
A1	pW248	none			A1	15.8		17.9285			-	0.121831	-	-	-	-	-	-	-	-
A1	BS006784	none			A1	15.9		17.79	31.75		-	0.142213	0.082731	-	-	-	-	-	-	-
A1	BS007882	U			A1	15.9		15.6	32		-	0.28367	0.170587	-	0	0.351731	0.0263064	0	0.0570426	0.0254692
A1	CNU142	none			A1	15.9		17.9905			-	0.198256	-	-	-	-	-	-	-	-
A1	sNRE47a	none			A1	16	16				0.0402173	-	-	-	-	-	-	-	-	-
A1	BS007883	U			A1	16.1		15.6	32.45		-	0.391064	0.0667792	-	0	0.350989	0.0263064	0	0.0570426	0.0254692
A1	pW157	none			A1	16.1		18.3858			-	0.54429	-	-	-	-	-	-	-	-
A1	CB10097	U			A1	16.4		18.9143			-	0.0699544	-	-	-	-	-	-	-	-
A1	CNU139	none			A1	16.4		18.9143			-	0.0699544	-	-	-	-	-	-	-	-
A1	BS005861	U			A1	16.6		19.1	33.5		-	0.105772	0.0699544	-	0.141107	0.363498	0.0670615	0.107383	0.0570426	0.0612249
A1	BS005979	U			A1	16.6		19.1	33.5		-	0.0898865	0.0699544	-	0.0766722	0.351731	0.193501	0	0.253261	0.211381
A1	BS006415	U			A1	16.6		19.1	33.5		-	0.133367	0.0320149	-	0	0.358387	0.0263064	0	0.0570426	0.0254692
A1	BS006416	U			A1	16.6		19.1	33.5		-	0.105772	0.0536313	-	0	0.360336	0.0263064	0	0.0570426	0.0254692
A1	BS009532	U			A1	16.6			33.5		-	-	0.0110876	-	0.350771	0.368412	0.373769	0.371063	0.375	0.370329
A1	BS011059	U			A1	16.6		19.1	33.5		-	0.0699544	0.0145075	-	0	0.343803	0.0304201	0	0.0570426	0.0314304
A1	BS012542	U			A1	16.6		19.1	33.5		-	0.0667792	0.0145075	-	0	0.357863	0.0304201	0	0.0570426	0.0314304
A1	BS007248	U			A1	18	18	21.4	37.12		0.0592142	0.0536313	0.0340064	-	0.32783	0.375	0.225045	0.190347	0.253261	0.228499
A1	BS010204	U			A1	18.7	18.7	23.07		16.44	0.0683988	0.0109593	-	0.668036	0.239198	0.374944	0.16789	0.130232	0.224062	0.156032
A1	BS012508	U			A1	18.7				16.44	-	-	-	0.668036	0.275457	0.311669	0.374919	0.37408	0.3713	0.373189
A1	niab096	none			A1	19.5		23.92			-	0.0235441	-	-	-	-	-	-	-	-
A1	BS005851	U			A1	20.5	20.5	24.9	42.69		0.0248675	0.0100801	0.187781	-	0	0.315752	0	0	0	0
A1	JICB0455	none			A1	20.8		25.3388			-	0.00840799	-	-	-	-	-	-	-	-
A1	BS009094	U			A1	20.9	20.9		43.78	24.54	0.00382804	-	0.289146	0.830218	-	-	-	-	-	-
A1	pW145	none			A1	21		25.6271			-	0.0164887	-	-	-	-	-	-	-	-
A1	BN53748	none			A1	21.3	21.3				0.0718384	-	-	-	-	-	-	-	-	-
A1	HBr018	none			A1	23.3		29.1967			-	0.00431901	-	-	-	-	-	-	-	-
A1	BS008882	C			A1	23.5				26.66	-	-	-	0.520051	-	-	-	-	-	-
A1	BS008828	U			A1	24.1				27.26	-	-	-	0.668036	0.32783	0.333193	0.358277	0.358887	0.371063	0.332103
A1	BS008901	U			A1	24.1				27.26	-	-	-	0.668036	0.275457	0.297469	0.37438	0.3713	0.349394	0.374829
A1	sR9481a	none			A1	25.9	25.9				0.263138	-	-	-	-	-	-	-	-	-
A1	BS007203	U			A1	26.3		33.7			-	0.0070162	-	-	-	-	-	-	-	-
A1	NMS0580	U			A1	26.3	26.3				0.0934925	-	-	-	-	-	-	-	-	-
A1	Ol10D03b	C			A1	27.4	27.4				0.0177701	-	-	-	-	-	-	-	-	-
A1	BS013541	U			A1	27.6	27.6		56.66		0.0866073	-	0.754454	-	0.337372	0.331104	0.0304201	0.107383	0.0570426	0.00645148
A1	Ra02G09	C			A1	27.9		36.15			-	0.0268567	-	-	-	-	-	-	-	-
A1	BS013540	U			A1	28.1	28.1	36.51	55.57		0.0248675	0.0360317	0.0604721	-	0.345679	0.372256	0.138434	0.233952	0.107383	0.123855
A1	Ra2G09	C			A1	28.3	28.3				0.00275768	-	-	-	-	-	-	-	-	-
A1	JICB1214	none			A1	28.7		37.2712			-	0.0763328	-	-	-	-	-	-	-	-
A1	BS006722	I			A1	28.9	28.9		56.17	30.67	0.0620441	-	0.0636174	0.743421	0.33379	0.374939	0.167983	0.199506	0.107383	0.15854
A1	BS006723	I			A1	28.9	28.9		56.43	31.35	0.0620441	-	0.0790495	0.445009	0.32783	0.374777	0.164398	0.18487	0.107383	0.15686
A1	BS008169	U			A1	29.6		38.6			-	0.0380883	-	-	-	-	-	-	-	-
A1	PFM410	none			A1	30.8	30.8				0.356981	-	-	-	-	-	-	-	-	-
A1	BS009901	U			A1	31.5	31.5		63.83		0.364839	-	0.235559	-	0.337372	0.359876	0.182668	0.318011	0.107383	0.15686
A1	BS006458	U			A1	31.8			63.67		-	-	0.113846	-	0.324865	0.366738	0.0602263	0	0.110321	0.0384317
A1	BS007456	U			A1	31.8	31.8		63.83		0.329294	-	0.193059	-	0.239198	0.315752	0.355836	0.24415	0.363498	0.361644
A1	BS012081	U			A1	31.8	31.8				0.307922	-	-	-	0.311277	0.370308	0.0788924	0.107383	0	0.0673173
A1	BS012082	U			A1	31.8	31.8				0.307922	-	-	-	-	-	-	-	-	-
A1	BS012163	U			A1	31.8	31.8		63.83		0.395081	-	0.235559	-	0.239198	0.365113	0	0	0	0
A1	BS012164	U			A1	31.8			63.83		-	-	0.235559	-	-	-	-	-	-	-
A1	BS005779	U			A1	32.2		42.3			-	0.0563917	-	-	0.0766722	0.117455	0.340013	0.266308	0.330335	0.351488
A1	BS007455	U			A1	32.2		42.3			-	0.0563917	-	-	0.141107	0.311467	0.0432472	0.0587139	0.107383	0
A1	BS008278	U			A1	32.2	32.2	42.3	64.22	37.79	0.277727	0.0619696	0.230062	0.218758	0.32783	0.205524	0.275603	0.207798	0.318011	0.28004
A1	BS008988	U			A1	32.2	32.2		65.3	41.63	0.368312	0.0970911	0.391064	0.520051	0.275457	0.128577	0.284836	0.224062	0.299851	0.295111
A1	BS011452	F			A1	32.5			65.51		-	-	0.91785	-	-	-	-	-	-	-
A1	NMS0972	U			A1	33.1	33.1				0.208413	-	-	-	-	-	-	-	-	-
A1	sR1377b	none			A1	33.1	33.1				0.223066	-	-	-	-	-	-	-	-	-
A1	BS007777	U			A1	33.2	33.2		65.88	41.63	0.435574	0.251452	0.445009	0.326109	0.374527	0.348409	0.298017	0.224062	0.299851	0.308831
A1	BS006302	U			A1	34	34			41.01	0.36131	0.251452	-	0.3318	0.318011	0.314033	0.235945	0.254611	0.263448	0.228206
A1	BS007822	U			A1	34.2				41.41	-	0.142213	-	0.391064	0.367959	0.374498	0.2897	0.27839	0.318011	0.288287
A1	BS008986	none			A1	34.2				41.41	-	-	-	0.391064	0.311277	0.350211	0.361982	0.355713	0.374722	0.356784
A1	BS008987	none			A1	34.2				41.41	-	-	-	0.391064	0.316966	0.360336	0.350506	0.355713	0.372925	0.3405
A1	BS008958	U			A1	34.8				42.6	-	-	-	0.28367	0.373258	0.250819	0.294293	0.350989	0.318011	0.273065
A1	BS007633	U			A1	35		45.5	66.7		-	0.113846	0.450351	-	0.32783	0.374498	0.246328	0.362751	0.224062	0.201439
A1	BS008957	U			A1	35			66.7	42.96	-	-	0.272361	0.391064	-	-	-	-	-	-
A1	BS005896	U			A1	35.1		45.5			-	0.0970911	-	-	-	-	-	-	-	-
A1	BS006163	U			A1	35.1		45.5			-	0.142213	-	-	-	-	-	-	-	-
A1	BS007888	U			A1	35.1	35.1	45.5			0.501627	0.113846	-	-	0.311277	0.335282	0.342134	0.373808	0.333193	0.3293
A1	BS005868	U			A1	35.7	35.7	45.5			0.629509	0.0763328	-	-	0.375	0.333193	0.320056	0.371063	0.318011	0.294844
A1	BS007634	U			A1	37.8		45.5	67.91		-	0.0970911	0.837419	-	-	-	-	-	-	-
A1	BS006550	U			A1	39.2		46.6			-	0.213374	-	-	0	0.331104	0.0744598	0	0.151629	0.0720822
A1	BS007806	U			A1	39.2		46.6			-	0.0699544	-	-	-	-	-	-	-	-
A1	BS012153	U			A1	39.2	39.2	46.6	67.55		0.32567	0.117851	0.598161	-	0.32783	0.250819	0.327738	0.37408	0.299851	0.308673
A1	BS012154	U			A1	39.2	39.2	46.6	67.55		0.32567	0.117851	0.598161	-	0.304688	0.33777	0.32388	0.372925	0.299851	0.295111
A1	BS013351	S			A1	39.2	39.2		68.46		0.224399	-	0.75183	-	0	0.343803	0.00888853	0.0570426	0	0
A1	BS006236	U			A1	40.9		47.64			-	0.142213	-	-	-	-	-	-	-	-
A1	BS006237	U			A1	40.9		47.64			-	0.256558	-	-	-	-	-	-	-	-
A1	BS007068	U			A1	40.9		47.64			-	0.142213	-	-	-	-	-	-	-	-
A1	BS007784	U			A1	40.9	40.9	47.64	73.94		0.252762	0.113846	0.915106	-	0.0766722	0.345679	0.0132731	0.0830117	0	0
A1	BS007902	U			A1	40.9		47.64		47.65	-	0.299759	-	0.235559	0.32783	0.306995	0.366521	0.372925	0.37477	0.361018
A1	BS008199	U			A1	40.9	40.9	47.64			0.277727	0.142213	-	-	0.0766722	0.359876	0.0132731	0.0830117	0	0
A1	BS008246	U			A1	40.9		47.64			-	0.213374	-	-	0.311277	0.346592	0.185418	0.299851	0.27839	0.114712
A1	BS010369	U			A1	41.2				47.84	-	-	-	0.28367	0.316966	0.339757	0.365975	0.363498	0.372925	0.364664
A1	BS010370	U			A1	41.2				47.84	-	-	-	0.28367	0.352828	0.342796	0.371809	0.372925	0.3713	0.368236
A1	sR11990A	none			A1	41.7		48.0905			-	0.0303124	-	-	-	-	-	-	-	-
A1	JICB0618	none			A1	42.3		48.4474			-	0.833935	-	-	-	-	-	-	-	-
A1	BS010521	U			A1	42.5		50.9	80.32		-	0.678302	0.218258	-	0.194824	0.365411	0.120985	0.151629	0.190347	0.077584
A1	BS010522	U			A1	42.5		50.9	80.32		-	0.678302	0.218258	-	0.218099	0.372256	0.186061	0.337372	0.25827	0.0936479
A1	BS010921	U			A1	42.5		50.9	80.32		-	0.678302	0.218258	-	0.141107	0.354087	0.089753	0.107383	0.107383	0.0612249
A1	BS013742	U			A1	42.5			80.32		-	-	0.749119	-	0.169216	0.266308	0.0823312	0.155485	0.0570426	0.0493186
A1	HBr045	none			A1	42.6		48.6413			-	0.828263	-	-	-	-	-	-	-	-
A1	JICB0009	none			A1	42.6		48.581			-	0.824141	-	-	-	-	-	-	-	-
A1	JICB0623	none			A1	42.6		48.6026			-	0.678302	-	-	-	-	-	-	-	-
A1	BS007218	U			A1	42.7	42.7	47.64	81.23		0.14635	0.213374	0.524777	-	0.297685	0.340864	0.200668	0.253261	0.318011	0.133376
A1	HBr019	none			A1	42.8		48.6816			-	0.515181	-	-	-	-	-	-	-	-
A1	BS009827	U			A1	42.9		48.76			-	0.353263	0.465512	-	0.323274	0.354087	0.131425	0.27839	0.151629	0.0725164
A1	IGF0557c	none			A1	42.9		48.8171			0.912067	0.830218	-	-	-	-	-	-	-	-
A1	IGF9014a	none			A1	42.9		48.841			-	0.470298	-	-	-	-	-	-	-	-
A1	Ol12F11	U			A1	42.9		48.8171			-	0.455545	-	-	-	-	-	-	-	-
A1	CNU235	none			A1	43.1		48.9322			-	0.450351	-	-	-	-	-	-	-	-
A1	BS007710	U			A1	46	46	50.9			0.588	0.533829	0.256558	-	0.141107	0.370308	0.0176183	0	0	0
A1	BS007711	U			A1	46	46	50.9			0.215728	0.602168	-	-	0	0.336557	0	0	0	0
A1	BS006047	U			A1	46.5		50.9	86.85		-	0.602168	0.594032	-	0.218099	0.372256	0.184592	0.337372	0.25827	0.0894143
A1	BS007435	U			A1	46.5		50.9	86.85		-	0.401678	0.594032	-	0.0766722	0.358387	0.0937903	0.155485	0.107383	0.0554636
A1	BS007436	U			A1	46.5		50.9			-	0.529368	0.529368	-	0.0766722	0.365411	0.0937903	0.155485	0.107383	0.0554636
A1	BS010922	U			A1	46.5		50.9	86.85		-	0.529368	0.594032	-	0.0766722	0.354087	0.0826701	0.107383	0.107383	0.0499334
A1	BS011021	U			A1	46.5		50.9			-	0.465512	0.529368	-	0.0766722	0.358387	0.100625	0.155485	0.107383	0.0665055
A1	BS011022	U			A1	46.5		50.9	86.85		-	0.678302	0.348083	-	0.141107	0.374483	0.124331	0.107383	0.151629	0.103997
A1	BS011066	U			A1	46.5		50.9			-	0.533829	0.406787	-	0	0.270013	0.0782451	0.107383	0.107383	0.0665055
A1	BS013375	U			A1	46.5	46.5	50.9	86.85		0.462712	0.602168	0.594032	-	0.110321	0.359393	0.0304201	0.0830117	0	0
A1	BS013585	U			A1	46.5		48.76	86.85		-	0.294508	0.746318	-	0.141107	0.351731	0.114197	0.107383	0.190347	0.077584
A1	JICB0619	none			A1	46.5		50.9			-	0.510162	-	-	-	-	-	-	-	-
A1	BS008774	U			A1	46.8			87.32		-	-	0.213374	-	-	-	-	-	-	-
A1	BS006293	U			A1	47.1	47.1	50.9	80.32		0.396818	0.602168	0.671566	-	0.169216	0.370161	0.0264222	0.110321	0	0.0129021
A1	BS010078	U			A1	47.3	47.3	50.9			0.506348	0.602168	-	-	0.146183	0.36817	0.144272	0.283384	0.253261	0.0720822
A1	BS010079	U			A1	47.3	47.3				0.506348	-	0.529368	-	0.239198	0.275942	0.200668	0.299851	0.299851	0.123855
A1	BS010849	U			A1	47.5	47.5		86.85		0.712443	-	0.460597	-	0.239198	0.207798	0.131928	0.224062	0.190347	0.0729559
A1	BS010850	U			A1	47.5	47.5	50.9			0.712443	0.529368	-	-	0.146183	0.346592	0.0133321	0.0853633	0	0
A1	PFM341	none			A1	48.4	48.4				0.517731	-	-	-	-	-	-	-	-	-
A1	BS005713	U			A1	48.6	48.6	52	92.66		0.504789	0.754454	0.396439	-	0.0830117	0.336557	0.0867675	0.233952	0.107383	0.0316291
A1	BS010155	U			A1	48.6	48.6		92.66	51.66	0.506348	-	0.294508	0.0862756	0.32783	0.21012	0.374954	0.374756	0.375	0.374989
A1	BS010156	U			A1	48.6	48.6		92.66	51.66	0.506348	-	0.294508	0.0862756	0.282375	0.315752	0.37498	0.37477	0.375	0.374957
A1	BS008705	none			A1	48.9	48.9			51.29	0.46438	-	-	0.0219468	0.311277	0.343803	0.374744	0.375	0.3713	0.374827
A1	BS010556	U			A1	49.1	49.1		92.66	51.66	0.503216	-	0.396439	0.0862756	0.32783	0.221708	0.359184	0.224062	0.355713	0.369778
A1	BS010557	U			A1	49.1	49.1		92.66	51.66	0.503216	-	0.396439	0.0862756	0.33379	0.213758	0.357353	0.224062	0.355713	0.368236
A1	IGF9014b	none			A1	49.6	49.6	48.7534			0.656721	0.606057	-	-	-	-	-	-	-	-
A1	BS008953	U			A1	50.4		52	92.42	51.29	-	0.674987	0.240955	0.00304681	0.110321	0.224062	0.221778	0.354442	0.289555	0.15244
A1	BS010780	U			A1	50.4			92.42		-	-	0.0934925	-	-	-	-	-	-	-
A1	BS010781	U			A1	50.4			92.42		-	-	0.0934925	-	-	-	-	-	-	-
A1	BS006493	U			A1	50.5	50.5	52			0.201243	0.598161	-	-	0.0766722	0.362155	0	0	0	0
A1	BS008810	U			A1	50.5		52	92.54	51.66	-	0.674987	0.28367	0.0508938	0.290889	0.374498	0.372691	0.323648	0.3713	0.374476
A1	BS008939	P-T			A1	50.5		52	92.54	51.55	-	0.754454	0.28367	0.101707	0.345679	0.37141	0.371721	0.370516	0.369195	0.373189
A1	BS011810	U			A1	50.5	50.5	52	92.54		0.275974	0.602168	0.175308	-	0.304688	0.224062	0.128627	0.304688	0.151629	0.0437058
A1	BS006078	U			A1	51.9	51.9	52	92.56		0.11291	0.756997	0.121831	-	0.342925	0.257458	0.374954	0.372793	0.375	0.374904
A1	BS006079	U			A1	51.9	51.9	52	92.56		0.128147	0.529368	0.0795306	-	0.342925	0.263854	0.375	0.370803	0.375	0.374989
A1	BS008794	L			A1	52		52	92.68	51.66	-	0.756997	0.213374	0.0862756	-	-	-	-	-	-
A1	BS011086	U			A1	52			92.66		-	-	0.396439	-	-	-	-	-	-	-
A1	BS009667	U			A1	52.3	52.3	52			0.366582	0.529368	-	-	0.0766722	0.355713	0	0	0	0
A1	BS009668	U			A1	52.3	52.3	52			0.366582	0.529368	-	-	0.0766722	0.340864	0	0	0	0
A1	BS011194	U			A1	52.3	52.3	52			0.366582	0.529368	-	-	0	0.349234	0	0	0	0
A1	BS011269	U			A1	52.3	52.3	52			0.459329	0.754454	-	-	0	0.354087	0.0132731	0.0830117	0	0
A1	BS011270	U			A1	52.3	52.3	52		61.86	0.459329	0.754454	-	0.0667792	-	-	-	-	-	-
A1	BS006970	U			A1	53.3	53.3	52			0.0236172	0.754454	-	-	0.0766722	0.343803	0	0	0	0
A1	BS007452	U			A1	53.3	53.3	52			0.363082	0.674987	-	-	0.0766722	0.370308	0.0628897	0.130232	0.0570426	0.0374724
A1	BS010599	U			A1	53.3	53.3	52			0.433916	0.602168	-	-	0.0766722	0.343803	0.0304201	0.130232	0.0570426	0
A1	BS010600	U			A1	53.3	53.3	52			0.433916	0.602168	-	-	0	0.331104	0	0	0	0
A1	BS012206	U			A1	54	54	52		61.86	0.329294	0.835705	-	0.0536313	0.375	0.366852	0.165568	0.21249	0.151629	0.151629
A1	BS006680	U			A1	54.2		52			-	0.674987	-	-	0.141107	0.339757	0.292007	0.375	0.333193	0.233848
A1	BS007967	U			A1	54.2	54.2				0.396818	-	-	-	0.141107	0.358387	0.0261916	0.107383	0	0.0128194
A1	BS008167	U			A1	54.2		52			-	0.754454	-	-	0.0399663	0.216075	0.0471545	0.107383	0	0.0377077
A1	BS008742	none			A1	54.2		52			-	0.835705	-	-	0.25827	0.18818	0.193501	0.27839	0.345679	0.109689
A1	BS008790	O			A1	54.2		52			-	0.835705	-	-	-	-	-	-	-	-
A1	BS008952	none			A1	54.2		52		51.29	-	0.674987	-	0.00304681	0	0.105972	0.212799	0.330335	0.289555	0.153259
A1	BS010529	U			A1	54.2		52			-	0.529368	-	-	0	0.331104	0.00888853	0	0	0.0128194
A1	BS012451	U			A1	54.2		52	94.28		-	0.756997	0.602168	-	-	-	-	-	-	-
A1	BS006398	U			A1	54.3	54.3	52	94.44		0.504789	0.671566	0.455545	-	0.0766722	0.354087	0.0509928	0.0570426	0.0570426	0.0374724
A1	BS011204	U			A1	54.5	54.5				0.545028	-	-	-	0.110321	0.37408	0.0628897	0.107383	0	0.0551245
A1	BS011205	U			A1	54.5	54.5				0.545028	-	-	-	0.0766722	0.374107	0.0589607	0.107383	0	0.0493186
A1	nia_m032a	none			A1	54.5	54.5				0.210498	-	-	-	-	-	-	-	-	-
A1	nia_m086	none			A1	54.5	54.5				0.429906	-	-	-	-	-	-	-	-	-
A1	Ol12F11b	U			A1	54.6	54.6				0.615847	-	-	-	-	-	-	-	-	-
A1	BS008842	U			A1	54.8				62.16	-	-	-	0.0481824	0	0.250819	0.365892	0.322569	0.359876	0.370308
A1	BS008843	U			A1	54.8				62.16	-	-	-	0.0481824	0.0766722	0.250819	0.365356	0.322569	0.359876	0.369778
A1	BS010475	U			A1	55.1	55.1				0.363082	-	-	-	0	0.350989	0.0133321	0.0302886	0	0
A1	BN59210	U			A1	56	56				0.000105164	-	-	-	-	-	-	-	-	-
A1	BS010107	U			A1	56.9	56.9				0.626992	-	-	-	0.0766722	0.333193	0	0	0	0
A1	BS010108	U			A1	56.9	56.9				0.626992	-	-	-	0.0766722	0.372987	0.0346103	0.107383	0	0.0253081
A1	BS010466	U			A1	56.9	56.9				0.764269	0.524777	-	-	-	-	-	-	-	-
A1	BS010467	U			A1	56.9	56.9				0.764269	-	-	-	0	0.362155	0.0589607	0.107383	0	0.0374724
A1	BS011334	U			A1	56.9	56.9				0.466033	-	-	-	-	-	-	-	-	-
A1	Bras041a	none			A1	58	58				0.429906	-	-	-	-	-	-	-	-	-
A1	BS011031	U			A1	58	58				0.717491	-	-	-	0.0766722	0.365411	0.114197	0.309323	0.151629	0.0374724
A1	BS010528	U			A1	58.4	58.4				0.952002	-	-	-	0.141107	0.349234	0.30677	0.355713	0.333193	0.238153
A1	BS006069	U			A1	59.1	59.1	52			0.763441	0.678302	-	-	0	0.343803	0.00888853	0	0	0.0128194
A1	BS009678	U			A1	59.9	59.9				0.506348	-	-	-	0	0.315752	0	0	0	0
A1	BS006023	U			A1	60.7	60.7	53.05			0.467671	0.674987	-	-	0.0766722	0.343803	0.0132731	0.0830117	0	0
A1	BN35D	none			A1	60.8		53.0333			-	0.529368	-	-	-	-	-	-	-	-
A1	BS005898	W			A1	61.5		53.05	99.74		-	0.754454	0.278076	-	-	-	-	-	-	-
A1	BS005899	W			A1	61.5	61.5	53.05	99.74		0.302646	0.674987	0.278076	-	0.141107	0.373561	0.03893	0.0570426	0.0830117	0.0254692
A1	BS006238	U			A1	61.5		53.05			-	0.835705	-	-	-	-	-	-	-	-
A1	BS006239	U			A1	61.5		53.05			-	0.835705	-	-	-	-	-	-	-	-
A1	BS006435	U			A1	61.5		53.05			-	0.916965	-	-	0	0.345679	0.0261916	0.107383	0.0570426	0
A1	BS007962	U			A1	61.5		53.05	99.68		-	0.754454	0.0934925	-	0.110321	0.340864	0.0346103	0.0570426	0.107383	0.0128194
A1	BS008467	U			A1	61.5		53.05			-	0.835705	-	-	0.146183	0.33777	0.00888853	0	0	0.0128194
A1	BS011693	U			A1	61.5	61.5	54.1		68.55	0.396818	0.754454	-	0.0320149	0.352828	0.366599	0.373856	0.359876	0.369195	0.372586
A1	BS006870	U			A1	61.7		53.05	101.31		-	0.754454	0.0452014	-	-	-	-	-	-	-
A1	BS007607	U			A1	61.7		54.1	101.31		-	0.529368	0.0452014	-	0	0.325955	0.00888853	0.0570426	0	0
A1	BS010408	W			A1	61.7		54.1	101.09		-	0.671566	0.0862756	-	0.0399663	0.327525	0.00888853	0.0570426	0	0
A1	BS012478	U			A1	61.7	61.7			69.49	0.222684	-	-	0.0508938	0.358887	0.159857	0.374118	0.362751	0.369195	0.373416
A1	BS007606	U			A1	63	63	54.1	108.02		0.363082	0.835705	0.401678	-	0.146183	0.369195	0.0667823	0.253261	0	0.0128194
A1	BS007800	U			A1	63	63		109.54		0.396818	-	0.165807	-	0.374566	0.374498	0.114197	0.253261	0.171645	0.0608532
A1	BS013094	U			A1	63.3			109.55	69.71	-	-	0.0404795	0.0203917	0.345679	0.327525	0.374669	0.357796	0.375	0.374904
A1	Bras078	U			A1	63.6	63.6	53.4			0.512075	0.594032	-	-	-	-	-	-	-	-
A1	RPS2.2	none			A1	63.6	63.6				0.241567	-	-	-	-	-	-	-	-	-
A1	BS005698	U			A1	63.7	63.7	54.1	109.72	65.04	0.628257	0.754454	0.0934925	0.0862756	0.290889	0.315752	0.218697	0.372793	0.266308	0.118993
A1	BS008680	U			A1	63.7	63.7		109.72	65.59	0.469295	-	0.0934925	0.0636174	0.290889	0.221708	0.367959	0.350989	0.355713	0.372586
A1	BS008681	none			A1	63.7			109.72	65.59	-	-	0.0934925	0.0636174	0.345679	0.327525	0.374751	0.354442	0.375	0.374989
A1	Bras084	none			A1	64.5	64.5	53.4			0.760907	0.594032	-	-	-	-	-	-	-	-
A1	BS007581	U			A1	66.2		55.2			-	0.401678	-	-	0.110321	0.257458	0.261951	0.373957	0.253261	0.19865
A1	BS010373	U			A1	66.2		55.2		68.55	-	0.606057	-	0.0320149	0.375	0.369369	0.320872	0.333193	0.339757	0.250335
A1	BS010374	U			A1	66.2		55.2		68.55	-	0.606057	-	0.0320149	0.367959	0.362155	0.319127	0.350989	0.339757	0.254321
A1	BS010694	U			A1	66.2		55.2	113.24	69.49	-	0.342782	0.109819	0.0536313	0.239198	0.281647	0.249021	0.318011	0.266308	0.228499
A1	BS010695	U			A1	66.2			113.24	69.49	-	-	0.109819	0.0536313	0.239198	0.153533	0.246958	0.318011	0.253261	0.228499
A1	BS011600	U			A1	66.2		55.2		68.55	-	0.396439	-	0.0320149	0.373258	0.374022	0.273209	0.358887	0.309323	0.221449
A1	HBr011	none			A1	66.2		55.2			-	0.337356	-	-	-	-	-	-	-	-
A1	BS007387	R			A1	66.4	66.4				0.242255	-	-	-	-	-	-	-	-	-
A1	a160940	W			A1	66.7	66.7				0.903302	-	-	-	-	-	-	-	-	-
A1	BS007580	U			A1	66.7		55.2	114.03	69.49	-	0.401678	0.203374	0.0404795	0	0.270013	0.284836	0.3713	0.253261	0.226205
A1	BS008773	U			A1	66.7			113.99		-	-	0.602168	-	-	-	-	-	-	-
A1	BS009300	W			A1	66.9	66.9			69.49	0.582482	-	-	0.0481824	0.201114	0.327525	0.311039	0.304688	0.27839	0.321341
A1	BS012582	T			A1	66.9	66.9				0.80732	-	-	-	0.194824	0.270013	0.345959	0.318011	0.289555	0.355889
A1	BS006631	T-U			A1	67.1			114.46	70.74	-	-	0.606057	0.0536313	-	-	-	-	-	-
A1	BS012202	N			A1	67.1	67.1		114.5		0.902584	-	0.278076	-	0.373258	0.253261	0.374669	0.339757	0.358887	0.373165
A1	BS007232	C			A1	67.2		55.2	114.69	69.49	-	0.465512	0.184573	0.0404795	-	-	-	-	-	-
A1	BS010796	U			A1	67.2			114.92	69.49	-	-	0.304902	0.0536313	0.375	0.346592	0.292846	0.374756	0.325955	0.238153
A1	BS010797	U			A1	67.2			114.92	69.49	-	-	0.304902	0.0536313	0.375	0.356305	0.2897	0.3713	0.322569	0.241271
A1	BS007665	T			A1	67.3		57.35	115.07	70.46	-	0.602168	0.105772	0.0235441	0.194824	0.372925	0.0469534	0.0830117	0	0.0493186
A1	BS009147	none			A1	67.4	67.4			69.49	0.806614	-	-	0.0183417	0.141107	0.365411	0.10418	0.175846	0.0830117	0.0720822
A1	BS009148	T			A1	67.4	67.4			69.49	0.806614	-	-	0.0183417	0.0766722	0.372256	0.321536	0.318011	0.289555	0.324151
A1	BS012581	T			A1	67.4	67.4				0.855132	-	-	-	0.239198	0.287132	0.0934115	0.155485	0.0830117	0.0608532
A1	BS007447	M			A1	67.9	67.9	57.35	119.85		0.761761	0.524777	0.251452	-	0.194824	0.361332	0.0631538	0.155485	0.0830117	0.0253081
A1	BS008215	P-T			A1	67.9	67.9	57.35	119.86		0.583882	0.671566	0.0667792	-	0.194824	0.351731	0.0512101	0.0587139	0.107383	0.0253081
A1	a157873	M			A1	68	68				0.805179	-	-	-	-	-	-	-	-	-
A1	BS005727	T			A1	68.6		57.35	119.34		-	0.524777	0.105772	-	0.0766722	0.369369	0.0471545	0.21249	0	0.0128194
A1	BS006368	T			A1	68.6		57.35	119.34		-	0.460597	0.0508938	-	0.141107	0.365411	0.0132731	0.0830117	0	0
A1	BS006369	T			A1	68.6			119.44		-	-	0.251452	-	-	-	-	-	-	-
A1	BS007859	M-N			A1	68.6		57.35	119.34		-	0.460597	0.0862756	-	0	0.358387	0.0132731	0.0830117	0	0
A1	BS008453	M-N			A1	68.6		57.35	119.44		-	0.598161	0.348083	-	0.290889	0.365411	0.0631538	0.130232	0.110321	0.0253081
A1	BS009772	T			A1	68.6		57.35	119.34		-	0.524777	0.105772	-	0.275457	0.365113	0.067343	0.0878511	0.130232	0.0374724
A1	BS009773	T			A1	68.6		57.35	119.34		-	0.594032	0.0667792	-	0.194824	0.358387	0.0304201	0.0830117	0.0570426	0.0128194
A1	BS010058	S-V			A1	68.6		57.35	119.34		-	0.594032	0.0508938	-	0.194824	0.365411	0.0306867	0.0587139	0.0587139	0.00645148
A1	BS010133	N			A1	68.6		57.35	119.44		-	0.598161	0.406787	-	0.141107	0.362155	0.0304201	0.171645	0	0
A1	BS010536	U			A1	68.6		57.35	119.34		-	0.529368	0.0667792	-	0.0766722	0.354087	0.0132731	0.0830117	0	0
A1	BS010537	U			A1	68.6		57.35	119.44		-	0.524777	0.348083	-	0.141107	0.366599	0.0219244	0.130232	0	0
A1	BS010673	T			A1	68.6		57.35	119.44		-	0.674987	0.406787	-	0.141107	0.363498	0.0176963	0.110321	0	0
A1	BS012193	N			A1	68.6		57.35	119.44		-	0.674987	0.348083	-	0.275457	0.363133	0.0782451	0.151629	0.130232	0.0374724
A1	BS012965	T			A1	68.6		57.35	119.34	70.46	-	0.524777	0.0636174	0.0481824	0.275457	0.341739	0.0747681	0.0853633	0.0830117	0.0608532
A1	BS006679	D			A1	68.8	68.8	57.35	119.87	69.49	0.808019	0.754454	0.299759	0.0536313	0.311277	0.361753	0.0974269	0.155485	0.133669	0.077584
A1	BS005621	D			A1	69.1	69.1	57.35	119.86		0.805901	0.749119	0.0381658	-	0.194824	0.365411	0.0132731	0.0830117	0	0
A1	BS008647	D			A1	69.1				68.55	-	-	-	0.0235441	0.141107	0.336557	0.0782451	0	0.130232	0.0830117
A1	BS009336	none			A1	69.1				68.55	-	-	-	0.0219468	0.146183	0.128577	0.16789	0.107383	0.151629	0.185134
A1	BS009337	F			A1	69.1				68.55	-	-	-	0.0219468	0.316966	0.287132	0.193501	0.110321	0.190347	0.211381
A1	BS009338	none			A1	69.1				68.55	-	-	-	0.0219468	0.297685	0	0.150195	0.116701	0.110321	0.166378
A1	BS009560	D			A1	69.1				68.55	-	-	-	0.0320149	0.141107	0.297469	0.0782451	0	0.130232	0.0830117
A1	BS010311	D			A1	69.1				68.55	-	-	-	0.0320149	0.345679	0.33777	0.100224	0.107383	0.130232	0.0830117
A1	BS010350	D			A1	69.1	69.1	57.35	119.86	68.62	0.951472	0.598161	0.0300596	0.0404795	0.239198	0.343803	0	0	0	0
A1	BS010351	D			A1	69.1	69.1	57.35	119.86		0.951472	0.598161	0.0300596	-	0.239198	0.366599	0.0133321	0.0853633	0	0
A1	BS010358	R			A1	69.1				68.55	-	-	-	0.0235441	-	-	-	-	-	-
A1	BS010433	W			A1	69.1				68.55	-	-	-	0.0235441	0.110321	0.224062	0.0819951	0	0.130232	0.077584
A1	BS010462	W			A1	69.1				68.55	-	-	-	0.0320149	0.275457	0.362155	0.0823312	0	0.110321	0.0830117
A1	BS011297	M			A1	69.1				68.55	-	-	-	0.0320149	0.275457	0.325955	0.0934115	0.0587139	0.130232	0.0830117
A1	BS012453	U			A1	69.1				68.55	-	-	-	0.0320149	0.275457	0.372925	0.242764	0.339757	0.266308	0.204161
A1	BS012573	U			A1	69.1				68.55	-	0.401678	-	0.0508938	0.373258	0.0818837	0.325512	0.0293986	0.224062	0.356652
A1	Bras013a	none			A1	69.3	69.3				0.512389	-	-	-	-	-	-	-	-	-
A1	Bras026	none			A1	69.3	69.3				0.706013	-	-	-	-	-	-	-	-	-
A1	Na12C06	D			A1	69.4	69.4				0.865295	-	-	-	-	-	-	-	-	-
A1	BS010664	D			A1	69.5	69.5	57.35	119.86		0.90185	0.598161	0.0381658	-	0.0766722	0.366852	0.0134517	0.0853633	0	0
A1	BS007630	D			A1	69.7	69.7	57.35	120.43		0.903655	0.602168	0.142213	-	0.282375	0.272466	0.181796	0.351488	0.171645	0.114712
A1	BS010846	D			A1	69.9	69.9		120.43		0.90435	-	0.117851	-	-	-	-	-	-	-
A1	BS010847	D			A1	69.9	69.9		120.43		0.90435	-	0.117851	-	0.0766722	0.343803	0.0263064	0.155485	0	0
A1	BS011598	D			A1	69.9	69.9	57.35	120.43		0.85566	0.602168	0.142213	-	0.282375	0.313762	0.175488	0.334732	0.171645	0.114712
A1	BS011599	D			A1	69.9	69.9		120.43		0.85566	-	0.142213	-	0.282375	0.328794	0.170317	0.322569	0.171645	0.11096
A1	BN05bis	none			A1	70.3	70.3				0.62722	-	-	-	-	-	-	-	-	-
A1	a150638	D			A1	70.4	70.4				0.809393	-	-	-	-	-	-	-	-	-
A1	At3g21380	none			A1	70.5	70.5				0.854531	-	-	-	-	-	-	-	-	-
A1	BS009694	none			A1	70.5	70.5	57.35	123.12		0.853514	0.337356	0.01209	-	0.374483	0.259909	0.227735	0.281833	0.194824	0.2144
A1	BRMS245	none			A1	70.6		57.152			-	0.361935	-	-	-	-	-	-	-	-
A1	BS006649	F			A1	70.6		57.35	123.03		-	0.602168	0.117851	-	0.32783	0.243931	0.372393	0.371063	0.366056	0.373634
A1	BS006650	F			A1	70.6		57.35	123.08		-	0.529368	0.0934925	-	0.32783	0.243931	0.373128	0.372793	0.366599	0.374122
A1	BS009695	none			A1	70.6	70.6	57.35	123.12		0.951472	0.602168	0.00923674	-	0.0797167	0.373721	0.129479	0.137289	0.0604859	0.132714
A1	HrC004A1	none			A1	70.6		57.1934			-	0.520051	-	-	-	-	-	-	-	-
A1	BS013606	T			A1	70.8		57.35	123.72		-	0.598161	0.00321973	-	-	-	-	-	-	-
A1	HBr067	none			A1	70.8		57.3228			-	0.524777	-	-	-	-	-	-	-	-
A1	IGF2071e	none			A1	70.8	70.8	57.3231			0.235333	0.353263	-	-	-	-	-	-	-	-
A1	SA63	none			A1	70.8		57.3029			-	0.299759	-	-	-	-	-	-	-	-
A1	sN2305a	none			A1	70.8	70.8				0.837419	-	-	-	-	-	-	-	-	-
A1	BS013000	F			A1	71	71	57.35	124.37		0.902219	0.342782	0.00238925	-	0.337372	0.349234	0.0930358	0.207798	0.0570426	0.0608532
A1	BS013001	F			A1	71	71	57.35	124.37		0.902219	0.342782	0.00238925	-	0.337372	0.354087	0.0934115	0.21249	0.0570426	0.0608532
A1	BS007254	F			A1	71.1	71.1	58.4			0.504789	0.520051	-	-	0.290889	0.362155	0.15358	0.27839	0.107383	0.129363
A1	BS013714	F			A1	71.1	71.1	58.4		68.74	0.585269	0.668036	-	0.00702157	0.0766722	0.353423	0.199422	0	0.171645	0.230569
A1	BS006268	F			A1	71.2	71.2	57.35	124.73		0.760907	0.401678	0.0017651	-	0.363914	0.32966	0.107702	0.190347	0.133669	0.0720822
A1	BS008385	F			A1	71.2		57.35	124.73		-	0.401678	0.0011381	-	0.373258	0.361332	0.357655	0.318011	0.322569	0.366987
A1	BS008386	F			A1	71.2		57.35	124.73		-	0.460597	0.0118734	-	0.373258	0.311467	0.362116	0.350989	0.333193	0.367772
A1	BS006919	F			A1	71.4		57.35	125.49		-	0.529368	0.0731398	-	0.33379	0.366852	0.351786	0.190347	0.343714	0.366137
A1	BS011528	F			A1	71.4		57.35	125.46		-	0.460597	0.0591721	-	0.374527	0.346592	0.356719	0.253261	0.359876	0.365857
A1	BS011529	F			A1	71.4		57.35	125.46		-	0.460597	0.0591721	-	0.375	0.335282	0.356373	0.207798	0.362751	0.366987
A1	BRMS287	none			A1	71.5		57.35			-	0.529368	-	-	-	-	-	-	-	-
A1	BS006402	F			A1	71.5			125.57		-	-	0.0452014	-	0.374566	0.360336	0.342769	0.113422	0.339757	0.360386
A1	BS006875	F			A1	71.5	71.5	57.35	133.68		0.427136	0.391064	0.00702157	-	0.32783	0.253261	0.203222	0.224062	0.27839	0.181156
A1	BS008500	F			A1	71.5		57.35	125.57		-	0.602168	0.0428256	-	0.374527	0.351731	0.35455	0.253261	0.359876	0.363674
A1	BS013630	F			A1	71.5		57.35	125.57		-	0.460597	0.0340064	-	-	-	-	-	-	-
A1	BS013631	F			A1	71.5		57.35	125.57		-	0.460597	0.0340064	-	0.374527	0.351731	0.357156	0.25827	0.362751	0.365481
A1	BS013696	F			A1	71.5	71.5	57.35	133.87		0.323838	0.391064	0.00359715	-	0.32783	0.324305	0.160216	0.224062	0.27133	0.114712
A1	CNU132	none			A1	71.5		57.35			-	0.391064	-	-	-	-	-	-	-	-
A1	e21e27_1	none			A1	71.5		57.35			-	0.450351	-	-	-	-	-	-	-	-
A1	pW216	none			A1	71.5		57.35			-	0.533829	-	-	-	-	-	-	-	-
A1	Ra02E04	N			A1	71.5		57.35			-	0.406787	-	-	-	-	-	-	-	-
A1	BS006874	F			A1	71.7	71.7	57.35	126.12		0.903655	0.337356	0.0452014	-	0.316966	0.264929	0.178337	0.22891	0.25827	0.147955
A1	BS010073	T			A1	72				69.49	-	-	-	0.0131326	0.110321	0.257458	0.0747681	0	0.130232	0.0665055
A1	BS010601	Q			A1	72				69.49	-	-	-	0.0183417	-	-	-	-	-	-
A1	BS010602	Q			A1	72				69.49	-	-	-	0.0183417	-	-	-	-	-	-
A1	BS012437	T			A1	72				69.49	-	-	-	0.0281431	-	-	-	-	-	-
A1	BS012438	T			A1	72				69.49	-	-	-	0.0183417	0	0.270013	0.089753	0.0830117	0.130232	0.0725164
A1	BS011666	F			A1	72.1	72.1				0.506348	-	-	-	0	0.0289729	0.3222	0.133669	0.253261	0.351381
A1	ZAAS098B	none			A1	72.7		57.6218			-	0.337356	-	-	-	-	-	-	-	-
A1	BS013550	F			A1	72.8	72.8			70.33	0.430556	-	-	0.0281431	0.218099	0.365411	0.212104	0.25827	0.107383	0.215915
A1	BRMS184b	none			A1	73.3	73.3				0.188077	-	-	-	-	-	-	-	-	-
A1	KBrB117L03_531	none			A1	73.3	73.3				0.374964	-	-	-	-	-	-	-	-	-
A1	BS008213	F			A1	73.6			133.25		-	-	0.0380883	-	-	-	-	-	-	-
A1	BS009760	F			A1	74.1	74.1		136.04	71.16	0.462712	-	0.0040693	0.0320149	0.146183	0.358887	0.373938	0.341541	0.372648	0.367959
A1	BS009042	none			A1	74.3			135.56		-	-	0.0070162	-	0.290889	0.365113	0.374873	0.318011	0.355713	0.370692
A1	BS009043	none			A1	74.3			135.56	71.16	-	-	0.0070162	0.0320149	0.290889	0.368622	0.374872	0.318011	0.355713	0.370634
A1	BS013486	F			A1	74.3			135.56	71.21	-	-	0.00914915	0.0235441	0.218099	0.139346	0.374004	0.349394	0.372925	0.367772
A1	BS005762	F			A1	74.4		57.9		69.98	-	0.406787	-	0.0131326	-	-	-	-	-	-
A1	BS005799	F			A1	74.4		57.9			-	0.533829	-	-	-	-	-	-	-	-
A1	BS006276	F			A1	74.4		57.9			-	0.406787	-	-	0.367959	0.221708	0.0592095	0.175846	0.107383	0.0191047
A1	BS007619	F			A1	74.4		57.9			-	0.406787	-	-	-	-	-	-	-	-
A1	BS007620	F			A1	74.4		57.9			-	0.465512	-	-	0.0766722	0.169616	0.147406	0.107383	0	0.173912
A1	BS008193	F			A1	74.4		57.9			-	0.406787	-	-	-	-	-	-	-	-
A1	BS009527	B			A1	74.4		57.9	136.5	71.16	-	0.406787	0.00122938	0.0320149	0.0766722	0.0289729	0.369364	0.371063	0.374756	0.361753
A1	BS009528	F			A1	74.4		57.9	136.5	71.16	-	0.406787	0.00122938	0.0320149	0.141107	0.27839	0.372034	0.37408	0.374756	0.368773
A1	BS009759	F			A1	74.4			136.04	71.16	-	-	0.0040693	0.0320149	0.0766722	0.0818837	0.369704	0.366056	0.375	0.361575
A1	BS012931	F			A1	74.4			136.04		-	-	0.00277955	-	-	-	-	-	-	-
A1	BS013329	F			A1	74.4			136.75		-	-	0.00535546	-	0.0766722	0.369013	0.0792201	0	0.0570426	0.0899477
A1	BS013330	F			A1	74.4			136.75		-	-	0.00535546	-	0.141107	0.374939	0.0901188	0.110321	0.0570426	0.0835047
A1	BS013549	F			A1	74.4		57.9	136.04	70.33	-	0.401678	0.00535546	0.0281431	0.141107	0.27839	0.372417	0.372488	0.374756	0.36921
A1	BS013743	F			A1	74.4	74.4	57.9	136.04	71.16	0.542053	0.401678	0.00535546	0.0320149	-	-	-	-	-	-
A1	BS009880	F			A1	74.5	74.5			69.98	0.503216	-	-	0.0183417	0.352828	0.350989	0.374675	0.27133	0.345679	0.371166
A1	BS009881	F			A1	74.5	74.5	57.9		69.98	0.503216	0.465512	-	0.0183417	0.337372	0.374944	0.374918	0.354442	0.355713	0.371115
A1	BS012932	F			A1	74.5	74.5		136.04		0.32567	-	0.00277955	-	-	-	-	-	-	-
A1	BS007505	F			A1	74.7	74.7	57.9	143.81	71.21	0.625714	0.465512	0.0058571	0.0235441	0.350771	0.373516	0.373662	0.299532	0.339757	0.374122
A1	BS013210	F			A1	74.7			143.81		-	-	0.00186546	-	-	-	-	-	-	-
A1	BS013211	F			A1	74.7			143.81		-	-	0.00249903	-	-	-	-	-	-	-
A1	KBrB045P09_266	none			A1	74.8	74.8				0.580009	-	-	-	-	-	-	-	-	-
A1	sN3523Rb	none			A1	74.9	74.9				0.540544	-	-	-	-	-	-	-	-	-
A1	BS006581	F			A1	75.1		58.4			-	0.835705	-	-	0.141107	0.236788	0.0263064	0.110321	0	0.0128194
A1	BS006582	F			A1	75.1		58.4			-	0.835705	-	-	0.141107	0.236788	0.0346103	0.151629	0	0.0128194
A1	BS007458	F			A1	75.1		58.4			-	0.678302	-	-	-	-	-	-	-	-
A1	BS012658	F			A1	75.3	75.3				0.147376	-	-	-	-	-	-	-	-	-
A1	BS012527	F			A1	75.4	75.4	57.9		69.98	0.503216	0.465512	-	0.0183417	0.358887	0.297469	0.374995	0.359876	0.369195	0.373212
A1	BS012975	F			A1	75.4		57.9	146.34	71.16	-	0.240955	0.0138031	0.0320149	0.352828	0.213758	0.372441	0.368822	0.3713	0.366137
A1	BS012976	F			A1	75.4			146.34	71.16	-	-	0.0138031	0.0320149	0.345679	0.315752	0.374004	0.349394	0.3713	0.368325
A1	sN0983Fa	none			A1	75.4	75.4				0.780596	-	-	-	-	-	-	-	-	-
A1	BS012526	F			A1	75.5	75.5	57.9		69.98	0.427136	0.465512	-	0.0183417	0.363914	0.323776	0.374995	0.359876	0.369195	0.373721
A1	BS009835	F			A1	75.7			147.26	71.21	-	-	0.0285677	0.0281431	0.275457	0.37477	0.370078	0.24415	0.299851	0.374831
A1	BS013081	F			A1	75.8	75.8			69.98	0.0453879	-	-	0.0183417	0.275457	0.304688	0.372712	0.314033	0.339757	0.374469
A1	BS013082	F			A1	75.8	75.8	57.9		69.98	0.0453879	0.533829	-	0.0183417	0.304688	0.306995	0.367473	0.299532	0.322569	0.374694
A1	BS013711	F			A1	75.8	75.8			69.98	0.761761	-	-	0.0358876	0.374527	0.30218	0.374953	0.347632	0.3713	0.372215
A1	BS007457	F			A1	76.2	76.2	58.4			0.806614	0.674987	-	-	0.370711	0.374483	0.107702	0.25827	0.151629	0.0551245
A1	NMS0953	F			A1	76.3	76.3				0.41283	-	-	-	-	-	-	-	-	-
A1	BS010124	F			A1	76.4	76.4		150.1		0.760907	-	0.0401739	-	0.367959	0.250819	0.245598	0.333193	0.304688	0.189053
A1	KBrH067F24_332	none			A1	76.4	76.4				0.53277	-	-	-	-	-	-	-	-	-
A1	BS005685	F			A1	76.5		59.5			-	0.835705	-	-	-	-	-	-	-	-
A1	BS008907	F			A1	76.5	76.5	59.5		73.59	0.585269	1	-	0.0667792	0.0416285	0.0317294	0.370578	0.263448	0.318011	0.37461
A1	BS008908	F			A1	76.5	76.5	59.5		73.59	0.585269	1	-	0.0667792	0.337372	0.266308	0.373321	0.363498	0.318011	0.374726
A1	BS009592	F			A1	76.5	76.5			74.34	0.904004	-	-	0.235559	0.290889	0.372256	0.16849	0.253261	0.253261	0.124548
A1	BS009593	F			A1	76.5			150.1	74.34	-	-	0.0524795	0.160967	0.373258	0.0818837	0.369364	0.363498	0.359876	0.365734
A1	BS009594	F			A1	76.5	76.5		150.1	74.34	0.670103	-	0.0524795	0.160967	0.239198	0.370448	0.156052	0.207798	0.253261	0.118993
A1	BS009595	F			A1	76.5			150.1	74.34	-	-	0.0524795	0.160967	0.373258	0.0818837	0.369067	0.363498	0.358887	0.365333
A1	BS010125	F			A1	76.5	76.5		150.1		0.714495	-	0.0401739	-	0.367959	0.250819	0.249021	0.333193	0.318011	0.189053
A1	BS010165	F			A1	76.5	76.5				0.80871	-	-	-	0.367959	0.374498	0.374675	0.304688	0.369195	0.373944
A1	BS010346	F			A1	76.5				73.59	-	-	-	0.0667792	0.375	0.139346	0.159056	0.107383	0.151629	0.173024
A1	BS012390	J			A1	76.5	76.5		150.1		0.670103	-	0.0401739	-	0.371063	0.250819	0.252524	0.339757	0.304688	0.19768
A1	BS012772	F			A1	76.5		59.5	150.1	74.34	-	0.833935	0.0524795	0.198256	-	-	-	-	-	-
A1	BS013068	F			A1	76.5		59.5	150.1	73.59	-	0.594032	0.0619696	0.0862756	0.316966	0.216075	0.374566	0.372648	0.366599	0.371724
A1	BS010347	F			A1	76.8			152.03		-	-	0.10068	-	0.304688	0.36817	0.314114	0.369195	0.333193	0.281097
A1	BS012892	F			A1	76.8			152.03	74.34	-	-	0.125786	0.198256	0.358887	0.363498	0.255282	0.354442	0.322569	0.186061
A1	BS012893	F			A1	76.8			152.03	74.34	-	-	0.125786	0.198256	0.337372	0.372925	0.250482	0.366056	0.318011	0.16551
A1	BS012961	F			A1	76.9	76.9				0.628257	-	-	-	0.374566	0.371991	0.37088	0.368412	0.372925	0.366987
A1	BS012962	F			A1	76.9	76.9	60.82	152.86		0.628257	0.674987	0.294508	-	0.374527	0.372987	0.356072	0.366599	0.363498	0.339265
A1	BS005837	F			A1	77.4				74.47	-	-	-	0.0826623	-	-	-	-	-	-
A1	KBrB089M05_667	none			A1	77.6	77.6				0.60928	-	-	-	-	-	-	-	-	-
A1	KBrB042J11_224	none			A1	77.7	77.7				0.0138878	-	-	-	-	-	-	-	-	-
A1	KBrB069M24_759	none			A1	77.7	77.7				0.498404	-	-	-	-	-	-	-	-	-
A1	BS008026	C			A1	78.3			154.97	74.34	-	-	0.342782	0.235559	0.358887	0.250819	0.193501	0.27839	0.299851	0.129363
A1	BS013020	F			A1	78.4	78.4			74.82	0.667779	-	0.184573	0.105772	-	-	-	-	-	-
A1	BS013218	F			A1	78.4			155.18		-	-	0.401678	-	0.360426	0.374939	0.245027	0.283384	0.333193	0.200617
A1	BS011496	F			A1	79.5	79.5		156.9	79.5	0.85566	-	0.246252	0.28367	0.355713	0.355713	0.349845	0.323648	0.345679	0.321341
A1	BS006210	F			A1	80.5		64.9			-	0.835705	-	-	0.239198	0.302258	0.269904	0.362751	0.25827	0.234985
A1	BS011898	B			A1	80.5		64.9			-	1	-	-	-	-	-	-	-	-
A1	BS012120	F			A1	80.5		64.9		73.59	-	0.915106	-	0.141032	0.33379	0.267253	0.23543	0.365459	0.309323	0.155768
A1	BS013566	F			A1	80.5		64.9		75.29	-	0.835705	-	0.3318	0.374527	0.374432	0.357655	0.345679	0.345679	0.338251
A1	BS011389	F			A1	80.6	80.6		156.9	76.04	0.903302	-	0.133367	0.235559	0.367959	0.372925	0.343417	0.3713	0.345679	0.319775
A1	At3g14220	none			A1	81.1	81.1				0.950165	-	-	-	-	-	-	-	-	-
A1	BS012816	F			A1	81.2				76.04	-	-	-	0.235559	-	-	-	-	-	-
A1	KBrH011J04_420	none			A1	81.2	81.2				0.894395	-	-	-	-	-	-	-	-	-
A1	KBrH096A19_312	none			A1	81.2	81.2				2.4492e-09	-	-	-	-	-	-	-	-	-
A1	BS009231	F			A1	81.5			165.13		-	-	0.082731	-	-	-	-	-	-	-
A1	BS007637	F			A1	81.7	81.7	68.4	165.9		0.716503	0.455545	0.246252	-	-	-	-	-	-	-
A1	BS009205	F			A1	82		66.62		75.29	-	0.470298	-	0.28367	-	-	-	-	-	-
A1	Bras043	none			A1	82.2	82.2				0.714495	-	-	-	-	-	-	-	-	-
A1	BS008650	F			A1	82.5				78.19	-	-	-	0.391064	-	-	-	-	-	-
A1	BS008746	F			A1	82.5				77.2	-	-	-	0.235559	0.345679	0.375	0.332008	0.27839	0.363498	0.328094
A1	BS008747	F			A1	82.5				77.2	-	-	-	0.235559	0.345679	0.375	0.332219	0.27839	0.363498	0.328364
A1	BS009458	F			A1	82.5		67.18		78.19	-	0.674987	-	0.391064	-	-	-	-	-	-
A1	BS009736	F			A1	82.5				77.2	-	-	-	0.230062	-	-	-	-	-	-
A1	BS009816	F			A1	82.5				77.2	-	-	-	0.3318	-	-	-	-	-	-
A1	BS012884	F			A1	82.5				77.2	-	-	-	0.320279	0.275457	0.3648	0.2688	0.27839	0.22891	0.271989
A1	BS012885	F			A1	82.5			167	77.2	-	-	0.117851	0.320279	-	-	-	-	-	-
A1	BS013024	F			A1	82.5				77.2	-	-	-	0.57615	0.375	0.255745	0.374954	0.224062	0.374022	0.370183
A1	BS013247	F			A1	82.5		67.21	167	78.19	-	0.832107	0.142213	0.391064	0.246054	0.250819	0.185418	0.299851	0.224062	0.143406
A1	BS008157	F			A1	82.7		68.4			-	0.754454	-	-	0	0.287132	0.0176183	0	0	0.0253081
A1	BS009865	F			A1	82.7		66.61	167.34	78.19	-	0.533829	0.082731	0.391064	0.311277	0.319853	0.212104	0.35304	0.224062	0.160372
A1	BS009866	F			A1	82.7		66.61	167.34	78.19	-	0.533829	0.082731	0.391064	-	-	-	-	-	-
A1	BS012835	F			A1	82.7		68.4	167.33		-	0.833935	0.0401739	-	-	-	-	-	-	-
A1	BS013608	F			A1	82.7		68.4			-	0.240955	-	-	0.0766722	0.372256	0.199422	0.0830117	0.27839	0.194824
A1	BS010468	F			A1	82.8	82.8		167.38		0.951292	-	0.0795306	-	0.0399663	0.0830117	0.308868	0.355713	0.318011	0.294979
A1	BS013076	F			A1	83.1			167.79	78.19	-	-	0.213374	0.450351	0.352828	0.197001	0.156052	0.107383	0.151629	0.160372
A1	a157096b	F			A1	83.8	83.8				0.545028	-	-	-	-	-	-	-	-	-
A1	ZAAS165	none			A1	84.1		69.4973			-	0.594032	-	-	-	-	-	-	-	-
A1	BS006116	F			A1	84.8	84.8	68.4			0.540544	0.598161	-	-	-	-	-	-	-	-
A1	ELI3	none			A1	85.7	85.7				0.866245	-	-	-	-	-	-	-	-	-
A1	KBrH006H01_95	none			A1	85.7	85.7				0.804081	-	-	-	-	-	-	-	-	-
A1	sN2321a	none			A1	86.2	86.2				0.704195	-	-	-	-	-	-	-	-	-
A1	BS013120	F			A1	86.4	86.4			76.04	0.805901	-	-	0.160967	0.304688	0.336557	0.312132	0.266308	0.345679	0.306698
A1	BS008651	F			A1	87.6	87.6		173.17	78.19	0.80871	-	0.00992151	0.391064	0.358887	0.319853	0.364136	0.37408	0.355713	0.359315
A1	BS009737	F			A1	87.6			173.17	77.2	-	-	0.021098	0.379882	-	-	-	-	-	-
A1	BS007263	F			A1	88.2	88.2				0.418317	-	-	-	-	-	-	-	-	-
A1	KBrH003N18_64	none			A1	88.4	88.4				0.45675	-	-	-	-	-	-	-	-	-
A1	KBrH066M06_188	none			A1	88.4	88.4				0.639667	-	-	-	-	-	-	-	-	-
A1	BS006527	F			A1	89.2	89.2				0.670103	-	-	-	-	-	-	-	-	-
A1	BS008301	F			A1	89.7		74.2			-	0.406787	-	-	0.357408	0.374498	0.346235	0.27839	0.318011	0.357087
A1	At3g10370	none			A1	90.6	90.6				0.739752	-	-	-	-	-	-	-	-	-
A1	BS006951	F			A1	91			180.5		-	-	0.0118734	-	-	-	-	-	-	-
A1	a157266	F			A1	91.5	91.5				0.951292	-	-	-	-	-	-	-	-	-
A1	BS007574	F			A1	91.5			181.47		-	-	0.0153332	-	0.194824	0.231767	0.372712	0.371063	0.3713	0.369708
A1	BS007575	F			A1	91.5			181.47		-	-	0.0285677	-	-	-	-	-	-	-
A1	KBrH006H01_127	none			A1	91.7	91.7				0.441418	-	-	-	-	-	-	-	-	-
A1	BS007545	F			A1	95.3		78.8			-	0.835705	-	-	-	-	-	-	-	-
A1	BS010264	F			A1	95.8	95.8				0.713474	-	-	-	0.32783	0.0227212	0.336512	0.281833	0.333193	0.346875
A1	BS005706	F			A1	96.5	96.5				0.904004	-	-	-	-	-	-	-	-	-
A1	BS007189	F			A1	96.5	96.5				0.806614	-	-	-	-	-	-	-	-	-
A1	BS009763	none			A1	96.5	96.5				0.545028	-	-	-	-	-	-	-	-	-
A1	BS010776	F			A1	96.5	96.5				0.951109	-	-	-	0.239198	0.161805	0.303985	0.130232	0.27839	0.331195
A1	BS010777	F			A1	96.7			192.67		-	-	0.0619696	-	0.275457	0.297469	0.265458	0.350989	0.224062	0.248417
A1	BS009797	R			A1	96.9	96.9				0.856182	-	-	-	-	-	-	-	-	-
A1	BS009798	R			A1	96.9	96.9				0.856182	-	-	-	-	-	-	-	-	-
A1	BS007251	F			A1	97.1			193.52		-	-	0.299759	-	0.239198	0.0830117	0.374585	0.372925	0.37408	0.372554
A1	BN52444	F			A1	97.7	97.7				0.589774	-	-	-	-	-	-	-	-	-
A1	sR12355b	none			A1	98.3	98.3				0.92538	-	-	-	-	-	-	-	-	-
A1	pW190A	none			A1	98.4		81.3967			-	0.81238	-	-	-	-	-	-	-	-
A1	a153886	F			A1	100.9	100.9				0.732507	-	-	-	-	-	-	-	-	-
A1	ACPlicor	none			A1	101	101				0.348501	-	-	-	-	-	-	-	-	-
A1	a159478	F			A1	101.1	101.1				0.898737	-	-	-	-	-	-	-	-	-
A1	Bras074	none			A1	101.9	101.9				0.80732	-	-	-	-	-	-	-	-	-
A1	PFM668	none			A1	103.8	103.8				0.714495	-	-	-	-	-	-	-	-	-
A1	Bras067	F			A1	105.5	105.5				0.53902	-	-	-	-	-	-	-	-	-
A1	a158007a	F			A1	110.7	110.7				0.748898	-	-	-	-	-	-	-	-	-
A1	BS012333	R			A1	118.2	118.2				2.54467e-13	-	-	-	0.358887	0.205524	0.295834	0.375	0.333193	0.221449
A1	BS006082	Q			A1	118.3	118.3				1.45453e-13	0.445009	-	-	-	-	-	-	-	-
A1	Na14F11a	none			A1	119.3	119.3				3.31056e-06	-	-	-	-	-	-	-	-	-
A1	PFM103	none			A1	120.1	120.1				5.35981e-14	-	-	-	-	-	-	-	-	-
A2	sR12095a	none			A2	0	0				0.0875465	-	-	-	-	-	-	-	-	-
A2	BS011197	R			A2	4.9	4.9				0.00752189	-	-	-	-	-	-	-	-	-
A2	BS007337	R			A2	5.3	5.3				0.00536853	-	-	-	0.304688	0.118993	0.330101	0.325955	0.318011	0.333011
A2	BS008405	R			A2	5.6	5.6				0.00296772	-	-	-	0.373258	0.139346	0.3648	0.363498	0.337372	0.369708
A2	BS006595	R			A2	6.4	6.4				0.00296772	-	-	-	-	-	-	-	-	-
A2	BS006561	R			A2	7.7			0		-	-	0.598161	-	-	-	-	-	-	-
A2	BS005900	R			A2	8.7	8.7				0.0129192	-	-	-	-	-	-	-	-	-
A2	BS005901	R			A2	8.7	8.7				0.00774472	-	-	-	0.362906	0.362155	0.372847	0.294487	0.333193	0.374074
A2	BS010092	R			A2	9	9				0.00655689	-	-	-	0.345679	0.362155	0.373475	0.304688	0.333193	0.373652
A2	NMS0515	R			A2	10	10				0.90985	-	-	-	-	-	-	-	-	-
A2	BS010093	R			A2	11.4			4.7		-	-	0.589774	-	0.304688	0.292405	0.373145	0.253261	0.337372	0.373189
A2	sR94102a	none			A2	14.8	14.8				0.0875465	-	-	-	-	-	-	-	-	-
A2	BS011100	R			A2	15			9.4		-	-	0.510162	-	0.239198	0.18818	0.32568	0.345679	0.369195	0.298347
A2	BS011236	R			A2	15			9.4		-	-	0.445009	-	0.304688	0.190347	0.354659	0.333193	0.374022	0.349251
A2	BS010479	R			A2	15.2	15.2				0.0078945	-	-	-	0.25827	0.107383	0.314114	0.224062	0.299851	0.332103
A2	BS006716	R			A2	15.5	15.5				0.00354787	-	-	-	0.246054	0.354087	0.31686	0.22891	0.299851	0.334828
A2	Na10B10	W			A2	15.6		0			-	0.0340064	-	-	-	-	-	-	-	-
A2	BS010181	R			A2	15.8				0	-	-	-	0.00211635	0.345679	0.311669	0.351488	0.333193	0.374022	0.304688
A2	BS013539	R			A2	15.8				0.03	-	-	-	0.00129838	-	-	-	-	-	-
A2	BS013551	R			A2	16	16		15.8		0.00140154	-	0.594032	-	0.218099	0.358387	0.0830117	0.0302886	0.171645	0.0499334
A2	BS009584	none			A2	16.3				0.4	-	-	-	0.0101265	0.355713	0.141107	0.346529	0.365459	0.375	0.305731
A2	BS008275	R			A2	16.7	16.7				0.00206291	-	-	-	0.146183	0.266308	0.0930358	0.0293986	0.171645	0.0665055
A2	BS007879	R			A2	18.1	18.1				0.00960231	-	-	-	-	-	-	-	-	-
A2	BS006430	R			A2	19.4	19.4				0.0396119	-	-	-	-	-	-	-	-	-
A2	BS007878	R			A2	19.4	19.4				0.0293451	-	-	-	-	-	-	-	-	-
A2	BS013132	R			A2	19.4	19.4			3.06	0.0176221	-	-	0.000134095	0.146183	0.264929	0.217999	0.0830117	0.171645	0.238153
A2	BS013133	R			A2	19.4	19.4		11.24	3.06	0.0176221	-	0.515181	0.000134095	0.194824	0.259909	0.214202	0.0853633	0.171645	0.232673
A2	HBr024	none			A2	19.8		3.9			-	0.0455003	-	-	-	-	-	-	-	-
A2	BS012929	R			A2	20.2	20.2				0.0064588	-	-	-	0.358887	0.0702316	0.314114	0.266308	0.318011	0.324151
A2	BS006087	R			A2	21	21				0.00774472	-	-	-	0.194824	0.221708	0.0788924	0	0.155485	0.0554636
A2	BS007299	R			A2	21.7	21.7			3.69	0.0248675	-	-	0.000226186	0.32783	0.257458	0.240651	0.207798	0.194824	0.246452
A2	BS010979	R			A2	21.7	21.7			3.76	0.0158613	-	-	0.00011357	-	-	-	-	-	-
A2	BS010980	R			A2	21.7	21.7			3.76	0.0158613	-	-	0.00011357	0.282375	0.355713	0.218402	0.151629	0.0570426	0.251628
A2	BS013552	R			A2	21.7	21.7				0.00409199	-	-	-	-	-	-	-	-	-
A2	BS010018	R			A2	22.4			18.91		-	-	0.746318	-	0.337372	0.327525	0.0819951	0.0830117	0.151629	0.0551245
A2	BS010019	R			A2	22.4			18.91		-	-	0.746318	-	-	-	-	-	-	-
A2	BS011146	R			A2	22.4			18.91		-	-	0.585379	-	-	-	-	-	-	-
A2	BS011147	R			A2	22.4			18.91		-	-	0.585379	-	-	-	-	-	-	-
A2	BS011072	R			A2	22.8			19.47		-	-	1	-	-	-	-	-	-	-
A2	NMS0179	none			A2	23.1	23.1				0.0121715	-	-	-	-	-	-	-	-	-
A2	BS011319	R			A2	23.8			20.81	14.81	-	-	0.289146	3.0321e-05	-	-	-	-	-	-
A2	BS012902	R			A2	23.8			20.81		-	-	0.337356	-	-	-	-	-	-	-
A2	BS011318	R			A2	24.4			21.49		-	-	0.602168	-	-	-	-	-	-	-
A2	BS012882	R			A2	24.4			21.49		-	-	0.678302	-	-	-	-	-	-	-
A2	BS007675	R			A2	24.6			21.75		-	-	1	-	-	-	-	-	-	-
A2	BS006424	R			A2	25.1			22.4		-	0.000263261	0.835705	-	-	-	-	-	-	-
A2	BS006425	R			A2	25.1			22.4		-	0.000263261	0.835705	-	-	-	-	-	-	-
A2	BS013182	R			A2	25.1			22.4		-	-	0.524777	-	0.141107	0.323776	0.00446424	0	0.0293986	0
A2	BS012166	R			A2	25.7	25.7		23.23	15.42	0.00206291	-	0.524777	3.76122e-05	0.367959	0.306995	0.372007	0.374756	0.359876	0.370634
A2	BS013337	R			A2	25.7			23.23	13.27	-	-	0.524777	1.43387e-05	0.345679	0.345679	0.274574	0.224062	0.266308	0.288287
A2	BS013338	R			A2	25.7			23.23	13.27	-	-	0.524777	1.43387e-05	-	-	-	-	-	-
A2	BS008090	R			A2	25.8			23.25	13.17	-	-	0.337356	9.81799e-06	0.0766722	0.367738	0.0634202	0	0.151629	0.0316291
A2	BS012594	R			A2	26.1			23.5		-	-	0.602168	-	-	-	-	-	-	-
A2	BS008091	R			A2	26.2			23.57		-	-	0.385547	-	0.204405	0.334121	0.0649664	0	0.159537	0.0273866
A2	BS012321	R			A2	26.9				12.16	-	-	-	7.76585e-05	0	0.171645	0.203373	0.113422	0.0570426	0.237075
A2	BS012409	R			A2	26.9			24.15		-	-	0.326109	-	-	-	-	-	-	-
A2	BS012410	R			A2	26.9			24.15		-	-	0.326109	-	-	-	-	-	-	-
A2	BS013321	R			A2	26.9			24.15		-	-	0.671566	-	-	-	-	-	-	-
A2	BS013322	R			A2	26.9			24.15		-	-	0.671566	-	-	-	-	-	-	-
A2	BS006114	R			A2	27.1				12.62	-	-	-	1.79924e-05	0.345679	0.224062	0.309528	0.299851	0.325955	0.298347
A2	BS007674	R			A2	27.1				12.62	-	-	-	3.76122e-05	0.367959	0.3713	0.273529	0.21249	0.266308	0.288287
A2	BS010178	U			A2	27.2			24.4		-	0.000905849	0.754454	-	-	-	-	-	-	-
A2	BS010179	U			A2	27.2			24.4		-	0.000905849	0.754454	-	-	-	-	-	-	-
A2	BS007461	R			A2	27.6				13.27	-	-	-	1.43387e-05	-	-	-	-	-	-
A2	BS009391	M			A2	27.6				13.27	-	-	-	6.70411e-06	0.275457	0.0289729	0.110754	0.0570426	0	0.142632
A2	BS009392	M			A2	27.6				13.27	-	-	-	6.70411e-06	0.275457	0.0953925	0.124331	0.0830117	0	0.156032
A2	BS007462	R			A2	28.5				14.82	-	-	-	5.22513e-06	0.375	0.324305	0.36835	0.354442	0.372793	0.358211
A2	BS005863	R			A2	28.6	28.6		27.25		0.00066954	-	0.520051	-	-	-	-	-	-	-
A2	BS012529	R			A2	28.8				15.42	-	-	-	1.79924e-05	-	-	-	-	-	-
A2	BS005709	R			A2	29				15.67	-	-	-	6.70411e-06	0.375	0.369195	0.30823	0.281833	0.309323	0.311699
A2	BS010026	R			A2	29			25.9	15.64	-	-	0.837419	9.81799e-06	-	-	-	-	-	-
A2	BS012530	R			A2	29			25.9	15.42	-	-	0.837419	1.79924e-05	-	-	-	-	-	-
A2	BS006572	R			A2	29.2				16.24	-	-	-	3.76122e-05	0.304688	0.294809	0.281265	0.27839	0.299851	0.275673
A2	BS005862	R			A2	30.5		13.9	27.22		-	0.0197009	0.916965	-	-	-	-	-	-	-
A2	BS007100	R			A2	30.5		13.9			-	0.0070162	-	-	-	-	-	-	-	-
A2	BS012856	R			A2	30.5		13.9		23.48	-	0.0153332	0.113846	2.92649e-07	0.345679	0.287132	0.345391	0.283384	0.32717	0.358211
A2	sN03761A	none			A2	30.5		13.9			-	0.151113	-	-	-	-	-	-	-	-
A2	BS012687	R			A2	31.8			28.23	22.66	-	-	0.756997	2.65901e-07	0.194824	0.221708	0.3318	0.294487	0.224062	0.349955
A2	BS007506	R			A2	32	32		26.68		1.31473e-05	-	0.524777	-	0.345679	0.375	0.0750788	0.18025	0.151629	0.0191047
A2	BS012525	R			A2	32	32		28.42		1.22165e-05	-	0.754454	-	0.194824	0.292007	0.0857101	0.130232	0	0.0830117
A2	BS012688	R			A2	32			28.42	22.44	-	-	0.455545	1.2193e-06	0.194824	0.056242	0.318573	0.27839	0.207798	0.341456
A2	BS010255	R			A2	32.4	32.4		28.42		1.6698e-05	-	1	-	-	-	-	-	-	-
A2	BS010237	R-Q			A2	32.6				27.53	-	-	-	1.92716e-09	0	0.332533	0.100224	0.171645	0.0570426	0.0936479
A2	BS013520	R-Q			A2	32.6		15.19		27.53	-	0.00840799	-	1.92716e-09	0.151629	0.374051	0.107702	0.133669	0.107383	0.0936479
A2	BS013521	R-Q			A2	32.6				27.53	-	-	-	1.92716e-09	0	0.327525	0.0934115	0.133669	0.0570426	0.0936479
A2	BS013789	R-Q			A2	32.6				27.53	-	-	-	1.9199e-09	-	-	-	-	-	-
A2	PFM529	none			A2	34.3	34.3				0.000522575	-	-	-	-	-	-	-	-	-
A2	BS011742	X			A2	34.5		16.37			-	0.00914915	-	-	-	-	-	-	-	-
A2	HBr028	none			A2	35.4		17.021			-	0.165807	-	-	-	-	-	-	-	-
A2	BS012485	R			A2	35.8	35.8				4.85558e-05	-	-	-	-	-	-	-	-	-
A2	IGF1086e	none			A2	37.2		18.0853			-	0.0380883	-	-	-	-	-	-	-	-
A2	BS011149	R-Q			A2	37.6	37.6	15.19		28.41	1.97255e-05	0.00487856	-	1.96116e-09	0.0766722	0.0941174	0.288977	0.359876	0.309323	0.250335
A2	BS008954	W			A2	38	38				8.10589e-06	-	-	2.96702e-10	0.141107	0.105972	0.324536	0.337372	0.253261	0.329019
A2	BS012443	R			A2	38.2			35.17		-	-	0.916051	-	-	-	-	-	-	-
A2	BS013480	R			A2	38.8			35.77		-	-	0.289146	-	-	-	-	-	-	-
A2	BN61409	none			A2	38.9	38.9				0.000858121	-	-	-	-	-	-	-	-	-
A2	BS010588	R-Q			A2	38.9	38.9	14.96		27.53	0.000118922	0.00641963	-	1.92716e-09	0.246054	0.375	0.107277	0.171645	0.0570426	0.0936479
A2	PFM519b	none			A2	39.3	39.3				0.0399283	-	-	-	-	-	-	-	-	-
A2	BS006956	W			A2	39.5			36.59		-	-	0.251452	-	0.239198	0.234198	0.151067	0.0302886	0.0570426	0.173912
A2	BS011786	W			A2	39.5			36.55		-	-	0.606057	6.81316e-12	0.304688	0.315752	0.211413	0.107383	0.130232	0.232803
A2	BS012548	W			A2	39.5			36.55		-	-	0.406787	6.81316e-12	-	-	-	-	-	-
A2	Bras037	W			A2	40.1	40.1				9.44304e-07	-	-	-	-	-	-	-	-	-
A2	BS009871	W			A2	40.2			37.33		-	-	0.342782	6.81316e-12	0.194824	0.221708	0.3318	0.363498	0.249285	0.330577
A2	BS011879	W			A2	40.2	40.2	21.18			1.28655e-06	0.0898865	-	-	0.316966	0.36817	0.141107	0.0853633	0.107383	0.142632
A2	BS010343	W			A2	40.4	40.4				0.000175142	-	-	-	0.282375	0.358887	0.141107	0.107383	0.107383	0.138792
A2	BS011568	W			A2	40.4	40.4	20.37			0.000133486	0.0934925	-	-	-	-	-	-	-	-
A2	sN3761b	none			A2	40.4	40.4				0.00138168	-	-	-	-	-	-	-	-	-
A2	sR2103a	none			A2	40.4	40.4				0.00238703	-	-	-	-	-	-	-	-	-
A2	BS011808	W			A2	40.5				33.34	-	-	-	1.48436e-12	-	-	-	-	-	-
A2	BS011866	W			A2	40.6	40.6	21.1	38.15	33.34	5.04193e-06	0.13781	0.203374	1.15112e-12	0.32966	0.130232	0.24989	0.217383	0.309323	0.230569
A2	BS011716	W			A2	40.8			37.95		-	-	0.520051	-	-	-	-	-	-	-
A2	BS011717	W			A2	40.8		20.37	37.95	33.34	-	0.0934925	0.520051	1.48436e-12	-	-	-	-	-	-
A2	BS011983	W			A2	40.8		20.37			-	0.0934925	-	-	0.304688	0.236788	0.171995	0.110321	0.0293986	0.208787
A2	BS012034	W			A2	40.8		20.37			-	0.0763328	-	-	-	-	-	-	-	-
A2	BS009950	W			A2	40.9	40.9	22.5	38.15	34.02	1.66716e-06	0.113846	0.170587	3.09116e-13	0.358887	0.243931	0.203896	0.175846	0.0830117	0.218386
A2	BS005623	W			A2	41		21.44			-	0.0591721	-	-	-	-	-	-	-	-
A2	BS008856	W			A2	41		22.5	38.15	34.02	-	0.0251815	0.538167	5.01855e-13	0.358887	0.270013	0.20575	0.107383	0.0830117	0.231767
A2	BS008857	W			A2	41			38.15	34.02	-	-	0.538167	5.01855e-13	0	0.33777	0.0667823	0	0	0.0936479
A2	BS009872	W			A2	41		21.34			-	0.0970911	-	-	0.290889	0.374944	0.286477	0.359876	0.175846	0.28248
A2	BS010721	W			A2	41		20.8	38.15	33.34	-	0.101707	0.470298	1.48436e-12	0.0766722	0.313762	0.221074	0.0570426	0.253261	0.22953
A2	BS010722	W			A2	41		20.8	38.15	33.34	-	0.101707	0.470298	1.48436e-12	-	-	-	-	-	-
A2	BS011436	W			A2	41		20.45	38.15	33.34	-	0.0795306	0.606057	1.48436e-12	-	-	-	-	-	-
A2	BS011487	W			A2	41			38.15	33.57	-	-	0.406787	6.81316e-12	0	0.338594	0.0667823	0	0	0.0936479
A2	BS011488	W			A2	41			38.15	33.34	-	-	0.529368	2.66548e-13	0.218099	0.32966	0.0782451	0.0830117	0	0.0936479
A2	BS011500	W			A2	41		22.5	38.15	34.02	-	0.0898865	0.240955	5.01855e-13	0.25827	0.284084	0.177708	0.0570426	0.0570426	0.20613
A2	BS011503	W			A2	41		21.15			-	0.0763328	-	-	-	-	-	-	-	-
A2	BS011562	W			A2	41		22.5			-	0.240955	0.0452014	-	-	-	-	-	-	-
A2	BS011865	W			A2	41			38.15	33.34	-	-	0.203374	1.15112e-12	0.272466	0.357863	0.114644	0.0570426	0.0853633	0.133376
A2	BS011972	W			A2	41			38.15	34.17	-	-	0.606057	1.48436e-12	0	0.322569	0.0667823	0	0	0.0936479
A2	BS011984	W			A2	41	41		38.15	33.34	4.63899e-06	-	0.538167	3.87205e-12	-	-	-	-	-	-
A2	BS012557	W			A2	41		20.45	38.15	33.34	-	0.0795306	0.606057	1.48436e-12	-	-	-	-	-	-
A2	BS012558	W			A2	41			38.15	33.57	-	-	0.606057	6.81316e-12	0	0.299851	0.0589607	0	0	0.0830117
A2	BS010693	W			A2	41.1			38.9	34.78	-	-	0.41177	6.15282e-14	0.371063	0.284084	0.242764	0.151629	0.266308	0.24434
A2	BS011514	W			A2	41.1				34.81	-	-	-	3.09116e-13	0.239198	0.362155	0.118528	0.110321	0.107383	0.124548
A2	BS013356	S			A2	41.1			38.9	34.81	-	-	0.41177	3.09116e-13	0	0.315752	0.0667823	0	0	0.0936479
A2	BS008523	W			A2	41.2			40	34.78	-	-	0.240955	6.15282e-14	0.345679	0.299851	0.284836	0.314033	0.333193	0.250335
A2	BS008524	W			A2	41.2		24.15	40	34.78	-	0.0934925	0.294508	6.15282e-14	0.374566	0.130232	0.267323	0.322569	0.289555	0.238153
A2	BS010014	W			A2	41.2			40		-	-	0.294508	-	-	-	-	-	-	-
A2	BS012019	W			A2	41.2			40	34.78	-	-	0.240955	3.02057e-13	0.0766722	0.361753	0.0667823	0	0	0.0936479
A2	BS012020	W			A2	41.2			40	34.78	-	-	0.240955	3.02057e-13	0.0766722	0.361753	0.0670615	0	0	0.0941961
A2	BS012073	W			A2	41.2			40	34.81	-	-	0.606057	3.09116e-13	0.25827	0.15871	0.0863705	0.0830117	0	0.100091
A2	BS012074	W			A2	41.2			40	34.81	-	-	0.606057	3.09116e-13	0.218099	0.351731	0.0782451	0.0830117	0	0.0936479
A2	BS009343	W			A2	41.3	41.3	24.9	41.04	35.53	0.000133486	0.142213	0.470298	1.48436e-12	0	0.36817	0.0744598	0	0	0.103997
A2	BS009860	W			A2	41.3				35.53	-	-	-	3.09116e-13	-	-	-	-	-	-
A2	BS010301	W			A2	41.3		24.8	41.04	35.53	-	0.246252	0.113846	1.48436e-12	0.374566	0.370448	0.16849	0.25827	0.190347	0.133376
A2	BS010302	W			A2	41.3			41.04	35.53	-	-	0.113846	1.48436e-12	0	0.311467	0.0782451	0	0	0.109065
A2	BS010409	W			A2	41.3	41.3		41.04	34.81	7.6084e-06	-	0.13781	3.09116e-13	0	0.366852	0.0667823	0	0	0.0936479
A2	BS011920	W			A2	41.3			41.04		-	-	0.41177	-	-	-	-	-	-	-
A2	BS012113	W			A2	41.3			41.04	35.53	-	-	0.208413	1.48436e-12	0	0.306995	0.0667823	0	0	0.0936479
A2	BS012392	W			A2	41.3			41.04	35.53	-	-	0.165807	5.13198e-14	0.0712291	0.322569	0.0680091	0	0	0.0915866
A2	BS012393	W			A2	41.3	41.3		41.04	35.53	7.68192e-06	-	0.165807	5.13198e-14	0	0.257458	0.0709328	0	0	0.0994323
A2	BS012461	W			A2	41.3				35.53	-	-	-	1.48436e-12	-	-	-	-	-	-
A2	BS012532	W			A2	41.3		24.8	41.04	35.53	-	0.165807	0.13781	1.48436e-12	0.373258	0.372256	0.172611	0.288513	0.190347	0.129363
A2	BS012533	W			A2	41.3			41.04	35.53	-	-	0.41177	1.48436e-12	0	0.309323	0.0670615	0	0	0.0941961
A2	BS013273	U			A2	41.3	41.3	24.9	41.04	35.53	9.53425e-05	0.142213	0.470298	1.48436e-12	0	0.36817	0.070639	0	0	0.0988578
A2	BS013796	W			A2	41.3				35.53	-	-	-	1.48436e-12	-	-	-	-	-	-
A2	JICB0055	none			A2	41.3		24.6575			-	1.09203e-05	-	-	-	-	-	-	-	-
A2	TB1_j	none			A2	41.3		24.6575			-	1.09203e-05	-	-	-	-	-	-	-	-
A2	BS008936	W			A2	41.7	41.7		41.04	35.53	1.28655e-06	-	0.165807	3.09116e-13	0.290889	0.372256	0.2156	0.0570426	0.239198	0.22518
A2	BS009266	W			A2	41.9			42.1	35.53	-	-	0.0898865	4.2126e-11	-	-	-	-	-	-
A2	sR06293A	none			A2	42.1		25.2162			-	0.294508	-	-	-	-	-	-	-	-
A2	BS012112	W			A2	42.4	42.4		41.04	35.53	5.42758e-06	-	0.289146	1.48436e-12	-	-	-	-	-	-
A2	BS012780	W			A2	42.4			43.18	35.53	-	-	0.0452014	1.48436e-12	-	-	-	-	-	-
A2	BS012781	W			A2	42.4			43.18	35.53	-	-	0.0452014	1.48436e-12	-	-	-	-	-	-
A2	BS012703	W			A2	43.4		25.68			-	0.208413	-	-	0.362906	0.366852	0.372253	0.304688	0.3713	0.360583
A2	BS012702	W			A2	43.5	43.5		44.2	35.53	2.0185e-05	-	0.0428256	2.39804e-12	-	-	-	-	-	-
A2	BS012960	W			A2	43.5	43.5		45.43	35.53	3.02948e-06	-	0.0197009	9.10359e-12	0.239198	0.339129	0.208251	0.107383	0.239198	0.207798
A2	sR6293	none			A2	43.5	43.5				8.98363e-05	-	-	-	-	-	-	-	-	-
A2	NMS1244a	none			A2	44.4	44.4				0.000618482	-	-	-	-	-	-	-	-	-
A2	BS009453	W			A2	45.7				36.54	-	-	-	5.01855e-13	0.282375	0.331104	0.26806	0.151629	0.333193	0.255388
A2	BS013737	W			A2	45.7	45.7		53.74	36.54	2.86753e-05	-	0.10068	3.09116e-13	0.304688	0.284084	0.27679	0.107383	0.283384	0.292712
A2	BS012738	W			A2	46.5	46.5	29.24		36.7	6.09211e-05	0.749119	-	1.00334e-13	0.25827	0.370448	0.253261	0.0853633	0.283384	0.262825
A2	BS007863	W			A2	46.8	46.8	29.24	56.9		4.26423e-05	0.674987	0.047604	-	0.0766722	0.372256	0.0592095	0	0	0.0835047
A2	BS010579	W			A2	46.8	46.8	30.36		36.7	0.000113691	0.756997	-	6.15282e-14	0.304688	0.323776	0.19548	0.0570426	0.107383	0.234985
A2	BS010580	W			A2	46.8	46.8	30.36			0.000113691	0.756997	-	-	0.169216	0.371063	0.241384	0.0570426	0.137289	0.284597
A2	BS012242	W			A2	46.8	46.8	30.36	56.9		0.000175142	0.75183	0.047604	-	0.337372	0.374498	0.0667823	0	0	0.0936479
A2	At5_003	none			A2	47.1	47.1				0.000297437	-	-	-	-	-	-	-	-	-
A2	BS009271	W			A2	47.2			49.31	35.53	-	-	0.10068	3.09116e-13	0	0.356305	0.131425	0	0.207798	0.138792
A2	BS011415	W			A2	47.2		27.1	49.31	35.53	-	0.401678	0.10068	1.48436e-12	0.0766722	0.354087	0.0857101	0	0	0.118993
A2	BS012797	W			A2	48.2	48.2		49.31	35.53	0.000547986	-	0.10068	1.48436e-12	0.0766722	0.33777	0.0631538	0	0	0.0888871
A2	BS008863	none			A2	48.3	48.3	27.1	50.54	36.54	0.00014125	0.401678	0.0647818	3.09116e-13	0.218099	0.351731	0.103768	0.0830117	0	0.118993
A2	BS007499	W			A2	48.5		29.24			-	1	-	-	-	-	-	-	-	-
A2	BS013768	W			A2	48.5	48.5	29.24			0.000192838	0.674987	-	-	-	-	-	-	-	-
A2	pW252	none			A2	48.5		29.1681			-	0.433848	-	-	-	-	-	-	-	-
A2	BS013736	W			A2	49			53.74	36.54	-	-	0.10068	3.09116e-13	-	-	-	-	-	-
A2	BS009400	none			A2	49.5	49.5	29.24		36.7	0.002477	0.75183	-	6.15282e-14	0.363914	0.354087	0.208251	0.107383	0.107383	0.238153
A2	BS009106	none			A2	49.7				36.7	-	-	-	1.87316e-12	0.169216	0.30714	0.191489	0.0587139	0.107383	0.228499
A2	BS012821	W			A2	49.7		29.24	56.9	36.7	-	0.594032	0.0795306	6.15282e-14	0.367959	0.311669	0.303245	0.347632	0.25827	0.293925
A2	BS012822	W			A2	49.7		29.24	56.9	36.7	-	0.529368	0.0619696	6.15282e-14	0.358887	0.306995	0.30181	0.347632	0.253261	0.292877
A2	BS013065	W			A2	49.7		30.36	56.9		-	0.833935	0.150897	-	0.25827	0.343803	0.234812	0.325955	0.325955	0.15244
A2	BS006746	W			A2	49.9		30.36	57.92		-	0.833935	0.10068	-	0.110321	0.345679	0.0631538	0	0	0.0888871
A2	BS006747	W			A2	49.9		30.36	57.92		-	0.833935	0.10068	-	0.110321	0.345679	0.0631538	0	0	0.0888871
A2	BS007300	W			A2	49.9	49.9	29.24			0.00296772	0.75183	-	-	0.304688	0.299851	0.00446424	0	0	0
A2	BS009712	W			A2	49.9	49.9		57.92	37.78	0.00307441	-	0.082731	3.09116e-13	0.194824	0.362155	0.279795	0.130232	0.107383	0.322462
A2	BS012654	W			A2	49.9		30.36	57.92	37.78	-	0.835705	0.021098	3.09116e-13	0.352828	0.361753	0.238467	0.107383	0.107383	0.280755
A2	pW144	none			A2	49.9		29.5511			-	0.914128	-	-	-	-	-	-	-	-
A2	BS012366	W			A2	50.5	50.5	30.36		37.78	0.00191078	0.916051	-	3.09116e-13	0.141107	0.3713	0.253079	0.0570426	0.151629	0.296271
A2	BS007386	W			A2	50.9	50.9	30.36			0.00938436	0.916051	-	-	0.337372	0.331104	0.272466	0.224062	0.190347	0.297206
A2	e12e31_3	none			A2	51.4		30.0496			-	0.830218	-	-	-	-	-	-	-	-
A2	BS007474	W			A2	52.1		30.2		37.78	-	0.91785	-	3.09116e-13	0.374483	0.36817	0.301096	0.330335	0.354442	0.264505
A2	BS006701	D-E			A2	52.8		30.36	61.1	37.78	-	0.678302	0.0795306	3.09116e-13	0.316966	0.107383	0.304688	0.110321	0.239198	0.331494
A2	BS007163	W			A2	52.8		30.36			-	0.833935	-	-	-	-	-	-	-	-
A2	BS008777	W			A2	52.8		30.36		37.78	-	0.664389	-	3.09116e-13	0.337372	0.287132	0.288098	0.27133	0.224062	0.300555
A2	BS009385	none			A2	52.8		30.36		37.78	-	0.835705	-	3.09116e-13	0.345679	0.36817	0.201338	0.0853633	0.107383	0.238153
A2	BS012334	W			A2	52.8			61.1		-	-	0.150897	-	0.337372	0.345679	0.150508	0.130232	0.155485	0.138036
A2	BS013069	U			A2	52.8			61.1		-	-	0.125786	-	0.25827	0.362155	0.316654	0.107383	0.318011	0.33506
A2	BS013412	W			A2	52.8		30.36	61.1	37.78	-	0.756997	0.125786	3.09116e-13	0.110321	0.354087	0.303978	0.0570426	0.289555	0.328364
A2	BS013413	W			A2	52.8		30.36	61.1	37.78	-	0.756997	0.125786	3.09116e-13	0.17499	0.151629	0.307467	0.107383	0.289555	0.329019
A2	BS013496	W			A2	52.8				37.78	-	-	-	8.14427e-13	0	0.128577	0.247685	0.0570426	0.107383	0.295111
A2	BS006702	D-E			A2	53.3	53.3			37.78	0.00354787	-	-	3.09116e-13	0.0766722	0.297469	0.244872	0.0570426	0.107383	0.291833
A2	At1g65290	none			A2	54.1	54.1				0.000160556	-	-	-	-	-	-	-	-	-
A2	BS008093	E			A2	54.4	54.4	30.36			0.00206291	0.832107	-	-	-	-	-	-	-	-
A2	BS008141	E			A2	54.7	54.7	31.4			4.70668e-05	0.754454	-	-	-	-	-	-	-	-
A2	BS009970	E			A2	55				38.55	-	-	-	3.09116e-13	0.169216	0.373604	0.281496	0.0570426	0.190347	0.31161
A2	BS008140	E			A2	55.3	55.3	31.4		37.78	0.00020535	1	-	5.62298e-12	0.0797167	0.251924	0.199506	0	0.107383	0.246596
A2	BS008092	E			A2	55.4	55.4			37.78	0.000175142	-	-	3.09116e-13	0.169216	0.250819	0	0	0	0
A2	BS005768	E			A2	55.8		32.5			-	0.832107	-	-	0.363914	0.18818	0.0346103	0.130232	0	0.0191047
A2	BS005769	E			A2	55.8		32.5			-	0.602168	-	-	0.371063	0.18818	0.0346103	0.130232	0	0.0191047
A2	BS006240	E			A2	55.8		32.5			-	0.75183	-	-	-	-	-	-	-	-
A2	BS006743	E			A2	55.8		32.5			-	0.832107	-	-	-	-	-	-	-	-
A2	BS008865	E			A2	55.8				38.86	-	-	-	6.15282e-14	0.146183	0.372084	0.29176	0.0570426	0.253261	0.316654
A2	BS009326	E			A2	55.8				38.86	-	-	-	6.15282e-14	0.201114	0.372925	0.291154	0.110321	0.190347	0.318175
A2	BS009342	E			A2	55.8		32.5		38.86	-	0.668036	-	6.15282e-14	0.239198	0.358387	0.291283	0.0570426	0.239198	0.317193
A2	BS009569	E			A2	55.8				38.86	-	-	-	6.15282e-14	0	0.14977	0.246958	0.0570426	0.107383	0.294072
A2	BS010574	E			A2	55.8		32.5			-	0.674987	-	-	-	-	-	-	-	-
A2	BS011721	E			A2	55.8				38.86	-	-	-	6.15282e-14	0.25827	0.297469	0.318573	0.0853633	0.190347	0.348043
A2	BS012005	M			A2	55.8				38.86	-	-	-	6.15282e-14	0.194824	0.207798	0.260929	0.107383	0.107383	0.304688
A2	BS012006	M			A2	55.8				38.86	-	-	-	6.15282e-14	0.141107	0.151629	0.252524	0.0570426	0.107383	0.300499
A2	BS013536	W			A2	55.8				38.86	-	-	-	6.15282e-14	0.0766722	0.128577	0.249021	0.0570426	0.107383	0.296271
A2	BS013537	W			A2	55.8				38.86	-	-	-	6.15282e-14	0	0.128577	0.242812	0.0570426	0.107383	0.290404
A2	BRMS082	none			A2	57.4		33.9943			-	1	-	-	-	-	-	-	-	-
A2	BS006744	E			A2	57.5		32.5	66.3		-	0.749119	0.00249903	-	0.201114	0.339757	0.165568	0	0.107383	0.182071
A2	BS006921	E			A2	57.5		32.5	66.3		-	0.832107	0.0138031	-	0.304688	0.375	0.211413	0.309323	0.253261	0.173912
A2	HgFTA2	none			A2	57.5		34.1246			-	0.915106	-	-	-	-	-	-	-	-
A2	KBrB010O	none			A2	57.6		34.2079			-	0.674987	-	-	-	-	-	-	-	-
A2	BRMS036b	none			A2	58.1	58.1				6.61255e-05	-	-	-	-	-	-	-	-	-
A2	BS010229	E			A2	58.1	58.1	34.7	69.6		2.11683e-05	0.668036	0.0020844	-	0.0766722	0.354087	0.0747681	0	0.0570426	0.0941961
A2	BS010230	E			A2	58.1	58.1	34.7	69.6		1.22165e-05	0.524777	0.0020844	-	0.0766722	0.354087	0.0785674	0	0.0587139	0.0988578
A2	BS011433	E			A2	58.1		34.65			-	0.75183	-	-	0.361753	0.286552	0.339757	0.288513	0.355713	0.340607
A2	BS013214	E			A2	58.1	58.1		69.6		0.000126046	-	0.000580667	-	0.194824	0.33777	0.157776	0.18025	0.283384	0.118993
A2	BS013215	E			A2	58.1	58.1	34.7	69.6		0.000101189	0.830218	0.000580667	-	0.0399663	0.33777	0.0782451	0	0.0570426	0.0988578
A2	BS010627	E			A2	58.2	58.2		69.6		3.27698e-05	-	0.0013867	-	0.110321	0.323776	0.141107	0.171645	0.190347	0.124548
A2	BS011720	E			A2	58.3			67.1		-	-	0.00277955	-	-	-	-	-	-	-
A2	Na12H09c	none			A2	58.4	58.4				8.00827e-05	-	-	-	-	-	-	-	-	-
A2	PFM438	none			A2	58.4	58.4				0.00211561	-	-	-	-	-	-	-	-	-
A2	PFM584	none			A2	58.4	58.4				0.122713	-	-	-	-	-	-	-	-	-
A2	BS010573	E			A2	59.4	59.4	32.5			0.000711741	0.674987	-	-	-	-	-	-	-	-
A2	At1_005a	none			A2	59.8	59.8				0.000446031	-	-	-	-	-	-	-	-	-
A2	BS006646	L			A2	59.8		32.5	68.8	38.86	-	0.75183	0.00155657	6.15282e-14	0.290889	0.297469	0.314114	0.107383	0.190347	0.343201
A2	BS008158	E			A2	59.8		32.5	69.6		-	0.602168	0.0040693	-	0.32783	0.229382	0.182035	0.130232	0.151629	0.17712
A2	BS008159	E			A2	59.8		32.5	69.6		-	0.602168	0.0040693	-	0.304688	0.190347	0.229619	0.27839	0.253261	0.192915
A2	BS010361	E			A2	59.8		35.8	69.6		-	0.529368	0.0040693	-	0.0766722	0.281647	0.0667823	0	0.0570426	0.0830117
A2	BS010362	E			A2	59.8		35.8	69.6		-	0.529368	0.0040693	-	0.141107	0.328142	0.0631538	0	0.0570426	0.0780481
A2	BS010454	E			A2	59.8			69.6		-	-	0.00307839	-	0.290889	0.354087	0.270257	0.0570426	0.151629	0.314381
A2	BS010603	E			A2	59.8		34.65	69.6		-	0.671566	0.00307839	-	-	-	-	-	-	-
A2	BS010604	E			A2	59.8			69.6		-	-	0.00307839	-	0.141107	0.343803	0.160803	0	0.155485	0.166378
A2	BS010748	E			A2	59.8		32.5	68.8		-	0.832107	0.000365012	-	0	0.366599	0.070639	0	0	0.0988578
A2	BS011082	E			A2	59.8	59.8	32.5	68.8		8.23349e-05	0.749119	0.00155657	-	0.337372	0.374944	0.210727	0.289555	0.299851	0.164651
A2	BS011083	E			A2	59.8	59.8		68.8		8.23349e-05	-	0.00155657	-	0.337372	0.372987	0.231869	0.309323	0.299851	0.192915
A2	BS011434	E			A2	59.8			69.6		-	-	0.0040693	-	0	0.319853	0.0785674	0	0.0570426	0.0994323
A2	BS011466	E			A2	59.8		38.53	69.6		-	0.91785	0.000795053	-	0.0947507	0.370634	0.0882799	0	0.0687866	0.11185
A2	BS011507	E			A2	59.8		33.6	69.6		-	0.465512	0.0040693	-	0.146183	0.292405	0.165568	0	0.151629	0.173912
A2	BS011511	E			A2	59.8	59.8		68.8		5.50398e-06	-	0.00155657	-	0	0.33777	0.0631538	0	0	0.0888871
A2	BS011512	E			A2	59.8	59.8		68.8		5.50398e-06	-	0.00155657	-	0.146183	0.370448	0.0631538	0	0	0.0888871
A2	BS011661	E			A2	59.8		34.65	69.6		-	0.674987	0.000580667	-	0.0830117	0.311669	0.141107	0	0.190347	0.138792
A2	BS011662	E			A2	59.8		34.65	69.6		-	0.674987	0.000580667	-	0.146183	0.309323	0.141639	0	0.194824	0.138792
A2	BS011696	E			A2	59.8			69.6		-	-	0.00307839	-	0	0.275942	0.0782451	0	0.0570426	0.0988578
A2	BS011735	E			A2	59.8	59.8		69.6		6.98587e-05	-	0.00307839	-	0.25827	0.372084	0.324536	0.355713	0.325955	0.318175
A2	BS011736	E			A2	59.8	59.8		69.6		6.98587e-05	-	0.00307839	-	0.345679	0.37141	0.311567	0.3318	0.325955	0.306698
A2	BS011841	E			A2	59.8		32.5	68.8		-	0.674987	0.000263261	-	0.323274	0.0702316	0.31744	0.107383	0.190347	0.346899
A2	BS011896	E			A2	59.8	59.8		69.6		0.000700779	-	0.0040693	-	0	0.323776	0.0857101	0	0.0570426	0.109065
A2	BS011978	E			A2	59.8			69.6		-	-	0.00307839	-	0.201114	0.355713	0.312264	0.3318	0.325955	0.307709
A2	BS012048	E			A2	59.8	59.8		69.6		0.00012419	-	0.00307839	-	0.0797167	0.323776	0.131425	0.110321	0.190347	0.123855
A2	BS012049	E			A2	59.8	59.8		69.6		0.00012419	-	0.00307839	-	0	0.315752	0.0857101	0	0.0570426	0.109065
A2	BS012455	E			A2	59.8		34.65	69.6		-	0.678302	0.00307839	-	0.373258	0.14977	0.354356	0.337372	0.355713	0.355184
A2	BS012472	E			A2	59.8	59.8		69.6		0.000700779	-	0.00307839	-	0	0.323776	0.0857101	0	0.0570426	0.109065
A2	BS013148	E			A2	59.8		35.77	69.6		-	0.754454	0.000580667	-	0.373258	0.263854	0.362408	0.224062	0.309323	0.373687
A2	BS013216	E			A2	59.8	59.8		69.6		0.000131793	-	0.000795053	-	0	0.328142	0.0785674	0	0.0570426	0.0994323
A2	NMS0117	E			A2	59.8	59.8				0.000267202	-	-	-	-	-	-	-	-	-
A2	BS010708	E			A2	60		34.65	70.41		-	0.671566	0.000422468	-	0.239198	0.297469	0.16203	0	0.151629	0.168868
A2	BS011041	E			A2	60		35.77	70.41		-	0.602168	0.00102661	-	0.363914	0.372256	0.318812	0.322569	0.288513	0.31916
A2	BS011042	E			A2	60		35.77	70.41		-	0.602168	0.00102661	-	0.201114	0.355713	0.233302	0.0570426	0.151629	0.269336
A2	BS012454	E			A2	60.2	60.2	34.65	69.6		0.00131084	0.678302	0.00307839	-	0.141107	0.354087	0.0857101	0	0.0570426	0.109065
A2	BS011442	E			A2	60.3	60.3	34.7	69.6		5.92662e-05	0.674987	0.00186546	-	0.0766722	0.362155	0.0819951	0	0.0570426	0.103997
A2	BS009994	E			A2	60.5	60.5		69.6		0.000173833	-	0.0020844	-	-	-	-	-	-	-
A2	BS009995	E			A2	60.5	60.5		69.6		0.000173833	-	0.0020844	-	0.0766722	0.323776	0.0782451	0	0.0570426	0.0988578
A2	BS010219	E			A2	60.6	60.6	35.77	73.8		6.09211e-05	0.602168	0.00102661	-	0.0766722	0.0830117	0.37487	0.355713	0.37408	0.374989
A2	sN11531	none			A2	60.6	60.6				0.00902743	-	-	-	-	-	-	-	-	-
A2	BS006299	E			A2	60.8	60.8		70.41		0.00164852	-	0.000664821	-	-	-	-	-	-	-
A2	BS007397	E			A2	60.8	60.8	35.8	69.6		0.000720621	0.671566	0.000795053	-	0.218099	0.361332	0.249021	0.130232	0.171645	0.28248
A2	BS010552	E			A2	60.8	60.8		72.99		0.00036734	-	0.00307839	-	0	0.348409	0.0509928	0	0	0.0720822
A2	BS010553	E			A2	60.8	60.8		72.99		0.00036734	-	0.00307839	-	0	0.358387	0.0512101	0.0570426	0	0.0612249
A2	BS011944	E			A2	60.8	60.8	35.8			0.000816342	0.529368	-	-	-	-	-	-	-	-
A2	BS011946	E			A2	60.8	60.8		69.6		0.000993228	-	0.0040693	-	0.316966	0.374483	0.269167	0.0570426	0.151629	0.313506
A2	BS012128	J			A2	60.8	60.8		70.41		0.000282108	-	0.00102661	-	0	0.315752	0.0628897	0	0.0570426	0.077584
A2	BS012129	J			A2	60.8	60.8	35.8	70.41		0.000282108	0.671566	0.00102661	-	0.224743	0.370448	0.162616	0	0.253261	0.161216
A2	BS012787	E			A2	60.8	60.8		70.41		0.00423202	-	0.0020844	-	0.141107	0.363846	0.0628897	0	0.0570426	0.077584
A2	BS013149	E			A2	60.8		35.77			-	0.674987	-	-	0.374566	0.263854	0.362291	0.224062	0.309323	0.37367
A2	BS013565	E			A2	61.2	61.2		74.51		0.002477	-	0.0040693	-	0.0766722	0.325955	0	0	0	0
A2	BS009792	E			A2	61.9	61.9				0.00275204	-	-	-	0	0.318011	0	0	0	0
A2	BS009793	E			A2	61.9	61.9				0.00275204	-	-	-	0.110321	0.358387	0.00888853	0	0.0570426	0
A2	BS011421	E			A2	61.9	61.9		75.3		0.00423202	-	0.0020844	-	0.141107	0.363498	0.00888853	0	0	0.0128194
A2	BS013673	E			A2	62.3	62.3		76.04		0.00536853	-	0.000757023	-	0.239198	0.367506	0.00888853	0	0.0570426	0
A2	BS013674	E			A2	62.3	62.3		76.04		0.00536853	-	0.000757023	-	0.239198	0.370161	0.00888853	0	0.0570426	0
A2	BS006179	E			A2	62.9		36.9			-	0.916051	-	-	0.224743	0.355713	0.0132731	0	0.0570426	0.00645148
A2	BS006886	E			A2	62.9		36.9			-	0.915106	-	-	-	-	-	-	-	-
A2	BS006915	E			A2	62.9		36.9			-	0.674987	-	-	0.141107	0.277479	0.147955	0.0293986	0.0830117	0.174809
A2	BS006950	E			A2	62.9		36.9			-	0.915106	-	-	0.146183	0.306995	0.00888853	0	0.0570426	0
A2	BS007770	E			A2	62.9		36.9			-	0.832107	-	-	0.17499	0.24636	0.0509928	0	0.107383	0.0493186
A2	BS008516	E			A2	62.9		36.9			-	0.835705	-	-	0.345679	0.370448	0.353359	0.27839	0.318011	0.363099
A2	BS013681	E			A2	62.9		36.9	77.94		-	0.915106	0.000365012	-	0.169216	0.259292	0.0304201	0.107383	0	0.00645148
A2	BS011873	E			A2	63	63				0.002477	-	-	-	0	0.339757	0	0	0	0
A2	BS013683	E			A2	63			77.98		-	-	0.000263261	-	0.141107	0.331104	0.00446424	0	0	0.00645148
A2	BS010101	E			A2	64.6			83.19		-	-	0.0040693	-	-	-	-	-	-	-
A2	BS010245	E			A2	64.7		36.9	83.5		-	0.749119	0.00186546	-	0.169216	0.275942	0.00888853	0	0.0570426	0
A2	BS010246	E			A2	64.7			83.5		-	-	0.00186546	-	-	-	-	-	-	-
A2	BS012629	Q			A2	64.7				44.65	-	-	-	8.39539e-14	0.239198	0.229382	0.143735	0.224062	0.239198	0.0988578
A2	BS008124	E			A2	64.8			83.81		-	-	0.00102661	-	-	-	-	-	-	-
A2	BS012492	E			A2	64.8			83.81		-	-	0.00277955	-	0.169216	0.253261	0.00888853	0	0.0570426	0
A2	BS012261	E			A2	65		36.9	84.23	45.22	-	0.832107	0.000580667	6.81316e-12	-	-	-	-	-	-
A2	BS006133	O			A2	65.2		38.02			-	0.833935	-	-	-	-	-	-	-	-
A2	BS006174	O			A2	65.2	65.2	38		44.65	0.00354787	0.754454	-	8.39539e-14	0.304688	0.334518	0.180521	0.314033	0.25827	0.109065
A2	BS006957	O			A2	65.2	65.2	38.02	89.17	44.96	0.00423202	0.833935	0.000486054	2.39804e-12	0.363914	0.338594	0.170317	0.294487	0.266308	0.0953118
A2	BS007276	>E			A2	65.2		38.02			-	0.833935	-	-	0.0766722	0.287132	0	0	0	0
A2	BS007277	>E			A2	65.2		38.02			-	0.833935	-	-	-	-	-	-	-	-
A2	BS007979	>E			A2	65.2		38.02	84.97		-	0.75183	0.000664821	-	0.352828	0.37408	0.0744598	0.171645	0.190347	0.00645148
A2	BS008633	D-E			A2	65.2	65.2	38.22		45.22	0.000909266	0.916051	-	6.81316e-12	0.375	0.365411	0.149954	0.266308	0.224062	0.0988578
A2	BS008634	D-E			A2	65.2	65.2			45.22	0.000909266	-	-	6.81316e-12	0.374527	0.370308	0.149954	0.266308	0.224062	0.0988578
A2	BS008592	none			A2	65.3				45.22	-	-	-	6.81316e-12	0.169216	0.362155	0.0930358	0.151629	0.107383	0.0665055
A2	BS008593	none			A2	65.3				45.22	-	-	-	6.81316e-12	-	-	-	-	-	-
A2	BS008929	P			A2	65.3				45.22	-	-	-	6.81316e-12	0.371063	0.297469	0.150508	0.27133	0.266308	0.0830117
A2	BS009622	none			A2	65.3				45.22	-	-	-	6.81316e-12	0.201114	0.171645	0.135197	0.224062	0.239198	0.0840036
A2	BS011610	P			A2	65.3				45.22	-	-	-	6.81316e-12	0.194824	0.18818	0.131425	0.21249	0.239198	0.0830117
A2	BS012075	>E			A2	65.3				45.22	-	-	-	1.09472e-11	-	-	-	-	-	-
A2	BS012260	E			A2	65.3				45.22	-	-	-	6.81316e-12	0.0797167	0.226463	0.103768	0.0570426	0.151629	0.103997
A2	BS012628	Q			A2	65.3				45.22	-	-	-	6.81316e-12	0.304688	0.236788	0.135714	0.217383	0.239198	0.0888871
A2	BS008635	D-E			A2	65.7		38.22	86.53	45.22	-	0.916051	5.75732e-05	6.81316e-12	0.373258	0.354087	0.153018	0.266308	0.224062	0.103997
A2	At4_001	none			A2	65.8	65.8				0.00186138	-	-	-	-	-	-	-	-	-
A2	BS006916	E			A2	65.8		38.35			-	0.455545	-	-	0.207798	0.285268	0.142715	0	0.0587139	0.174809
A2	pX154	none			A2	65.8		38.508			-	0.832107	-	-	-	-	-	-	-	-
A2	pX155	none			A2	65.8		38.3589			-	1	-	-	-	-	-	-	-	-
A2	BRMS332	none			A2	65.9		39.027			-	0.916965	-	-	-	-	-	-	-	-
A2	HrSp1210	none			A2	66		39.3786			-	0.749119	-	-	-	-	-	-	-	-
A2	CNU377	none			A2	66.1		39.669			-	0.0292983	-	-	-	-	-	-	-	-
A2	BS005873	O			A2	66.3		38.02	88.26		-	0.833935	5.75732e-05	-	0.370711	0.374941	0.178337	0.22891	0.289555	0.115367
A2	ZAAS113	none			A2	66.4		41.4008			-	0.524777	-	-	-	-	-	-	-	-
A2	BS006100	O			A2	66.5	66.5	38.22		45.22	0.000447568	0.915106	-	6.81316e-12	0.373258	0.336557	0.100625	0.110321	0.151629	0.077584
A2	BS007525	P			A2	66.6			89.17	48.73	-	-	0.000135491	4.52273e-11	0.375	0.302258	0.156052	0.266308	0.266308	0.0936479
A2	BS008763	P			A2	66.6			89.17	45.22	-	-	0.000354032	6.81316e-12	-	-	-	-	-	-
A2	BS008764	P			A2	66.6	66.6		89.17	45.22	0.000383213	-	0.000354032	6.81316e-12	0.304688	0.056242	0.255075	0.339757	0.333193	0.181156
A2	BS008928	P			A2	66.6			89.17	45.22	-	-	0.000135491	6.81316e-12	0.371063	0.315752	0.156052	0.289555	0.266308	0.0830117
A2	BS013378	P-T			A2	66.6			89.17	45.22	-	-	0.000354032	6.81316e-12	0.375	0.171645	0.156052	0.289555	0.266308	0.0830117
A2	BS008072	V			A2	66.9			90		-	-	0.0013867	-	-	-	-	-	-	-
A2	BS008765	V			A2	66.9		43.6		48.94	-	0.916051	-	2.98929e-11	0.367959	0.372987	0.228054	0.333193	0.239198	0.178022
A2	BS008793	none			A2	66.9			90	45.22	-	-	0.000306227	6.81316e-12	0.311277	0.169616	0.143735	0.207798	0.266308	0.0936479
A2	BS008889	none			A2	66.9			90	45.22	-	-	0.000486054	6.81316e-12	0.304688	0.14977	0.137392	0.207798	0.239198	0.0936479
A2	BS008891	S-V			A2	66.9			90	45.22	-	-	0.000486054	6.81316e-12	0.304688	0.14977	0.137392	0.207798	0.239198	0.0936479
A2	BS008892	S-V			A2	66.9			90	45.22	-	-	0.000486054	6.81316e-12	0.304688	0.14977	0.137392	0.207798	0.239198	0.0936479
A2	BS009371	none			A2	66.9			90	45.22	-	-	0.000757023	6.81316e-12	0.275457	0.118993	0.137392	0.207798	0.239198	0.0936479
A2	BS009372	none			A2	66.9			90	45.22	-	-	0.000757023	6.81316e-12	0.304688	0.14977	0.143735	0.207798	0.266308	0.0936479
A2	BS009651	V			A2	66.9			90		-	-	0.0013867	-	-	-	-	-	-	-
A2	BS009652	V			A2	66.9			90		-	-	0.0013867	-	-	-	-	-	-	-
A2	BS009780	V			A2	66.9			90		-	-	0.000664821	-	-	-	-	-	-	-
A2	BS009824	V			A2	66.9			90		-	-	0.000486054	-	-	-	-	-	-	-
A2	BS009825	V			A2	66.9			90		-	-	0.000486054	-	-	-	-	-	-	-
A2	BS010871	V			A2	66.9		43.6			-	0.832107	-	-	0	0.270013	0.0304201	0	0	0.0314304
A2	BS011411	S-V			A2	66.9			90	45.22	-	-	0.000757023	6.81316e-12	0.311277	0.151629	0.151629	0.22891	0.266308	0.100013
A2	BS011412	S-V			A2	66.9			90	45.22	-	-	0.000757023	6.81316e-12	0.275457	0.130232	0.138434	0.21249	0.239198	0.0941961
A2	BS012528	V			A2	66.9			90		-	-	0.000757023	-	-	-	-	-	-	-
A2	BS012563	V			A2	66.9			90		-	-	0.00102661	-	-	-	-	-	-	-
A2	BS012704	S-V			A2	66.9			90	45.22	-	-	0.000757023	6.81316e-12	0.316966	0.18818	0.147406	0.207798	0.266308	0.0994323
A2	BS012705	S-V			A2	66.9			90	45.22	-	-	0.000757023	6.81316e-12	0.290889	0.18818	0.147406	0.224062	0.266308	0.0941961
A2	BS012898	V			A2	66.9			90	45.22	-	-	0.000757023	6.81316e-12	0.304688	0.169616	0.140579	0.224062	0.239198	0.0936479
A2	BS012899	V			A2	66.9			90	45.22	-	-	0.000757023	6.81316e-12	-	-	-	-	-	-
A2	BS012958	V			A2	66.9		43.6		43.86	-	0.835705	-	2.39804e-12	0.373258	0.37141	0.27707	0.345679	0.318011	0.227239
A2	BS012981	V			A2	66.9		43.6		48.94	-	0.916051	-	2.98929e-11	0.362906	0.369195	0.228767	0.325955	0.239198	0.182995
A2	BS012982	V			A2	66.9		43.6	90	48.94	-	0.916051	0.000580667	2.98929e-11	0.375	0.374943	0.232584	0.333193	0.266308	0.178022
A2	BS013104	V			A2	66.9			90		-	-	0.000757023	-	-	-	-	-	-	-
A2	BS013257	V			A2	66.9			90		-	-	0.000306227	-	-	-	-	-	-	-
A2	BS013396	V			A2	66.9			90		-	-	0.000757023	-	-	-	-	-	-	-
A2	BS013397	V			A2	66.9			90		-	-	0.000757023	-	-	-	-	-	-	-
A2	BS013410	S-V			A2	66.9			90	45.22	-	-	0.000486054	6.81316e-12	0.304688	0.159857	0.138961	0.21249	0.239198	0.0947507
A2	BS013411	S-V			A2	66.9			90	45.22	-	-	0.000486054	6.81316e-12	0.311277	0.159857	0.141107	0.194824	0.266308	0.0936479
A2	BS013648	V			A2	66.9			90		-	-	0.000757023	-	-	-	-	-	-	-
A2	BS013649	V			A2	66.9			90		-	-	0.000757023	-	-	-	-	-	-	-
A2	BS012957	V			A2	67.3				49.23	-	-	-	1.87316e-12	0.367959	0.372987	0.234812	0.345679	0.239198	0.182071
A2	BS013198	V			A2	67.4			91.15		-	-	0.00277955	-	-	-	-	-	-	-
A2	BS013199	V			A2	67.4			91.15		-	-	0.00277955	-	-	-	-	-	-	-
A2	BS010326	V			A2	67.6			91.65		-	-	0.00307839	-	-	-	-	-	-	-
A2	BS008384	K			A2	67.8	67.8	51.5			0.00238721	0.0934925	-	-	0.367959	0.362155	0.288977	0.37408	0.339757	0.22518
A2	BS011060	<K			A2	67.8			92.23		-	-	0.0013867	-	0.323274	0.275942	0.110754	0	0.207798	0.0988578
A2	BS011061	<K			A2	67.8			92.23		-	-	0.0013867	-	0.32783	0.286552	0.100625	0	0.207798	0.0835047
A2	BS011691	K			A2	67.8			92.23		-	-	0.0013867	-	-	-	-	-	-	-
A2	ScJ14	none			A2	67.9	67.9				8.77409e-05	-	-	-	-	-	-	-	-	-
A2	PFM469	none			A2	68.2	68.2				0.0231034	-	-	-	-	-	-	-	-	-
A2	BS008383	K			A2	69.3	69.3	51.5	95.71		0.0107316	0.117851	0.00992151	-	0.373258	0.366852	0.295111	0.37408	0.345679	0.233848
A2	BS011150	L			A2	71			99.1		-	-	0.0076408	-	0.358887	0.128577	0.0747681	0.22891	0.151629	0.0128194
A2	BS011151	L			A2	71			99.1		-	-	0.0076408	-	0.358887	0.128577	0.0782451	0.239198	0.151629	0.0128194
A2	BS010806	L			A2	71.5			100.02		-	-	0.0107244	-	-	-	-	-	-	-
A2	BS010807	L			A2	71.5			100.02		-	-	0.0107244	-	-	-	-	-	-	-
A2	HBr027	none			A2	72.1		53.631			-	0.0235441	-	-	-	-	-	-	-	-
A2	BS011765	L		GLS	A2	72.6	72.6		102.21		0.0129192	-	0.0763328	-	0.367959	0.18818	0.0305528	0.175846	0	0
A2	BS011766	L			A2	72.6			102.21		-	-	0.0763328	-	-	-	-	-	-	-
A2	BS011217	L			A2	73.5			102.73		-	-	0.0428256	-	-	-	-	-	-	-
A2	BS009510	L			A2	76.3			104.3		-	-	0.0176792	-	0	0.118993	0.193501	0.151629	0.299851	0.173912
A2	Ol13E08	none			A2	77.6		56.2738			-	0.121831	-	-	-	-	-	-	-	-
A2	CB10416A	L-M			A2	78.2		56.6025			-	0.28367	-	-	-	-	-	-	-	-
A2	IGF5222g	none			A2	80.8		57.9387			-	0.0718384	-	-	-	-	-	-	-	-
A2	BS012132	V-W			A2	81.2			107.14		-	-	0.160967	-	-	-	-	-	-	-
A2	BS012133	V-W			A2	81.2	81.2	60.6	107.14		0.0338221	0.294508	0.160967	-	0.290889	0.37477	0.163206	0.359876	0.25827	0.0437058
A2	IGF5224g	none			A2	82.6		58.8135			-	0.213374	-	-	-	-	-	-	-	-
A2	BS007026	V-W			A2	82.7	82.7	60.6			0.114247	0.208413	-	-	0.28004	0.374681	0.239922	0.239198	0	0.262825
A2	BS007027	V-W			A2	82.7	82.7	60.6			0.00765894	0.208413	-	-	0.366599	0.369195	0.242081	0.239198	0	0.261106
A2	BS008118	V-W			A2	84.3		59.63			-	0.175308	-	-	0.304688	0.374483	0.263571	0.345679	0.266308	0.226205
A2	BS006714	V-W			A2	86.3		60.6			-	0.294508	-	-	0.345679	0.374483	0.247799	0.204405	0.0587139	0.267202
A2	BS007895	V-W			A2	86.3		60.6			-	0.117851	-	-	0.0766722	0.343803	0.110754	0	0	0.133376
A2	BS013209	Q			A2	86.3	86.3	60.6	112.3		0.0461955	0.246252	0.235559	-	0.194824	0.343803	0.284836	0.309323	0.322569	0.261762
A2	BS006485	Q			A2	87.7		66.2			-	0.0118734	-	-	0.282375	0.327525	0.373814	0.375	0.37408	0.372813
A2	BS007390	Q			A2	87.7		66.2			-	0.0176792	-	-	-	-	-	-	-	-
A2	BS007391	Q			A2	87.7		66.2			-	0.0176792	-	-	-	-	-	-	-	-
A2	BS013747	Q			A2	87.7		66.2			-	0.0118734	-	-	0.324865	0.304688	0.369799	0.37477	0.37408	0.366599
A2	BS013748	Q			A2	87.7	87.7	66.2	114.9		0.00210832	0.0153332	0.101707	-	0.373102	0.335282	0.283701	0.283384	0.289555	0.275673
A2	BS010167	Q			A2	88.2			113.59		-	-	0.0360317	-	0.373258	0.315752	0.214562	0.325955	0.341541	0.114064
A2	BS013057	Q			A2	88.8			113.99		-	-	0.401678	-	-	-	-	-	-	-
A2	BS013684	S			A2	88.8			113.99		-	-	0.401678	-	-	-	-	-	-	-
A2	BS006944	C			A2	88.9	88.9			69.59	0.0396119	-	-	1.79924e-05	-	-	-	-	-	-
A2	BS012984	Q			A2	88.9				69.59	-	-	-	1.79924e-05	0.239198	0.302331	0.372867	0.370803	0.374022	0.37314
A2	BS012983	Q			A2	89.5				69.87	-	-	4.27972e-13	6.70411e-06	0.201114	0.257458	0.371629	0.367959	0.372925	0.372139
A2	BS007957	X			A2	90.1		74.8	114.9		-	0.00641963	0.240955	-	0.0766722	0.349234	0.306788	0.355713	0.339757	0.279683
A2	BRMS026	none			A2	91		68.0708			-	0.0197009	-	-	-	-	-	-	-	-
A2	e14e14_5	none			A2	92		68.6635			-	0.0636174	-	-	-	-	-	-	-	-
A2	BS009911	Q			A2	95.1	95.1			76.72	0.0694191	-	-	0.00129838	0.362906	0.165843	0.365267	0.372793	0.366056	0.356403
A2	BS011386	Q			A2	95.1	95.1	70.5	114.9	77.49	0.0601557	0.0118734	0.124367	0.000601893	0.373258	0.372987	0.329464	0.345679	0.253261	0.333597
A2	BS012996	Q			A2	95.1	95.1		114.9	77.49	0.0396119	-	0.0636174	0.000601893	0.367959	0.292405	0.326809	0.27133	0.224062	0.349183
A2	BS013463	Q			A2	95.1	95.1	70.5	113.66	77.49	0.0461955	0.0118734	0.0563917	0.000601893	0.345679	0.374777	0.298201	0.224062	0.224062	0.316213
A2	BS013464	Q			A2	95.1	95.1	70.5	113.55	77.49	0.0461955	0.0118734	0.0320149	0.000601893	0.345679	0.374777	0.29958	0.22891	0.224062	0.317348
A2	BS013660	Q			A2	95.1	95.1		113.56	77.49	0.0990888	-	0.0197009	0.000601893	0.373258	0.311467	0.327277	0.333193	0.253261	0.333597
A2	BS013668	Q			A2	95.1	95.1		114.9	77.49	0.0461955	-	0.0754404	0.000601893	0.345679	0.319853	0.302526	0.249285	0.224062	0.318175
A2	BS007412	X			A2	95.5	95.5	73.73			0.0344788	0.0118734	-	-	0.32783	0.309323	0.0934115	0.155485	0.190347	0.0551245
A2	BRMS228	none			A2	97.8	97.8	72.9631			0.294508	0.00369059	-	-	-	-	-	-	-	-
A2	BS007236	X			A2	98.5		74.8		74.59	-	0.00914915	-	0.00268287	0.304688	0.315752	0.0709328	0.130232	0.0293986	0.0669089
A2	BS008657	none			A2	98.5				74.59	-	-	-	0.00268287	-	-	-	-	-	-
A2	BS009384	X			A2	98.5		74.8		83.54	-	0.00914915	-	0.00531177	0.32783	0.323776	0.070639	0.130232	0.0293986	0.0665055
A2	BS009791	X			A2	98.5				74.59	-	-	-	0.00268287	-	-	-	-	-	-
A2	Ol10F04	none			A2	100.7		77.7214			-	6.61255e-05	-	-	-	-	-	-	-	-
A2	BS011385	Q			A2	102.2	102.2		114.9	77.49	5.17415e-05	-	0.124367	0.000601893	0.374527	0.304688	0.32568	0.339757	0.22891	0.332103
A2	BS012385	Q			A2	102.2	102.2			76.38	9.13303e-05	-	-	0.000111042	0.345679	0.128577	0.364321	0.375	0.366056	0.357565
A2	BS013661	Q			A2	102.2	102.2		114.9	77.39	6.89298e-05	-	0.198256	0.000226186	0.367959	0.281647	0.324037	0.333193	0.22891	0.331494
A2	BS013667	Q			A2	102.2	102.2		114.9	77.49	2.86753e-05	-	0.0754404	0.000601893	0.358887	0.311467	0.296559	0.224062	0.199506	0.316356
A2	BS013358	Q			A2	102.6	102.6			78.43	4.55245e-05	-	-	3.52297e-05	0.375	0.155485	0.356144	0.362751	0.350989	0.353759
A2	BS013359	Q			A2	102.6	102.6		114.9	78.43	4.55245e-05	-	0.278076	3.52297e-05	0.345679	0.285932	0.359771	0.366599	0.366599	0.354473
A2	MKD152_2	none			A2	102.9	102.9				0.000404641	-	-	-	-	-	-	-	-	-
A2	sNRE30c	none			A2	103.1	103.1				0.0239625	-	-	-	-	-	-	-	-	-
A2	BS012218	Q			A2	103.3	103.3	69.4		74.66	0.00014125	0.0268567	-	0.000267202	0.194824	0.333193	0.325193	0.357796	0.130232	0.33506
A2	BS012219	Q			A2	103.3	103.3			74.66	0.00014125	-	-	0.000267202	0.194824	0.105972	0.307492	0.325955	0.130232	0.320936
A2	BS013614	Q			A2	103.4	103.4		114.9	75.16	0.0049158	-	0.101707	6.61255e-05	-	-	-	-	-	-
A2	BS013236	Q			A2	104.4	104.4			73.01	0.000891598	-	-	0.000267202	0.239198	0.128577	0.320471	0.249285	0.349394	0.326495
A2	BS008387	X			A2	104.5	104.5		124.8		0.000228012	-	0.671566	-	0.304688	0.373604	0.263571	0.224062	0.151629	0.290602
A2	BS006107	X			A2	104.7				76.25	-	-	-	0.00031749	-	-	-	-	-	-
A2	BS010672	X			A2	104.7		82.7	125		-	0.0731398	0.254451	-	-	-	-	-	-	-
A2	Na12E03	none			A2	105.1	105.1				4.67501e-05	-	-	-	-	-	-	-	-	-
A2	BS009288	X			A2	106				77.4	-	-	-	0.000829329	0.373258	0.367738	0.267323	0.358887	0.350989	0.0191047
A2	BS007687	X			A2	106.1				77.49	-	-	-	0.000829329	0.275457	0.375	0.364894	0.289555	0.27839	0.296156
A2	NMS0730	>N			A2	106.7	106.7				0.00808525	-	-	-	-	-	-	-	-	-
A2	Ol10C10c	none			A2	108.3	108.3				0.000528449	-	-	-	-	-	-	-	-	-
A2	CB10355	none			A2	108.7		86.5			-	0.00268287	-	-	-	-	-	-	-	-
A2	BS013004	Q			A2	109.2	109.2	66.2			0.000133486	0.0164887	-	-	0.194824	0.309323	0.334053	0.289555	0.339757	0.339757
A2	BS013005	Q			A2	109.2	109.2	66.2		68	0.000133486	0.0164887	-	3.53829e-06	0.0766722	0.306995	0.321676	0.283384	0.337372	0.327429
A2	PFM370	none			A2	110.6	110.6				0.00980143	-	-	-	-	-	-	-	-	-
A2	BS009605	none			A2	112				82.61	-	-	-	5.11484e-05	0.345679	0	0.0795505	0.171645	0	0.0734006
A2	BS009381	none			A2	113.1				83.47	-	-	-	0.000618482	-	-	-	-	-	-
A2	BS009382	none			A2	113.1				83.47	-	-	-	0.000618482	-	-	-	-	-	-
A2	Ol10C10a	none			A2	114.8	114.8				0.018881	-	-	-	-	-	-	-	-	-
A2	CB10540	V-W			A2	117.9	117.9				8.88624e-06	-	-	-	-	-	-	-	-	-
A3	Na10G10	none			A3	0	0				0.0170219	-	-	-	-	-	-	-	-	-
A3	BS006093	R			A3	0.8				0	-	-	-	0.128885	0.146183	0.328142	0.170776	0.107383	0.190347	0.17712
A3	BS008707	R			A3	2.5				1.6	-	-	-	0.0976261	0.32783	0.374777	0.348409	0.355713	0.322569	0.351055
A3	BS009478	R			A3	2.5				1.6	-	-	-	0.105772	0.0830117	0.270013	0.312331	0.249285	0.27839	0.330237
A3	BS009479	R			A3	2.5				1.6	-	-	-	0.105772	0.0766722	0.297469	0.310178	0.253261	0.27839	0.327429
A3	BS011764	R			A3	2.5				1.6	-	-	-	0.105772	-	-	-	-	-	-
A3	BS006092	R			A3	2.6			0	1.7	-	-	0.918707	0.101707	-	-	-	-	-	-
A3	CB10021a	R			A3	3.7	3.7				0.212004	-	-	-	-	-	-	-	-	-
A3	BS007856	R			A3	4.3				3.3	-	-	-	0.314305	-	-	-	-	-	-
A3	BS011353	R			A3	4.3				3.3	-	-	-	0.212946	-	-	-	-	-	-
A3	BS005942	R			A3	4.7	4.7				0.00342676	-	-	-	-	-	-	-	-	-
A3	BS005943	R			A3	4.7	4.7				0.00423202	-	-	-	-	-	-	-	-	-
A3	BS007476	R			A3	4.7	4.7			1.6	0.00752189	-	-	0.0976261	0.367959	0.372793	0.297216	0.334732	0.151629	0.307789
A3	BS008294	R			A3	4.7	4.7		11.83	1.7	0.00636181	-	0.230062	0.0636174	0.246054	0.257458	0.372963	0.299851	0.37408	0.360776
A3	sS2368b	none			A3	4.9	4.9				0.00199663	-	-	-	-	-	-	-	-	-
A3	BS009476	R			A3	5.8	5.8			1.7	0.0158613	-	-	0.0826623	0.32783	0.289555	0.371547	0.224062	0.355713	0.374733
A3	BS009477	R			A3	5.8	5.8			1.7	0.00409199	-	-	0.0667792	0.290889	0.213758	0.372007	0.22891	0.358887	0.374733
A3	BS010881	R			A3	6.5	6.5		6.4		0.00466838	-	0.0452014	-	0.0766722	0.331104	0.0346103	0	0.0570426	0.0374724
A3	BS005951	R			A3	6.6				5.5	-	-	-	0.0636174	-	-	-	-	-	-
A3	BS007584	R			A3	6.6	6.6		7.3		0.00101289	-	0.119814	-	0.374483	0.368412	0.180896	0.347632	0.25827	0.0958795
A3	BS008565	R			A3	6.6				5.48	-	-	-	0.119814	0.239198	0.371184	0.293354	0.224062	0.27839	0.306779
A3	BS010422	none			A3	6.6	6.6		6.3		0.00503682	-	0.0320149	-	0	0.315752	0.0387625	0	0.0570426	0.0434349
A3	BS010423	none			A3	6.6	6.6				0.00503682	-	-	-	-	-	-	-	-	-
A3	pX141cE	none			A3	6.6		0			-	5.82626e-06	-	-	-	-	-	-	-	-
A3	BS007496	<R			A3	7	7		7.4	1.7	0.00354787	-	0.151113	0.0636174	0.32783	0.284084	0.372278	0.325955	0.37408	0.360583
A3	BS006929	R			A3	7.3				6.21	-	-	-	0.0183417	0.141107	0.343803	0.305399	0.110321	0.299851	0.330872
A3	BS008543	R			A3	8.1	8.1			1.7	0.002477	-	-	0.0667792	0.239198	0.349234	0.363149	0.355713	0.369195	0.364664
A3	BS008544	R			A3	8.1	8.1			1.7	0.00178182	-	-	0.0826623	0.239198	0.349234	0.362638	0.355713	0.369195	0.363973
A3	BS010926	R			A3	8.1	8.1				0.00131084	-	-	-	-	-	-	-	-	-
A3	BS006162	R			A3	8.2	8.2			1.7	0.000348314	-	-	0.0508938	-	-	-	-	-	-
A3	BS006552	R			A3	8.2	8.2			1.7	0.000700779	-	-	0.0636174	-	-	-	-	-	-
A3	BS012814	F			A3	8.3			13.4		-	-	0.0428256	-	-	-	-	-	-	-
A3	BS008708	R			A3	8.5	8.5		13.71	1.6	0.000574245	-	0.151113	0.0976261	0.275457	0.323776	0.34992	0.366599	0.355713	0.343636
A3	BS013125	F			A3	8.5	8.5		14.18		0.000405739	-	0.101707	-	0.239198	0.372256	0.0670615	0.110321	0.0570426	0.0493186
A3	BS013232	F			A3	8.5	8.5		14.72		0.000700779	-	0.124367	-	-	-	-	-	-	-
A3	BS011232	R			A3	8.7			15.03		-	-	0.156069	-	-	-	-	-	-	-
A3	BS005715	R			A3	8.8	8.8				0.000347028	-	-	-	-	-	-	-	-	-
A3	BS011123	R			A3	8.9	8.9		14.72		0.000629366	-	0.266521	-	0	0.275942	0.0176183	0	0.0570426	0.0128194
A3	BS011162	R			A3	10.9	10.9		17.6		0.000149346	-	0.0262683	-	0.304688	0.3318	0.0305528	0.0587139	0.0570426	0.0191047
A3	BS011163	R			A3	10.9	10.9		17.6	9.56	0.000149346	-	0.0262683	0.00155532	0.282375	0.3318	0.0263064	0	0.0570426	0.0253081
A3	JICB0557	none			A3	11		5.1			-	5.09837e-14	-	-	-	-	-	-	-	-
A3	BS011348	R			A3	11.3	11.3		16.74		0.000312092	-	0.00531177	-	0.304688	0.349234	0.0667823	0.190347	0.107383	0.0253081
A3	BS011349	R			A3	11.3	11.3		16.74		0.000312092	-	0.00531177	-	0.275457	0.351731	0.0392694	0.133669	0.0587139	0.0129021
A3	BS006350	R			A3	11.6	11.6				9.13303e-05	-	-	-	0.304688	0.315752	0.283907	0.21249	0.325955	0.288287
A3	BS010485	R			A3	11.6			18.9		-	-	0.00166169	-	-	-	-	-	-	-
A3	BS010486	R			A3	11.6	11.6		18.9		0.000240878	-	0.00166169	-	0	0.354087	0	0	0	0
A3	BS011108	R			A3	11.6	11.6				0.000195146	-	-	-	0.358887	0.287132	0.283176	0.224062	0.322569	0.287237
A3	BS007595	R			A3	12	12	6.2	19.05		1.1956e-12	0.0619696	0.000905849	-	0.0766722	0.372925	0.178022	0	0.0570426	0.228054
A3	niab116	none			A3	12.1		8.3			-	0.00531177	-	-	-	-	-	-	-	-
A3	BRMS008	none			A3	12.2		9.1			-	0.000422468	-	-	-	-	-	-	-	-
A3	MAH209.3	none			A3	12.2	12.2				0.735317	-	-	-	-	-	-	-	-	-
A3	niab115	none			A3	12.6		17.7			-	0.000829329	-	-	-	-	-	-	-	-
A3	BS007066	R			A3	12.7	12.7				0.000240878	-	-	-	-	-	-	-	-	-
A3	BS010463	R			A3	12.7	12.7				0.000383213	-	-	-	-	-	-	-	-	-
A3	R12137Ib	none			A3	13.3	13.3				0.000350577	-	-	-	-	-	-	-	-	-
A3	HBr035	none			A3	13.5		34.6			-	8.50777e-06	-	-	-	-	-	-	-	-
A3	HBr042	none			A3	13.9		41.152			-	1.15809e-07	-	-	-	-	-	-	-	-
A3	IGF5272c	none			A3	13.9		42.0674			-	2.29867e-13	-	-	-	-	-	-	-	-
A3	niab102	none			A3	14		42.9776			-	2.19383e-05	-	-	-	-	-	-	-	-
A3	BS013777	R			A3	14.1		45.4			-	6.96201e-08	-	-	-	-	-	-	-	-
A3	BS007924	R			A3	14.4		50.09	20.15	18.83	-	0.00249903	0.0699544	0.000226186	0.358887	0.302331	0.356719	0.375	0.355713	0.346875
A3	BS005774	R			A3	14.6			20.27	18.83	-	-	0.0157433	0.000443985	0.311277	0.318011	0.374351	0.375	0.349394	0.374955
A3	BS005987	R			A3	14.6		50.09	20.27		-	0.00369059	0.0219468	-	0.350771	0.309615	0.293439	0.3318	0.341541	0.271688
A3	BS007611	R			A3	14.6	14.6	50.28	20.27		6.89298e-05	0.00166169	0.0157433	-	0.362906	0.33777	0.287034	0.337372	0.333193	0.262183
A3	BS007612	R			A3	14.6	14.6	50.28	20.27		0.000107303	0.00166169	0.0157433	-	0.350771	0.333193	0.285378	0.337372	0.333193	0.259346
A3	BS007919	R			A3	14.8			20.8		-	-	0.00147278	-	0.239198	0.369369	0.370435	0.325955	0.339757	0.365977
A3	BS007920	R			A3	14.9		50.51	21.18		-	0.0010843	0.0320149	-	0.246054	0.370448	0.373846	0.333193	0.349394	0.372586
A3	BS006134	R			A3	15.4		50.51	22.82	19.76	-	0.000580667	0.0058514	6.61255e-05	0.32783	0.341739	0.372981	0.350989	0.359876	0.369361
A3	BS006995	R			A3	15.7	15.7				3.86262e-05	-	-	-	0.358887	0.357315	0.206636	0.0587139	0	0.259346
A3	BS006996	R			A3	15.7	15.7		23.72		0.000118922	-	0.00399939	-	0.350771	0.36089	0.206636	0.0853633	0	0.256462
A3	BS007684	R			A3	15.7	15.7	50.51	23.71		1.92258e-05	0.00166169	0.0731398	-	0.304688	0.372172	0.263139	0.239198	0.318011	0.25055
A3	BS007986	F			A3	15.7	15.7		23.69		2.4305e-05	-	0.00333335	-	0.275457	0.37408	0.283701	0.18025	0.345679	0.279683
A3	BS008142	R			A3	15.7	15.7		23.42		5.17415e-05	-	0.0157433	-	0.275457	0.37477	0.282228	0.194824	0.333193	0.281097
A3	BS008143	R			A3	15.7	15.7				8.10737e-05	-	-	-	0.282375	0.374498	0.282228	0.194824	0.333193	0.281097
A3	BS010080	R			A3	15.7		50.51			-	0.00166169	-	-	0.141107	0.327525	0	0	0	0
A3	BS010892	F			A3	15.7	15.7	50.51	23.42		5.42758e-06	0.000580667	0.021098	-	0.373258	0.226463	0.251061	0.207798	0.299851	0.24434
A3	BS011794	R			A3	15.7		50.51			-	0.00166169	-	-	0.194824	0.370308	0.00888853	0	0	0.0128194
A3	BS005691	R			A3	16.1	16.1		23.42		1.79264e-05	-	0.0170219	-	-	-	-	-	-	-
A3	BS007332	R			A3	16.5	16.5		23.42		6.95112e-06	-	0.0170219	-	0	0.362155	0.0133321	0.0853633	0	0
A3	BS005731	R			A3	16.9	16.9				6.34755e-06	-	-	-	-	-	-	-	-	-
A3	BS006395	R			A3	16.9	16.9				3.02948e-06	-	-	-	-	-	-	-	-	-
A3	BS012189	R			A3	16.9	16.9		25.28		2.26937e-05	-	0.000795053	-	0.25827	0.270013	0.263139	0.239198	0.289555	0.264972
A3	BS006850	R			A3	18	18		26.38		4.96178e-06	-	0.00359715	-	0.375	0.297469	0.171383	0.354442	0.299851	0.0253081
A3	BS007485	R			A3	18.2				31.41	-	-	-	0.00238925	-	-	-	-	-	-
A3	BS007486	R			A3	18.2				31.41	-	-	-	0.00238925	-	-	-	-	-	-
A3	BS009877	R			A3	18.2			26.68	26.1	-	-	0.0017651	1.43387e-05	0.304688	0.311467	0.366327	0.359876	0.355713	0.356403
A3	BS010012	R			A3	18.2			26.68	31.41	-	-	0.0017651	0.00238925	0.358887	0.367959	0.374497	0.369195	0.355713	0.367197
A3	BS010805	R			A3	18.2			26.68	26.1	-	-	0.0017651	6.70411e-06	0.373258	0.171645	0.354251	0.366599	0.333193	0.356652
A3	CHS.4	none			A3	18.6	18.6				2.74345e-05	-	-	-	-	-	-	-	-	-
A3	IGF5154c	none			A3	18.6	18.6	49.7434			0.03085	4.78206e-05	-	-	-	-	-	-	-	-
A3	BS005759	M			A3	19.4	19.4				8.10589e-06	-	-	-	-	-	-	-	-	-
A3	BS007773	R			A3	19.4	19.4				2.60054e-05	-	-	-	0.275457	0.331104	0.352649	0.318011	0.359876	0.356403
A3	PFM253	none			A3	19.4	19.4				0.0659921	-	-	-	-	-	-	-	-	-
A3	BS011850	R			A3	20	20	51.29			2.26937e-05	0.000365012	-	-	0	0.327525	0.00888853	0	0	0.0128194
A3	BS005784	R			A3	20.1	20.1				3.57187e-06	-	-	-	-	-	-	-	-	-
A3	BS005902	R			A3	20.1	20.1				4.96178e-06	-	-	-	-	-	-	-	-	-
A3	BS005903	R			A3	20.1	20.1				4.96178e-06	-	-	-	-	-	-	-	-	-
A3	BS008109	R			A3	20.1	20.1				8.73908e-06	-	-	-	0.194824	0.362155	0.292007	0.110321	0.190347	0.329019
A3	BS010991	R			A3	20.1	20.1				4.96178e-06	-	-	-	0.367959	0.343803	0.232584	0.333193	0.359876	0.134111
A3	BS010992	R			A3	20.1	20.1				4.96178e-06	-	-	-	0.367959	0.343803	0.226463	0.330335	0.359876	0.124548
A3	BS011076	R			A3	20.1	20.1	51.29			6.34755e-06	0.000365012	-	-	0.0766722	0.318011	0.0176183	0.0570426	0	0.0128194
A3	BS013757	R			A3	20.8	20.8		30.73		2.34488e-06	-	0.000829329	-	-	-	-	-	-	-
A3	BS013758	R			A3	20.8	20.8				2.34488e-06	-	-	-	-	-	-	-	-	-
A3	BS013778	R			A3	20.8	20.8		30.73		2.55148e-07	-	0.000829329	-	0.373258	0.236788	0.343385	0.318011	0.366056	0.341456
A3	BS010551	R			A3	22.3	22.3	52.1	31.93		7.9332e-05	0.000160763	0.00399939	-	0.362906	0.322074	0.346242	0.345679	0.369195	0.335737
A3	BS007298	R			A3	22.6	22.6	52.1			7.51047e-06	9.61361e-05	-	-	0.0766722	0.356305	0	0	0	0
A3	BS010978	R			A3	23	23		32.6		1.40579e-06	-	0.00359715	-	0.239198	0.346592	0.107277	0.207798	0.239198	0.0434349
A3	BS011346	R			A3	23.5	23.5	54.44	31.93		3.29146e-06	0.000795053	0.0010843	-	0.239198	0.270013	0.269167	0.37477	0.299851	0.182071
A3	BN57773a	F			A3	24.4	24.4				0.0203917	-	-	-	-	-	-	-	-	-
A3	BS006796	R			A3	24.4	24.4	54.3	34.73		2.82087e-07	0.000190712	0.0381658	-	0.289555	0.315752	0.358732	0.318812	0.266308	0.37168
A3	BS007790	R			A3	24.4		54.3			-	0.000190712	-	-	0	0.336557	0.183305	0.22891	0.354442	0.0936479
A3	BS013041	R			A3	24.4	24.4	54.44	34.73		4.48635e-07	0.000795053	0.0320149	-	0.239198	0.372256	0.363727	0.343714	0.25827	0.37287
A3	BS013042	R			A3	24.4	24.4		34.73		4.48635e-07	-	0.0320149	-	0.246054	0.37141	0.358119	0.325955	0.253261	0.370516
A3	pW189	none			A3	24.6		54.8364			-	0.00518861	-	-	-	-	-	-	-	-
A3	BS013502	R			A3	24.9	24.9		33.88		6.42416e-07	-	0.00399939	-	0.194824	0.323776	0.356719	0.339757	0.27839	0.367093
A3	BS013421	R			A3	25.6			38.55		-	-	0.0790495	-	0.141107	0.205524	0.0744598	0.224062	0.0570426	0.0253081
A3	BS007803	R			A3	27.9			42.42		-	3.94016e-05	0.156069	-	0.32783	0.226463	0.356547	0.366056	0.372793	0.338405
A3	BS007472	R			A3	28	28				3.56448e-09	1.91528e-05	-	-	0.33379	0.372256	0.0594605	0.194824	0	0.0377077
A3	BS007648	R			A3	28.8	28.8	62.1			5.72436e-08	0.000263261	-	-	0.337372	0.348409	0.234752	0.190347	0.107383	0.266057
A3	BS007786	R			A3	28.8	28.8	62.1	43.76		1.44126e-08	0.000226186	0.43951	-	0.32783	0.297469	0.374227	0.333193	0.366599	0.362872
A3	BS011363	R			A3	29.1	29.1	62.1			5.72436e-08	0.000160763	-	-	0	0.346592	0.0261916	0.107383	0	0
A3	BS013423	R			A3	29.4	29.4				1.94042e-07	5.82626e-06	-	-	0.375	0.374756	0.373986	0.372925	0.362751	0.374989
A3	NMS0310	none			A3	29.4	29.4				0.00223662	-	-	-	-	-	-	-	-	-
A3	BS007101	R			A3	30.1			45.47		-	4.78206e-05	0.342782	-	0.367959	0.231767	0.355228	0.374756	0.369195	0.324151
A3	Ra2E11	none			A3	30.1	30.1				2.40277e-06	-	-	-	-	-	-	-	-	-
A3	Bras029	none			A3	30.2	30.2	65.3793			0.000137568	0.00129838	-	-	-	-	-	-	-	-
A3	pX141eE	none			A3	30.2		65.3682			-	5.43687e-07	-	-	-	-	-	-	-	-
A3	Ra02E11	none			A3	30.2		65.3793			-	0.000189193	-	-	-	-	-	-	-	-
A3	HBr061	none			A3	30.5		66.2971			-	0.000190712	-	-	-	-	-	-	-	-
A3	HBr073	none			A3	30.5		66.1806			-	0.0058514	-	-	-	-	-	-	-	-
A3	pX141aH	none			A3	30.5		66.4493			-	0.00365858	-	-	-	-	-	-	-	-
A3	BRMS303	none			A3	30.6		66.6848			-	0.000422468	-	-	-	-	-	-	-	-
A3	MR123	none			A3	30.6		66.6848			-	0.00199208	-	-	-	-	-	-	-	-
A3	CB10271	none			A3	30.8		67.0111			-	0.000718614	-	-	-	-	-	-	-	-
A3	BS012520	W			A3	31.3	31.3	68.6	46.85		3.11424e-07	0.000795053	0.289146	-	0.370711	0.37408	0.338461	0.366599	0.369195	0.296038
A3	BS012770	W			A3	31.3	31.3	68.6	47.15		1.47333e-07	0.000693862	0.740422	-	0.373258	0.374777	0.338213	0.3713	0.354442	0.301581
A3	BS011968	W			A3	32.7	32.7	68.6			5.93403e-06	0.00122938	-	-	0	0.327525	0.0261916	0.107383	0	0
A3	BS006554	W			A3	33	33	69.95			5.72436e-08	2.7512e-05	-	-	0.194824	0.374498	0.322865	0.368822	0.190347	0.325103
A3	BS011561	W			A3	33	33				1.27682e-08	-	-	-	-	-	-	-	-	-
A3	pW102.2a	none			A3	33	33				0.0368884	-	-	-	-	-	-	-	-	-
A3	BS011578	W			A3	33.7	33.7				1.44126e-08	-	-	-	-	-	-	-	-	-
A3	BS006371	W			A3	34.4	34.4				1.71087e-08	-	-	-	0.239198	0.372256	0.0509928	0.0830117	0.0570426	0.0434349
A3	BS010734	W			A3	35.6			50.66		-	-	0.272361	-	0.275457	0.362155	0.114644	0.155485	0.266308	0.0608532
A3	BS006584	W			A3	36.5	36.5				3.11424e-07	-	-	-	-	-	-	-	-	-
A3	BS010667	W			A3	36.5	36.5	68.6			7.62275e-07	0.000365012	-	-	0.367959	0.372256	0.140579	0.333193	0.107383	0.077584
A3	BS010735	W			A3	36.7			51.56		-	-	0.224463	-	0.260838	0.359876	0.110754	0.151629	0.253261	0.0608532
A3	BS009395	M			A3	36.9	36.9	68.6			2.37577e-07	0.000504218	-	-	0.370711	0.340864	0.198753	0.349394	0.130232	0.151629
A3	sR0253a	none			A3	37	37				6.53942e-05	-	-	-	-	-	-	-	-	-
A3	sN1915b	none			A3	37.2	37.2				4.0779e-05	-	-	-	-	-	-	-	-	-
A3	Na14E02	none			A3	37.3	37.3				0.00664351	-	-	-	-	-	-	-	-	-
A3	BS010637	W			A3	37.9	37.9				5.72436e-08	-	-	-	0.373258	0.37408	0.374995	0.366599	0.363498	0.373721
A3	BS010638	W			A3	37.9	37.9				5.72436e-08	-	-	-	0.373258	0.373604	0.37498	0.366599	0.363498	0.374324
A3	BS011513	W			A3	37.9			52.5		-	-	0.43951	-	-	-	-	-	-	-
A3	BS009646	W			A3	38.6			53.11		-	-	0.0536313	-	0.275457	0.354087	0.127644	0.130232	0.151629	0.103997
A3	BS009859	W			A3	38.6			53.11		-	-	0.0826623	-	0.218099	0.292405	0.118528	0.27839	0.107383	0.0729559
A3	BS008418	W			A3	39.7	39.7				3.90308e-09	0.000504218	-	-	0.239198	0.14977	0.362408	0.239198	0.372925	0.370183
A3	BS010306	W			A3	42	42		56.1		5.65093e-10	-	0.320279	-	0.363914	0.105972	0.374954	0.363498	0.359876	0.374989
A3	BS007350	W			A3	42.3			56.1		-	0.000135637	0.320279	-	0.146183	0.207798	0.100224	0.130232	0.171645	0.0551245
A3	BS012380	W			A3	42.3		69.7	56.1		-	0.000580667	0.101707	-	0.373258	0.374777	0.138961	0.18487	0.151629	0.128649
A3	BS012800	W			A3	42.3	42.3	70.75	56.1		4.55097e-11	0.000504218	0.266521	-	0.275457	0.374777	0.159056	0.266308	0.253261	0.103997
A3	BS012890	W			A3	42.3			56.1		-	-	0.320279	-	0.0797167	0.229382	0.374995	0.363498	0.359876	0.374903
A3	BS012977	W			A3	42.3			56.1		-	-	0.589774	-	0.373258	0.128577	0.374816	0.359876	0.359876	0.374469
A3	BS013077	W			A3	42.3			56.1		-	-	0.320279	-	0.345679	0.358387	0.205258	0.347632	0.299851	0.124548
A3	HgFLCA3	none			A3	42.8		70.928			-	0.00129838	-	-	-	-	-	-	-	-
A3	HrTp2105	none			A3	42.8		70.9154			-	0.0029975	-	-	-	-	-	-	-	-
A3	HrTp4160	none			A3	42.8		70.9154			-	0.0029975	-	-	-	-	-	-	-	-
A3	HBr082	none			A3	43.2		71.0018			-	0.000829329	-	-	-	-	-	-	-	-
A3	IGF2544b	none			A3	43.2		70.9602			-	0.000422468	-	-	-	-	-	-	-	-
A3	BS006637	W			A3	43.4		69.7	56.82		-	0.000580667	0.0268567	-	0	0.369369	0.0509928	0.130232	0.0570426	0.0314304
A3	BS007781	W			A3	43.4		69.7	56.81		-	0.000580667	0.0536313	-	0.194824	0.372172	0.103768	0.224062	0.151629	0.0493186
A3	BS007956	W			A3	43.4		69.7	56.81		-	0.000365012	0.0898865	-	0.0399663	0.36817	0.0471545	0.110321	0.0570426	0.0314304
A3	BS008585	W			A3	43.4		69.7	56.81		-	0.000365012	0.109819	-	0	0.36817	0.0469534	0.107383	0.0570426	0.0314304
A3	BS012891	W			A3	43.4			56.81		-	-	0.109819	-	0.141107	0.229382	0.374814	0.366056	0.359876	0.374903
A3	BS013509	W			A3	43.4			56.81		-	-	0.109819	-	0.374527	0.130232	0.373967	0.373957	0.359876	0.374462
A3	IGF2134f	none			A3	43.6		71.1218			-	0.000422468	-	-	-	-	-	-	-	-
A3	BS006459	I-J			A3	43.9	43.9				1.18968e-10	-	-	-	-	-	-	-	-	-
A3	BS009745	W			A3	44.1		70.75	57.23		-	0.000580667	0.43951	-	0.194824	0.370448	0.162616	0.283384	0.224062	0.114064
A3	BS012403	W			A3	44.1		70.75	57.23		-	0.000504218	0.374063	-	0	0.361526	0.0499334	0.0962618	0.0712291	0.0354377
A3	BS012404	W			A3	44.1		70.75	57.23		-	0.000504218	0.374063	-	0.285932	0.318011	0.180346	0.0962618	0.209535	0.165568
A3	CNU250	none			A3	44.6		71.2526			-	5.41319e-05	-	-	-	-	-	-	-	-
A3	CNU253	none			A3	44.6		71.2875			-	0.228644	-	-	-	-	-	-	-	-
A3	IGF5385a	none			A3	44.6		71.2567			-	0.00442653	-	-	-	-	-	-	-	-
A3	BS006966	I-J			A3	45.1			57.76		-	-	0.749119	-	-	-	-	-	-	-
A3	BS008601	I-J			A3	45.4		71.8	58.02		-	0.000504218	0.374063	-	0.0797167	0.27133	0.0779962	0.0962618	0.173024	0.0316291
A3	BS012306	I-J			A3	45.4	45.4		58.02		2.36646e-11	-	0.320279	-	0.194824	0.259909	0.0823312	0.0587139	0.207798	0.0314304
A3	At2_020b	none			A3	46	46				7.38389e-11	-	-	-	-	-	-	-	-	-
A3	At2_015	none			A3	46.1	46.1				0.0170727	-	-	-	-	-	-	-	-	-
A3	At2_016	none			A3	46.1	46.1				0.00417856	-	-	-	-	-	-	-	-	-
A3	PFM055	none			A3	46.1	46.1				0.00297947	-	-	-	-	-	-	-	-	-
A3	BS011267	I			A3	46.8	46.8		62		1.35528e-14	-	0.664389	-	0.375	0.375	0.181156	0.323648	0.299851	0.0988578
A3	BS012317	J			A3	46.8			61.34		-	-	0.465512	-	-	-	-	-	-	-
A3	BS013047	J			A3	46.8	46.8	71.8	62		5.59103e-13	0.000422468	0.58084	-	0.0766722	0.369195	0.0387625	0.107383	0.0570426	0.0191047
A3	BS006109	J			A3	47.2	47.2	72.9	62		3.25645e-13	0.000504218	0.664389	-	0.201114	0.359393	0.0857101	0.0830117	0.171645	0.0665055
A3	BS008083	J			A3	47.2	47.2		61.34		5.59103e-13	-	0.916051	-	-	-	-	-	-	-
A3	BS008590	J			A3	47.2	47.2		61.34		9.52888e-13	-	0.465512	-	0.363914	0.0289729	0.369655	0.3713	0.337372	0.373165
A3	BS008591	J			A3	47.2	47.2		61.34		9.52888e-13	-	0.465512	-	0.358887	0.117455	0.29671	0.333193	0.339757	0.261762
A3	BS012314	J			A3	47.2	47.2		62		1.88263e-13	-	0.830218	-	0.194824	0.14977	0.213176	0.130232	0.239198	0.204161
A3	BS005807	J			A3	47.3	47.3	72.9	62		7.30125e-12	0.000504218	0.385547	-	0	0.369369	0.0305528	0.0587139	0.0570426	0.0191047
A3	BS005808	J			A3	47.3	47.3	72.9	62		4.97918e-14	0.000504218	0.510162	-	0	0.367738	0.0428767	0.0830117	0.0570426	0.0314304
A3	Ol11B05a	none			A3	47.6	47.6				1.3403e-06	-	-	-	-	-	-	-	-	-
A3	BS006251	J			A3	48.2	48.2	72.9	64.62		1.22451e-11	0.00122938	0.520051	-	0.201114	0.372256	0.030958	0.0604859	0.0570426	0.0193511
A3	BS007672	J			A3	48.2	48.2	72.9	64.17		4.44725e-12	0.000905849	0.830218	-	0.110321	0.370448	0.0305528	0.0830117	0.0570426	0.0129021
A3	BS008250	J			A3	48.2	48.2		64.62		4.44725e-12	0.000306227	0.594032	-	0.373258	0.18818	0.234812	0.155485	0.266308	0.22518
A3	sN8841b	none			A3	48.2	48.2				2.66697e-06	-	-	-	-	-	-	-	-	-
A3	BS006932	J			A3	48.5			65.16		-	0.00166169	0.529368	-	-	-	-	-	-	-
A3	BS006667	J			A3	48.6	48.6	74	65.27		1.11372e-12	0.00122938	1	-	0.0766722	0.365411	0.0346103	0.0830117	0.0570426	0.0191047
A3	BS006668	J			A3	48.6	48.6	74	65.27		7.12527e-14	0.00122938	0.913116	-	0.0766722	0.361332	0.0304201	0.0830117	0.0570426	0.0128194
A3	BS008332	J			A3	48.6	48.6	74	65.16		5.30219e-12	0.00249903	0.460597	-	0.194824	0.363846	0.184779	0.130232	0.151629	0.19672
A3	At2_011	none			A3	48.9	48.9				0.0368884	-	-	-	-	-	-	-	-	-
A3	BS006241	J			A3	49.2	49.2		67.29		5.30219e-12	-	0.594032	-	-	-	-	-	-	-
A3	BS011173	J			A3	49.2	49.2		67.5		1.11372e-12	-	0.66062	-	0.375	0.340864	0.373866	0.37477	0.372925	0.373944
A3	A14	none			A3	49.6	49.6				0.00122938	-	-	-	-	-	-	-	-	-
A3	BS006823	J			A3	49.6	49.6	74	68.19		8.6963e-12	0.00186546	0.515181	-	0	0.369195	0.0346103	0.0830117	0.0570426	0.0191047
A3	BS011539	J			A3	49.6	49.6		68.08		4.61185e-13	-	0.524777	-	0.304688	0.374467	0.256541	0.27839	0.345679	0.216929
A3	BS011540	J			A3	49.6	49.6		68.08		7.89544e-13	-	0.524777	-	0.304688	0.374467	0.256541	0.27839	0.345679	0.216929
A3	S2Nx062	none			A3	50.4	50.4				1.39149e-08	-	-	-	-	-	-	-	-	-
A3	sS1716b	none			A3	50.9	50.9				0.000285461	-	-	-	-	-	-	-	-	-
A3	BS011998	none			A3	51.1			68.96		-	-	0.668036	-	-	-	-	-	-	-
A3	BS012322	J			A3	51.1			68.96		-	-	0.746318	-	0.352828	0.169616	0.239198	0.3713	0.309323	0.15244
A3	BS012881	J			A3	51.8	51.8				1.70332e-11	-	-	-	-	-	-	-	-	-
A3	BS007312	I			A3	52.6	52.6		69.8		1.03319e-11	0.00166169	0.916051	-	0.375	0.139346	0.337612	0.3713	0.359876	0.292877
A3	BS007596	J			A3	52.6			69.8		-	0.00122938	0.75183	-	0.194824	0.313762	0.0978215	0.0587139	0.190347	0.0616013
A3	BS010029	J			A3	52.6	52.6		69.8		7.40588e-12	0.00122938	0.916051	-	0.367959	0.311467	0.213867	0.194824	0.224062	0.19672
A3	BS010741	J			A3	52.6			69.8		-	-	1	-	-	-	-	-	-	-
A3	BS011461	J			A3	52.6			69.8		-	-	0.740422	-	-	-	-	-	-	-
A3	BS011689	J			A3	52.6		74	69.8		-	0.00186546	0.671566	-	0.0766722	0.356305	0.0387625	0.107383	0.0570426	0.0191047
A3	BS011732	J			A3	52.6	52.6		69.8		7.40588e-12	-	0.916051	-	0.32783	0.151629	0.371516	0.374022	0.374022	0.367197
A3	BS011881	J			A3	52.6			69.8		-	-	0.160967	-	0.362906	0.257458	0.374708	0.256247	0.374681	0.370329
A3	BS010788	J			A3	52.7	52.7	74			5.30219e-12	-	-	-	0.239198	0.353423	0.0782451	0.107383	0.151629	0.0314304
A3	BS010789	J			A3	52.7	52.7	74			5.30219e-12	0.00122938	-	-	0.194824	0.370448	0.225752	0.355713	0.289555	0.15686
A3	BS006157	J			A3	53	53	74			1.02097e-11	0.000905849	-	-	-	-	-	-	-	-
A3	BS011624	J			A3	53	53		70.53		6.52423e-13	-	0.379882	-	0.275457	0.27839	0.227344	0.224062	0.27839	0.19672
A3	BS011625	J			A3	53	53	74	70.42		1.88723e-12	0.00186546	0.589774	-	0.0766722	0.345679	0.0387625	0.107383	0.0570426	0.0191047
A3	BS011650	J			A3	53	53				1.11372e-12	-	-	-	0.337372	0.327525	0.372712	0.289555	0.363498	0.374825
A3	BS010617	J			A3	53.2			70.34		-	-	0.674987	-	-	-	-	-	-	-
A3	BS010706	J			A3	53.3			70.42		-	-	0.455545	-	-	-	-	-	-	-
A3	BS006563	J			A3	53.4		74			-	0.00186546	-	-	0	0.339757	0.0387625	0.107383	0.0570426	0.0191047
A3	BS006816	J			A3	53.4		74			-	0.00166169	-	-	-	-	-	-	-	-
A3	BS006817	J			A3	53.4		74			-	0.00249903	-	-	0	0.359876	0.0305528	0.0587139	0.0570426	0.0191047
A3	BS006855	J			A3	53.4		74			-	0.00122938	-	-	0.0766722	0.340864	0.0387625	0.107383	0.0570426	0.0191047
A3	BS009906	J			A3	53.4	53.4				4.61185e-13	-	-	-	0.141107	0.315752	0.0346103	0.0830117	0.0570426	0.0191047
A3	BS009919	J			A3	53.4		74			-	0.00186546	-	-	0.0766722	0.33777	0.0305528	0.0830117	0.0570426	0.0129021
A3	BS009920	J			A3	53.4		74			-	0.00186546	-	-	0.0766722	0.340864	0.0387625	0.107383	0.0570426	0.0191047
A3	BS011644	J			A3	53.4	53.4	74	70.53		1.53862e-13	0.0010843	0.445009	-	0.141107	0.350989	0.0428767	0.0830117	0.0570426	0.0314304
A3	BS012744	J			A3	53.4	53.4	74	70.53		8.78654e-14	0.0029975	0.379882	-	0.275457	0.304688	0.211413	0.171645	0.27839	0.182071
A3	BRMS043	none			A3	54		74.5244			-	0.000628939	-	-	-	-	-	-	-	-
A3	CNU288	none			A3	54.1		74.6277			-	0.00199208	-	-	-	-	-	-	-	-
A3	HBr044	none			A3	54.1		74.6045			-	0.000693862	-	-	-	-	-	-	-	-
A3	BS009776	J			A3	54.2			70.86		-	-	0.529368	-	-	-	-	-	-	-
A3	BS010607	J			A3	54.2		74	70.92		-	0.00166169	0.602168	-	-	-	-	-	-	-
A3	BS011858	J			A3	54.2	54.2	74			7.89544e-13	0.00122938	-	-	0	0.354087	0.0305528	0.0587139	0.0570426	0.0191047
A3	HsAu14	none			A3	54.2		74.697			-	0.00199208	-	-	-	-	-	-	-	-
A3	BS005981	J			A3	54.4	54.4				4.30187e-14	0.000664821	-	-	0.194824	0.366599	0.0937903	0.130232	0.151629	0.0616013
A3	BS010534	J			A3	54.4			71.02		-	-	0.445009	-	0.373258	0.281647	0.362524	0.369195	0.375	0.343201
A3	CB10427	none			A3	54.4		74.8196			-	0.0157433	-	-	-	-	-	-	-	-
A3	BN53412X	none			A3	54.5	54.5				0.229949	-	-	-	-	-	-	-	-	-
A3	BN59726W	none			A3	54.5	54.5				0.0121715	-	-	-	-	-	-	-	-	-
A3	PFM066	none			A3	54.5	54.5				0.0207003	-	-	-	-	-	-	-	-	-
A3	BS010439	J			A3	54.7	54.7				3.11152e-13	-	-	-	0.370711	0.345679	0.356547	0.309323	0.325955	0.366373
A3	BS010563	J			A3	54.7	54.7				2.65139e-12	-	-	-	0	0.319853	0.0347606	0.107383	0.0570426	0.0129021
A3	CNU384	none			A3	54.7		75.05			-	0.00199208	-	-	-	-	-	-	-	-
A3	BRMS166b	none			A3	55	55				1.03324e-07	-	-	-	-	-	-	-	-	-
A3	BS011636	J			A3	55.1			71.36		-	-	0.465512	-	-	-	-	-	-	-
A3	BS011637	J			A3	55.1			71.36		-	-	0.465512	-	-	-	-	-	-	-
A3	BS010365	J			A3	55.5			71.63		-	-	0.674987	-	-	-	-	-	-	-
A3	BS010366	J			A3	55.5			71.63		-	-	0.674987	-	0.194824	0.349234	0.0305528	0.0830117	0.0570426	0.0129021
A3	BS010379	J			A3	55.5	55.5				1.03319e-11	-	-	-	0.0766722	0.369195	0.349442	0.372925	0.355713	0.335949
A3	BS010380	J			A3	55.5	55.5				1.03319e-11	-	-	-	0.373258	0.351731	0.361458	0.171645	0.253261	0.374733
A3	BS010397	J			A3	55.5	55.5		71.96		3.72069e-12	-	0.230062	-	0.275457	0.372987	0.37438	0.266308	0.359876	0.355184
A3	BS010782	J			A3	55.5			71.96		-	-	0.230062	-	-	-	-	-	-	-
A3	BS010834	J			A3	55.5	55.5		71.96		1.11372e-12	-	0.230062	-	0.275457	0.362155	0.343385	0.371063	0.349394	0.329019
A3	BS011621	J			A3	55.5	55.5				1.03319e-11	-	-	-	0.194824	0.250819	0.338461	0.366599	0.322569	0.3293
A3	BS011687	J			A3	55.5	55.5		71.62		6.22257e-12	-	0.198256	-	0.275457	0.292405	0.131425	0.0830117	0.253261	0.0994323
A3	BS011723	J			A3	55.5			71.96		-	-	0.379882	-	-	-	-	-	-	-
A3	BS011870	J			A3	55.5	55.5				6.22257e-12	-	-	-	0.141107	0.340864	0.0430612	0.151629	0.0570426	0.0129021
A3	BS012031	J			A3	55.5			71.96		-	-	0.278076	-	-	-	-	-	-	-
A3	BS012050	J			A3	55.5	55.5				6.22257e-12	-	-	-	0.0766722	0.362155	0.0628897	0.107383	0.107383	0.0314304
A3	BS012051	J			A3	55.5			71.96		-	-	0.445009	-	-	-	-	-	-	-
A3	BS012072	J			A3	55.5	55.5		71.96		1.56924e-12	-	0.230062	-	0.246054	0.130232	0.339322	0.110321	0.266308	0.365892
A3	BS012441	J			A3	55.8			75.5		-	-	0.754454	-	-	-	-	-	-	-
A3	BS009784	J			A3	55.9			75.95		-	-	0.833935	-	-	-	-	-	-	-
A3	BS010135	J			A3	55.9			75.8		-	-	0.208413	-	0.32783	0.354087	0.159634	0.27133	0.253261	0.0936479
A3	BS011668	J			A3	55.9	55.9		71.96		8.6963e-12	-	0.230062	-	-	-	-	-	-	-
A3	BS012442	J			A3	55.9	55.9		75.5		2.36646e-11	-	0.754454	-	0	0.349234	0.0387625	0.107383	0.0570426	0.0191047
A3	BS013439	J			A3	55.9	55.9		76.18		2.78519e-11	0.000664821	0.337356	-	0.367959	0.236788	0.182668	0.304688	0.27839	0.109065
A3	BS013790	J			A3	55.9			76.18		-	-	0.385547	-	0.350771	0.354087	0.142715	0.25827	0.253261	0.0677307
A3	BS010388	J			A3	56	56		71.96		2.65139e-12	-	0.230062	-	-	-	-	-	-	-
A3	BS010470	J			A3	56	56		71.96		1.56924e-12	-	0.278076	-	0.275457	0.370448	0.0428767	0.130232	0.0570426	0.0191047
A3	BS010471	J			A3	56	56				1.56924e-12	-	-	-	0.141107	0.159857	0.332847	0.371063	0.325955	0.319958
A3	BS005684	J			A3	56.2	56.2				7.38389e-11	0.0010843	-	-	0.352828	0.372256	0.16849	0.27839	0.253261	0.104596
A3	sR12015a	none			A3	56.3	56.3				1.44246e-06	-	-	-	-	-	-	-	-	-
A3	NMS1026	none			A3	56.4	56.4				0.00155532	-	-	-	-	-	-	-	-	-
A3	BS013112	J			A3	56.8	56.8		76.4		2.00367e-11	-	0.0699544	-	0.239198	0.299851	0.36322	0.372793	0.374022	0.354192
A3	BS012114	J			A3	57.2			76.89		-	-	0.160967	-	0.194824	0.355713	0.0471545	0.0830117	0.0570426	0.0377077
A3	BS012115	J			A3	57.2	57.2	77.2	76.89		7.38389e-11	0.00166169	0.160967	-	0.141107	0.275942	0.107277	0.309323	0.151629	0.0253081
A3	sR12015	none			A3	59.7		81.0774			-	0.0048503	-	-	-	-	-	-	-	-
A3	Na10B01	I			A3	60.4		82.3441			-	0.348083	-	-	-	-	-	-	-	-
A3	BS008569	I			A3	61	61		82.6		2.57542e-08	-	0.533829	-	0.239198	0.36817	0.317225	0.151629	0.27839	0.341079
A3	BS008570	I			A3	61	61		82.6		7.07992e-09	-	0.198256	-	0.304688	0.311467	0.329903	0.253261	0.27839	0.344871
A3	BS011565	none			A3	61			82.6		-	-	0.198256	-	0.194824	0.14977	0.354575	0.368412	0.363498	0.345679
A3	sN12574b	none			A3	61	61				1.07281e-05	-	-	-	-	-	-	-	-	-
A3	BS009688	I			A3	61.4			83.49		-	-	0.474959	-	0.194824	0.373604	0.11119	0.107383	0.151629	0.104596
A3	BS009689	I			A3	61.4			83.49		-	-	0.474959	-	-	-	-	-	-	-
A3	BS010128	I			A3	61.6			83.76		-	-	0.3318	-	0.239198	0.336557	0.347057	0.366599	0.355713	0.338764
A3	BS010129	I			A3	61.6			83.76		-	-	0.28367	-	0.239198	0.339757	0.345955	0.366599	0.355713	0.337024
A3	BS010090	I			A3	61.7			84.12		-	-	0.833935	-	0.345679	0.374498	0.150508	0.289555	0.27839	0.0669089
A3	BS005964	I			A3	62.1	62.1	84.89	84.9		5.72436e-08	0.021098	0.198256	-	0.337372	0.367959	0.0904875	0.0853633	0.107383	0.0785177
A3	BS010867	I			A3	62.1			84.9		-	-	0.240955	-	0.141107	0.369369	0.070639	0.0830117	0.0570426	0.0720822
A3	BS012953	I			A3	62.1			84.9		-	-	0.240955	-	0.141107	0.313762	0.0667823	0.0570426	0.0570426	0.0720822
A3	BS012954	I			A3	62.1			84.9		-	0.0070162	0.198256	-	0.32783	0.239198	0.132435	0.107383	0.107383	0.135606
A3	BS007140	W			A3	63.2	63.2	86			6.32091e-07	0.00840799	-	-	0.275457	0.250819	0.0428767	0.107383	0.0570426	0.0253081
A3	BS008029	O-P			A3	64.4	64.4		88.67		5.87286e-06	0.00840799	0.678302	-	0.358887	0.315752	0.197474	0.343714	0.27839	0.110321
A3	BS008030	O-P			A3	64.4	64.4		88.89		5.32509e-07	0.00277955	0.165807	-	0.358887	0.323776	0.179263	0.325955	0.27839	0.0883661
A3	BS011772	P			A3	65.1	65.1		91.63		5.87286e-06	-	0.91785	-	0.369846	0.366334	0.309571	0.299851	0.322569	0.311699
A3	BS011773	P			A3	65.1	65.1		91.63		5.87286e-06	-	0.91785	-	0.194824	0.374498	0.32961	0.3648	0.363498	0.309809
A3	NMS0959	P			A3	65.1	65.1				0.0268567	-	-	-	-	-	-	-	-	-
A3	NMS1022	A			A3	65.1	65.1				0.0300596	-	-	-	-	-	-	-	-	-
A3	BS008357	P-T			A3	66.2				62.25	-	-	-	0.326109	0.0797167	0.367738	0.370393	0.37408	0.372793	0.366599
A3	BS008358	P-T			A3	66.2				62.35	-	-	-	0.160967	0	0.370161	0.369987	0.37408	0.372925	0.365609
A3	BS011856	P-T			A3	66.2			93.43	62.25	-	-	0.406787	0.198256	-	-	-	-	-	-
A3	BS011857	P-T			A3	66.2			93.43		-	-	0.406787	-	-	-	-	-	-	-
A3	BS010909	P-T			A3	66.4			93.66	62.25	-	-	0.133367	0.160967	0	0.0289729	0.366946	0.372925	0.37477	0.35659
A3	BN58685a	A			A3	66.6	66.6				0.160172	-	-	-	-	-	-	-	-	-
A3	BS011279	O-P			A3	66.6	66.6		94.11		0.00014125	-	0.342782	-	-	-	-	-	-	-
A3	JICB2051	none			A3	66.8		88.0718			-	0.142213	-	-	-	-	-	-	-	-
A3	BS009539	none			A3	66.9			94.5		-	-	0.142213	-	-	-	-	-	-	-
A3	BS006748	O			A3	67	67	88.15		64.26	0.000113691	0.0118734	-	0.160967	0.375	0.36817	0.351035	0.334732	0.337372	0.356149
A3	BS009538	none			A3	67	67		94.67	64.29	0.000228573	-	0.0970911	0.433848	0.358887	0.349234	0.332433	0.151629	0.224062	0.360185
A3	HBr049	none			A3	67.4		88.5144			-	0.0197009	-	-	-	-	-	-	-	-
A3	IGF0172d	none			A3	67.4		88.4844			-	0.0118734	-	-	-	-	-	-	-	-
A3	BS006380	O			A3	68.4		89.2			-	0.0225311	-	-	0.275457	0.105972	0.0589607	0.0830117	0.0570426	0.0551245
A3	BS007731	O			A3	68.4		89.2			-	0.021098	-	-	-	-	-	-	-	-
A3	BS008308	O			A3	68.4	68.4	89.2	95.24		0.000149346	0.0225311	0.0731398	-	0.33379	0.221708	0.348121	0.27839	0.318011	0.360776
A3	BS008309	O			A3	68.4	68.4	89.2	95.48		0.000253659	0.0128217	0.299759	-	0.32783	0.311467	0.349442	0.27839	0.318011	0.362178
A3	NMS1394	O			A3	68.4	68.4				0.246252	-	-	-	-	-	-	-	-	-
A3	BS006390	O			A3	68.5			95.81		-	-	0.109819	-	-	-	-	-	-	-
A3	BS006391	O			A3	68.5			95.81		-	0.0164887	0.109819	-	0.370711	0.372084	0.366871	0.299532	0.333193	0.37411
A3	GA1.1	none			A3	69	69				1	-	-	-	-	-	-	-	-	-
A3	BS008183	F			A3	69.2		89.2	99.73		-	0.0225311	0.0699544	-	0.367959	0.171645	0.362469	0.354442	0.358887	0.366137
A3	BS008499	F			A3	69.3		90.3			-	0.0225311	-	-	0.373258	0.349234	0.35027	0.361928	0.374022	0.310687
A3	BS007133	J			A3	69.5			100.98		-	-	0.175308	-	0.1638	0.358887	0.335515	0.354442	0.345679	0.327695
A3	BS007464	F			A3	69.5	69.5	90.3	101.07		0.002477	0.0285677	0.113846	-	0.275457	0.199225	0.374255	0.22891	0.339757	0.34767
A3	BS006819	F			A3	69.6		90.3	101.97		-	0.0285677	0.213374	-	-	-	-	-	-	-
A3	BS010684	none			A3	69.8			103.19		-	-	0.256558	-	0.32783	0.360336	0.305399	0.374756	0.371063	0.233848
A3	BS010685	none			A3	69.8			103.19		-	-	0.256558	-	0.304688	0.315752	0.293568	0.366056	0.369195	0.226205
A3	BS007546	F			A3	70.2	70.2	91.4	105.36		0.00437476	0.047604	0.0898865	-	0.358887	0.366334	0.372202	0.325955	0.355713	0.374899
A3	BS007547	F			A3	70.2	70.2	91.4	103.19		0.00367145	0.047604	0.256558	-	0.362906	0.361753	0.36861	0.293775	0.349394	0.374718
A3	BS008498	F			A3	70.2	70.2	90.3			0.00142162	0.0285677	-	-	0.373258	0.349234	0.352738	0.362751	0.374022	0.316356
A3	BS011251	F			A3	70.2	70.2		104.2		0.00238721	0.0128217	0.240955	-	0.316966	0.350989	0.348741	0.155485	0.322569	0.366541
A3	BS011806	F			A3	70.2	70.2		104.2		0.00266272	-	0.165807	-	0.304688	0.354087	0.358133	0.239198	0.325955	0.370748
A3	BS011807	F			A3	70.2	70.2		104.2		0.00171434	0.021098	0.142213	-	0.304688	0.354087	0.358735	0.239198	0.325955	0.371374
A3	BS012699	R			A3	70.2	70.2		102.41		0.00379752	-	0.353263	-	0.0766722	0.287132	0.0176183	0.0570426	0	0.0128194
A3	CNU098	none			A3	70.4		91.8429			-	0.0898865	-	-	-	-	-	-	-	-
A3	HBr064	none			A3	70.4		91.7857			-	0.0428256	-	-	-	-	-	-	-	-
A3	SA29	none			A3	70.4		91.7309			-	0.0303124	-	-	-	-	-	-	-	-
A3	HBr037	none			A3	70.5		91.859			-	0.0563917	-	-	-	-	-	-	-	-
A3	HBr050	none			A3	70.5		91.8525			-	0.0340064	-	-	-	-	-	-	-	-
A3	KBrB001H	none			A3	70.6		92.1857			-	0.0795306	-	-	-	-	-	-	-	-
A3	sS1867Ac	none			A3	70.8	70.8				0.0644577	-	-	-	-	-	-	-	-	-
A3	BS007148	F			A3	71.3	71.3	93.5			0.00238721	0.113846	-	-	0.358887	0.205524	0.00888853	0.0570426	0	0
A3	BS007149	F			A3	71.3	71.3	93.5			0.000574245	0.0898865	-	-	0.358887	0.236788	0.0176183	0.0570426	0	0.0128194
A3	BS007206	F			A3	71.3		93.5			-	0.117851	-	-	0.32783	0.356305	0.371026	0.361018	0.366056	0.372488
A3	BS007207	F			A3	71.3	71.3	93.5	107.05		0.00238721	0.117851	0.299759	-	0.370711	0.373516	0.162616	0.325955	0.190347	0.0888871
A3	FITO285	none			A3	71.3	71.3				0.3318	-	-	-	-	-	-	-	-	-
A3	BS006036	F			A3	73.5	73.5	93.5	108.03		0.000383213	0.0934925	0.246252	-	0.239198	0.14977	0.339503	0.107383	0.224062	0.366487
A3	BS007057	F			A3	73.5	73.5		108.03		0.000240878	0.0452014	0.208413	-	0.282375	0.346592	0.34866	0.107383	0.253261	0.371063
A3	BS007544	F			A3	74.9	74.9		108.68		0.0003648	0.0591721	0.170587	-	0.345679	0.3648	0.370265	0.358887	0.333193	0.373901
A3	IGF3125a	none			A3	75.4		94.9667			-	0.113846	-	-	-	-	-	-	-	-
A3	Ol11G11A	F			A3	75.4		94.9667			-	0.17997	-	-	-	-	-	-	-	-
A3	KBrB043L	none			A3	76.5		95.3857			-	0.13781	-	-	-	-	-	-	-	-
A3	JICB0589	none			A3	77.8		95.9			-	0.337356	-	-	-	-	-	-	-	-
A3	BS010970	F			A3	78.6	78.6		115.48		0.0079709	-	0.609834	-	0.141107	0.0289729	0.34732	0.289555	0.253261	0.365204
A3	CNU276	none			A3	80		96.6836			-	0.652685	-	-	-	-	-	-	-	-
A3	KBrH102F14_161	none			A3	80	80				0.0736383	-	-	-	-	-	-	-	-	-
A3	KBrB007J07_1123	none			A3	80.7	80.7				0.200416	-	-	-	-	-	-	-	-	-
A3	KBrH026E20_161	none			A3	81.3	81.3				0.165857	-	-	-	-	-	-	-	-	-
A3	CB10144	none			A3	81.5	81.5				0.824022	-	-	-	-	-	-	-	-	-
A3	KBrH073M17_227	none			A3	81.5	81.5				0.596242	-	-	-	-	-	-	-	-	-
A3	BS012595	F			A3	82.2			120.35		-	-	0.474959	-	-	-	-	-	-	-
A3	BS007367	F			A3	83	83	97.8		73.5	0.0786823	0.342782	-	0.589774	0.373258	0.299851	0.334732	0.224062	0.359876	0.339503
A3	BS013319	F			A3	83.1			121.45		-	-	0.678302	-	0.304688	0.286552	0.121454	0.151629	0.107383	0.119664
A3	BS013320	F			A3	83.1			121.45		-	-	0.678302	-	0.32783	0.281647	0.128627	0.151629	0.107383	0.130086
A3	BS012612	F			A3	83.4			122.03	76.23	-	-	0.289146	0.445009	0.194824	0.306995	0.0966471	0.0570426	0.151629	0.0830117
A3	BS007557	F			A3	83.7	83.7	98.9		73.5	0.0461955	0.754454	-	0.520051	0.352828	0.340864	0.341599	0.322569	0.372648	0.331195
A3	BS007558	F			A3	83.7	83.7	98.9		73.5	0.061099	0.754454	-	0.520051	0.345679	0.339757	0.340946	0.314033	0.366599	0.334828
A3	sR6803b	none			A3	83.7	83.7				0.246015	-	-	-	-	-	-	-	-	-
A3	sN11722a	none			A3	84.5	84.5				0.307101	-	-	-	-	-	-	-	-	-
A3	KBrH005J04_477	none			A3	84.8	84.8				0.515181	-	-	-	-	-	-	-	-	-
A3	BS013490	F			A3	85.9	85.9			78.1	0.166225	-	-	0.668036	0.32783	0.0818837	0.369655	0.375	0.369195	0.366373
A3	BS013491	F			A3	85.9	85.9			78.1	0.166225	-	-	0.668036	0.32783	0.105972	0.369941	0.375	0.369195	0.366879
A3	BS008968	none			A3	86.3	86.3			78.1	0.249303	-	-	1	0.17499	0.130232	0.371241	0.375	0.369195	0.36921
A3	BS008969	none			A3	86.3	86.3			78.1	0.249303	-	-	1	0.207798	0.0853633	0.369655	0.375	0.369195	0.366256
A3	BS010084	E			A3	86.3	86.3			78.1	0.275974	-	-	0.668036	0.194824	0.0818837	0.369987	0.375	0.369195	0.366987
A3	BS012465	F			A3	86.3	86.3			78.1	0.249303	-	-	0.746318	0.194824	0.128577	0.370698	0.375	0.369195	0.368236
A3	BS012353	F			A3	86.6	86.6				0.620468	-	-	-	-	-	-	-	-	-
A3	BN54660	F			A3	86.7	86.7				0.915106	-	-	-	-	-	-	-	-	-
A3	BS010254	F			A3	86.7	86.7		126.42		0.161593	-	0.0731398	-	0.358887	0.105972	0.363039	0.37408	0.355713	0.355451
A3	BS012107	F			A3	86.7	86.7				0.13237	-	-	-	0.32783	0.275942	0.36442	0.37477	0.369195	0.355184
A3	BS007789	F			A3	86.9	86.9				0.540544	-	-	-	0.246054	0.171645	0.368958	0.369195	0.369195	0.361208
A3	Na10F06b	J			A3	86.9	86.9				0.0333254	-	-	-	-	-	-	-	-	-
A3	PFM189	none			A3	87.8	87.8				0.142532	-	-	-	-	-	-	-	-	-
A3	CNU270	none			A3	88.1		102.5			-	0.830218	-	-	-	-	-	-	-	-
A3	KBrH119A16_71	none			A3	88.9	88.9				0.746318	-	-	-	-	-	-	-	-	-
A3	PFM192	none			A3	89.1	89.1				0.951292	-	-	-	-	-	-	-	-	-
A3	BS006250	F			A3	89.4			127.12		-	-	0.358326	-	-	-	-	-	-	-
A3	CNU002	none			A3	90.3		104.3			-	0.830218	-	-	-	-	-	-	-	-
A3	CNU321	none			A3	90.3		104.3			-	0.746318	-	-	-	-	-	-	-	-
A3	At3g18740	none			A3	90.8	90.8				0.915106	-	-	-	-	-	-	-	-	-
A3	IGF3165c	none			A3	91.4		105.207			-	0.224463	-	-	-	-	-	-	-	-
A3	HBr001	none			A3	91.6		105.4			-	0.915106	-	-	-	-	-	-	-	-
A3	ZAAS098A	none			A3	91.6		105.4			-	1	-	-	-	-	-	-	-	-
A3	HrS02130	none			A3	92.3		106.005			-	0.594032	-	-	-	-	-	-	-	-
A3	AtTB1_f	none			A3	93		106.567			-	1	-	-	-	-	-	-	-	-
A3	Bras010b	none			A3	93.7	93.7				0.648267	-	-	-	-	-	-	-	-	-
A3	CNU215	none			A3	95		108.2			-	0.504985	-	-	-	-	-	-	-	-
A3	BS006868	F			A3	95.2		108.67	128.61		-	0.754454	0.0251815	-	0.316966	0.259909	0.249021	0.339757	0.27839	0.207798
A3	BS007297	F			A3	95.2		108.67	128.61		-	0.833935	0.0360317	-	0.367959	0.371063	0.220373	0.37477	0.253261	0.114064
A3	BS007717	F			A3	95.2			128.61		-	0.756997	0.0251815	-	0.373258	0.322074	0.373995	0.27839	0.345679	0.372554
A3	BS010893	F			A3	95.2		108.67	128.61		-	0.754454	0.0153332	-	0.311277	0.257458	0.257048	0.350989	0.27839	0.21491
A3	BS011619	R			A3	95.2			128.61		-	-	0.0404795	-	0.207798	0.342796	0.0970354	0.190347	0.151629	0.0612249
A3	BS012288	F			A3	95.2		108.67	128.61		-	0.916051	0.0109593	-	-	-	-	-	-	-
A3	At3g20910	none			A3	95.6	95.6				0.794572	-	-	-	-	-	-	-	-	-
A3	BS005699	F			A3	95.6		108.67			-	0.832107	-	-	-	-	-	-	-	-
A3	BS006537	F			A3	95.6		108.67			-	0.75183	-	-	-	-	-	-	-	-
A3	BS006538	F			A3	95.6		108.67			-	0.833935	-	-	-	-	-	-	-	-
A3	BS006869	F			A3	95.6		108.67	128.67		-	0.533829	0.175308	-	0.194824	0.236788	0.27206	0.359876	0.27839	0.228499
A3	BS008465	F			A3	95.6		108.67			-	0.754454	-	-	-	-	-	-	-	-
A3	BS012696	F			A3	95.6	95.6				0.760044	-	-	-	0.345679	0.347543	0.231767	0.318011	0.309323	0.175716
A3	BS012697	F			A3	95.6	95.6		128.67		0.80871	-	0.121831	-	0.367959	0.345679	0.260929	0.3713	0.318011	0.17712
A3	BS013691	F			A3	95.6	95.6	108.67	128.61		0.717491	0.754454	0.0251815	-	0.345679	0.351731	0.225045	0.318011	0.299851	0.168868
A3	HrTp4165	none			A3	95.6		108.743			-	0.671566	-	-	-	-	-	-	-	-
A3	JICB0604	none			A3	95.6		108.747			-	0.826238	-	-	-	-	-	-	-	-
A3	KBrB084M	none			A3	95.6		108.734			-	0.048131	-	-	-	-	-	-	-	-
A3	Bras056a	F			A3	97	97				0.635429	-	-	-	-	-	-	-	-	-
A3	BS006287	F			A3	97			131.67	87.09	-	-	0.082731	0.450351	-	-	-	-	-	-
A3	CB10415	F			A3	97	97	109.488			0.673669	0.520051	-	-	-	-	-	-	-	-
A3	pW188B	none			A3	97		109.536			-	0.524777	-	-	-	-	-	-	-	-
A3	HBr081	none			A3	97.3		109.969			-	0.396439	-	-	-	-	-	-	-	-
A3	BS007374	F			A3	97.4		108.67	132.35	87.09	-	0.916051	0.00641963	0.391064	0.345679	0.370448	0.174866	0.21249	0.107383	0.182071
A3	BS006320	K-G			A3	97.8		110.8			-	0.353263	-	-	-	-	-	-	-	-
A3	BS007194	K-G			A3	97.8		110.8			-	0.406787	-	-	0.352828	0.360336	0.0308218	0.0853633	0.107383	0
A3	BS007195	K-G			A3	97.8		110.8			-	0.353263	-	-	-	-	-	-	-	-
A3	BS007306	F			A3	97.8	97.8	110.8	133.3		0.951651	0.401678	0.000601893	-	0.1638	0.299851	0.00888853	0	0	0
A3	BS007307	F			A3	97.8	97.8	110.8	133.3		0.903302	0.401678	0.000601893	-	0.1638	0.299851	0.00888853	0	0	0
A3	BS007419	K-G			A3	97.8		110.8			-	0.524777	-	-	0.0766722	0.263854	0.100625	0.0570426	0	0.119664
A3	BS007420	K-G			A3	97.8		110.8			-	0.524777	-	-	0.146183	0.353423	0.137911	0.151629	0.107383	0.134111
A3	BS009634	none			A3	97.8		110.8		87.09	-	0.299759	-	0.391064	0.375	0.370448	0.225752	0.266308	0.151629	0.226205
A3	BS009635	F			A3	97.8		110.8		87.09	-	0.299759	-	0.391064	0.375	0.36817	0.156622	0.27839	0.155485	0.123855
A3	BS009636	none			A3	97.8		110.8		87.09	-	0.529368	-	0.515181	0.375	0.370448	0.227344	0.266308	0.151629	0.228499
A3	BS010142	F			A3	97.8	97.8	110.8	132.94		1	0.406787	0.0058514	-	0.304688	0.275942	0.0346103	0.107383	0	0.0128194
A3	BS010143	F			A3	97.8	97.8	110.8	132.94		1	0.406787	0.0058514	-	0.304688	0.275942	0.0346103	0.107383	0	0.0128194
A3	BS008702	F			A3	98				87.09	-	-	-	0.515181	0.352828	0.374498	0.149954	0.266308	0.151629	0.118993
A3	BS008696	G			A3	99.2				88	-	-	-	0.644167	0.289555	0.366334	0.108561	0.194824	0.0570426	0.100013
A3	BS012823	F			A3	99.2				88	-	-	-	0.520051	0.373258	0.327525	0.346774	0.299851	0.299851	0.359315
A3	BS013383	F			A3	99.2				88	-	-	-	0.515181	0.358887	0.318011	0.345395	0.299851	0.299851	0.35998
A3	BS006539	G			A3	99.6	99.6	110.8	135.2		0.363082	0.353263	0.0197009	-	0.357408	0.37399	0.23322	0.374756	0.253261	0.141107
A3	BS005872	G			A3	100.7	100.7	110.8			0.224399	0.353263	-	-	0.239198	0.255745	0.00888853	0	0.0570426	0
A3	PFM656	none			A3	101.3	101.3				0.349575	-	-	-	-	-	-	-	-	-
A3	BS005918	G-H			A3	101.8		111.87			-	0.299759	-	-	-	-	-	-	-	-
A3	BS005919	G-H			A3	101.8		111.87			-	0.256558	-	-	-	-	-	-	-	-
A3	BS006327	G-H			A3	101.8	101.8	111.87			0.546494	0.460597	-	-	0.146183	0.105972	0.135031	0.1638	0.151629	0.1274
A3	BS006540	G			A3	101.8		110.8	135.2		-	0.299759	0.142213	-	0.358887	0.372256	0.164974	0.299851	0.266308	0.0936479
A3	BS006891	G-H			A3	101.8			135.2	86.48	-	-	0.00399939	0.385547	-	-	-	-	-	-
A3	BS006892	G-H			A3	101.8	101.8	111.87	135.2	86.48	0.178181	0.256558	0.00923674	0.3318	0.304688	0.325955	0.355713	0.333193	0.333193	0.361208
A3	BS007679	G-H			A3	101.8	101.8	111.87			0.39854	0.256558	-	-	-	-	-	-	-	-
A3	BS008077	H			A3	101.8		111.87			-	0.256558	-	-	-	-	-	-	-	-
A3	BS012709	S-V			A3	101.8			135.2	86.48	-	-	0.142213	0.28367	0.374566	0.372172	0.319798	0.372925	0.289555	0.293925
A3	BS012710	S-V			A3	101.8			135.2	86.48	-	-	0.142213	0.28367	0.363914	0.37408	0.313584	0.37477	0.27839	0.289125
A3	BS008293	H			A3	102.2	102.2				0.196198	-	-	-	0	0.213758	0.070639	0.0570426	0	0.0883661
A3	BS009533	none			A3	102.2	102.2			90.2	0.363082	-	-	0.734095	0.141107	0.315752	0.0857101	0.107383	0	0.0988578
A3	BS007468	H			A3	102.5				90.42	-	-	-	0.668036	0.282375	0.362155	0.140579	0.171645	0	0.160372
A3	Na10E02c	none			A3	102.7	102.7				0.663422	-	-	-	-	-	-	-	-	-
A3	MKD156_3	none			A3	103	103				1	-	-	-	-	-	-	-	-	-
A3	BS008044	H			A3	103.4			139.35	91.25	-	-	0.01209	0.664389	0.337372	0.306995	0.367894	0.37477	0.350989	0.365734
A3	BS009703	Q			A3	103.6	103.6		139.94		0.470903	-	0.121831	-	0.367959	0.334518	0.37353	0.358887	0.363498	0.374989
A3	BS009704	Q			A3	103.6	103.6		139.94		0.470903	-	0.121831	-	0.367959	0.33777	0.374585	0.366056	0.363498	0.374476
A3	MKD152_3	none			A3	103.6	103.6				0.521839	-	-	-	-	-	-	-	-	-
A3	pW102.2c	none			A3	103.6	103.6				0.651077	-	-	-	-	-	-	-	-	-
A3	BS008615	none			A3	103.7			139.98	91.25	-	-	0.0219468	0.910979	0.304688	0.207798	0.372732	0.375	0.350989	0.373457
A3	BS007795	U			A3	104			140.25	91.25	-	-	0.0340064	0.746318	0.275457	0.221708	0.373094	0.374756	0.358887	0.37367
A3	BS007796	U			A3	104.1			140.52	91.25	-	-	0.0131326	0.746318	0.275457	0.221708	0.372827	0.374756	0.358887	0.373351
A3	BS010393	Q			A3	104.7	104.7				0.332863	-	-	-	0.275457	0.128577	0.117607	0.318011	0.0570426	0.0608532
A3	MYJ243_1	none			A3	105.3	105.3				0.861283	-	-	-	-	-	-	-	-	-
A3	IMS.3	none			A3	105.7	105.7				0.880168	-	-	-	-	-	-	-	-	-
A3	BS007744	X			A3	106.2			142.92	95.92	-	-	0.460597	0.272361	-	-	-	-	-	-
A3	BS008684	none			A3	106.6		115			-	0.0795306	-	-	-	-	-	-	-	-
A3	BS008685	none			A3	106.6	106.6	115	143.34	95.92	0.395081	0.0795306	0.0826623	0.66062	0.373258	0.348409	0.17989	0.366056	0.0830117	0.0988578
A3	CNU370	none			A3	106.6		115			-	1	-	-	-	-	-	-	-	-
A3	BS007854	X			A3	106.8			145.34		-	-	0.193059	-	0.239198	0.28087	0.35553	0.322569	0.359876	0.327695
A3	BS008176	M-N			A3	107.3	107.3	115	150.21		0.470903	0.142213	0.0452014	-	0.311277	0.372925	0.371275	0.372925	0.37477	0.368773
A3	BS008177	M-N			A3	107.3	107.3	115			0.363082	0.142213	-	-	0.304688	0.372925	0.372963	0.372925	0.372925	0.371115
A3	PFM533	none			A3	107.5	107.5				0.540544	-	-	-	-	-	-	-	-	-
A3	CNU371	none			A3	109.1		120.46			-	0.224463	-	-	-	-	-	-	-	-
A3	BS009332	N			A3	109.6	109.6	121.54		97.28	0.304417	0.17997	-	0.520051	0.0766722	0.339757	0.0709328	0.0570426	0	0.0888871
A3	BS009333	none			A3	109.6				97.28	-	-	-	0.520051	0.32783	0.351731	0.327738	0.27839	0.318011	0.337024
A3	BS009650	N			A3	109.6	109.6				0.39854	-	-	-	0.352828	0.358387	0.334668	0.333193	0.27839	0.343201
A3	CNU223	none			A3	109.6		121.354			-	0.13781	-	-	-	-	-	-	-	-
A3	sR0404a	none			A3	109.6	109.6				0.636602	-	-	-	-	-	-	-	-	-
A3	BS008394	N			A3	111.1	111.1		150.89	99.97	0.854059	-	0.0219468	0.90985	0.114495	0.365113	0.100625	0.0570426	0.0570426	0.119664
A3	BS008980	N			A3	111.2			150.95	99.61	-	-	0.0404795	0.450351	0.371063	0.363846	0.374004	0.345679	0.369195	0.374476
A3	BS008981	N			A3	111.2			150.95	99.61	-	-	0.0404795	0.450351	0.363914	0.360336	0.374483	0.350989	0.366056	0.374729
A3	BS011126	N			A3	111.2			150.95	99.75	-	-	0.105772	0.260552	0.345679	0.349234	0.374118	0.372793	0.359876	0.374901
A3	BS010503	N			A3	112.1			152.5	99.52	-	-	0.0251815	0.391064	0.350771	0.231767	0.371923	0.368822	0.372925	0.366656
A3	BS012271	N			A3	112.8	112.8	122.76	153.6		0.540544	0.342782	0.0235441	-	-	-	-	-	-	-
A3	CNU316	none			A3	112.9		122.938			-	0.289146	-	-	-	-	-	-	-	-
A3	BS009686	U			A3	114	114		160.5	103.33	0.161593	-	0.0235441	0.515181	0.375	0.21012	0.312819	0.333193	0.350989	0.295111
A3	BS009687	U			A3	114	114		160.5	103.93	0.184625	-	0.0235441	0.90985	0.375	0.207798	0.310226	0.330335	0.350989	0.291655
A3	BS006146	U			A3	114.4	114.4		160.5	103.56	0.115582	0.146576	0.0699544	0.520051	0.304688	0.190347	0.367762	0.362751	0.366056	0.358
A3	BS009080	U			A3	114.4	114.4		160.5	103.56	0.186218	0.294508	0.0563917	0.520051	0.239198	0.205524	0.366676	0.369195	0.366056	0.357329
A3	BS009081	U			A3	114.4	114.4			103.56	0.186218	0.294508	-	0.520051	0.304688	0.213758	0.362408	0.372793	0.363498	0.351381
A3	BS009082	none			A3	114.4	114.4		160.5	103.56	0.186218	0.294508	0.0563917	0.520051	0.275457	0.205524	0.36736	0.368822	0.366599	0.358666
A3	BS012733	U			A3	114.4	114.4		160.5	104.08	0.064331	0.294508	0.0300596	0.727282	0.2688	0.265213	0.334843	0.369453	0.333438	0.325127
A3	CNU306	none			A3	114.6		124.1			-	0.203374	-	-	-	-	-	-	-	-
A3	CNU435	none			A3	114.6		124.1			-	0.379882	-	-	-	-	-	-	-	-
A3	BS006920	U			A3	114.8	114.8		160.5	103.56	0.114247	0.294508	0.0563917	0.589774	0.194824	0.221708	0.362928	0.375	0.363498	0.355451
A3	NMS0912	none			A3	116.3	116.3				0.749119	-	-	-	-	-	-	-	-	-
A3	HsAu39b	none			A3	117		125.831			-	0.203374	-	-	-	-	-	-	-	-
A3	BS013299	U			A3	117.3			166.46		-	-	0.0109593	-	-	-	-	-	-	-
A3	BS013300	U			A3	117.3			166.46		-	-	0.0109593	-	0.275457	0.287132	0.0978215	0.190347	0.0570426	0.0734006
A3	BS006913	U			A3	118.1		126.59		108.09	-	0.0619696	-	1	-	-	-	-	-	-
A3	BS007240	U			A3	118.1	118.1	126.59	168.08	106.71	0.0446097	0.0500308	0.0100801	0.830218	0.194824	0.367959	0.0782451	0	0	0.0988578
A3	BS008689	none			A3	118.1		125.86	168.11	106.71	-	0.113846	0.00321973	0.908677	0.323274	0.22891	0.346506	0.299851	0.171645	0.365857
A3	BS008690	none			A3	118.1		126.59	168.08		-	0.0500308	0.00769863	-	0.337372	0.236788	0.347865	0.304688	0.151629	0.367093
A3	BS008691	none			A3	118.1		126.59	168.08		-	0.0500308	0.00769863	-	-	-	-	-	-	-
A3	BS012282	U			A3	118.1	118.1				0.115582	-	-	-	0.345679	0.375	0.373662	0.368822	0.355713	0.374726
A3	pW105	none			A3	118.2		126.747			-	0.0591721	-	-	-	-	-	-	-	-
A3	BS013170	U			A3	118.5			168.38	106.71	-	-	0.00442653	0.830218	0.371063	0.292405	0.374473	0.362751	0.349394	0.374605
A3	BS005895	U			A3	118.8	118.8				0.304417	-	-	-	-	-	-	-	-	-
A3	BS008517	U			A3	118.8	118.8	126.78	168.56		0.275974	0.0898865	0.000991499	-	0.110321	0.373604	0.0176183	0	0.0570426	0.0128194
A3	BS010172	U			A3	118.8	118.8	127.31	168.4		0.206212	0.0380883	0.021098	-	0.363914	0.229382	0.314114	0.299851	0.27839	0.318984
A3	BS012324	U			A3	118.8	118.8		168.56		0.129558	-	0.00480093	-	-	-	-	-	-	-
A3	BS010169	U			A3	119.5				108.04	-	-	-	0.58084	0.0766722	0.356305	0.0509928	0.0293986	0.0570426	0.0551245
A3	BS010226	U			A3	119.5				108.04	-	-	-	0.914128	0.345679	0.374944	0.356719	0.372925	0.363498	0.327429
A3	BS010802	U			A3	119.5				108.04	-	-	-	0.914128	-	-	-	-	-	-
A3	BS010803	U			A3	119.5				108.04	-	-	-	0.914128	-	-	-	-	-	-
A3	BS005777	U			A3	119.6				108.09	-	-	-	0.746318	-	-	-	-	-	-
A3	BS009065	N			A3	119.6				108.18	-	-	-	0.828263	-	-	-	-	-	-
A3	BS013740	U			A3	119.6				108.09	-	0.0699544	-	0.746318	0.239198	0.318011	0.258022	0.155485	0.171645	0.280755
A3	BS009064	N			A3	120.3	120.3		169.04	108.18	0.163143	0.0970911	0.000795053	0.828263	0.323274	0.324305	0.341541	0.358887	0.217383	0.350723
A3	BS005668	U			A3	120.6			169.52		-	0.047604	0.000951083	-	-	-	-	-	-	-
A3	BS005669	U			A3	120.6			169.52	113.9	-	0.0303124	0.0197009	0.830218	-	-	-	-	-	-
A3	BS006605	U			A3	120.6	120.6			108.04	0.0866073	-	-	0.826238	0.0766722	0.372987	0.0261916	0	0.0570426	0.0253081
A3	BS007739	U			A3	120.6	120.6		168.8		0.226104	-	0.00268287	-	0.231767	0.266308	0.216671	0.253261	0	0.241312
A3	BS008619	U			A3	120.6	120.6	128.6		114.26	0.226104	0.0176792	-	0.913116	0.25827	0.331104	0.270257	0.266308	0.151629	0.287237
A3	BS008622	U			A3	120.6			169.34	113.9	-	0.0591721	0.00359715	0.830218	0.337372	0.343803	0.301096	0.27133	0.190347	0.32074
A3	BS009456	U			A3	120.6	120.6			113.97	0.251038	0.0898865	-	1	0.25827	0.37477	0.282004	0.190347	0.110321	0.315501
A3	BS010111	U			A3	120.6		128.6	169.52		-	0.0563917	0.000795053	-	0.311277	0.275942	0.0970354	0	0	0.114712
A3	BS010112	U			A3	120.6	120.6	128.6	169.34	113.9	0.336378	0.0360317	0.00359715	0.830218	0.141107	0.374498	0.0261916	0	0.0570426	0.0253081
A3	BS010114	U			A3	120.6	120.6	128.6		108.04	0.204564	0.0176792	-	0.914128	0.0766722	0.346592	0.0261916	0	0.0570426	0.0253081
A3	BS006567	U			A3	120.9		128.6			-	0.0128217	-	-	0.367959	0.335282	0.194824	0.24415	0.224062	0.170625
A3	BS009433	U			A3	120.9		128.6	174.04	113.9	-	0.0176792	0.00268287	0.830218	-	-	-	-	-	-
A3	BS009996	U			A3	120.9		128.6		113.97	-	0.0699544	-	1	0.141107	0.36817	0.0549952	0.107383	0.130232	0.0253081
A3	BS010377	E			A3	120.9		128.6	173.28	108.04	-	0.0153332	0.0360317	0.58084	0	0.345679	0.0266569	0	0.0570426	0.025965
A3	BS006568	U			A3	121	121			113.97	0.277727	-	-	1	0.0399663	0.369195	0.0428767	0	0.0570426	0.0493186
A3	BS009966	P-T			A3	121	121		175.01		0.252762	-	0.00531177	-	0.141107	0.36817	0.367829	0.368822	0.349394	0.368236
A3	BS009967	P-T			A3	121	121		175.01		0.252762	-	0.00531177	-	0.141107	0.36817	0.367499	0.368822	0.345679	0.368236
A3	BS010473	U			A3	121.9			177.62	113.9	-	-	0.047604	0.830218	0.32783	0.375	0.318457	0.345679	0.345679	0.294072
A3	BS010207	U			A3	122.1			178.02	113.9	-	-	0.0763328	0.914128	-	-	-	-	-	-
A3	Na12C07	none			A3	122.4	122.4				0.931666	-	-	-	-	-	-	-	-	-
A3	BS007872	U			A3	123.2	123.2	129.97		113.97	0.585269	0.0320149	-	0.914128	0.0766722	0.36817	0.0428767	0	0.0570426	0.0493186
A3	BS010786	U			A3	123.2	123.2	130.11		113.97	0.334627	0.0070162	-	1	0.304688	0.37408	0.165568	0.253261	0.107383	0.147955
A3	BS010787	U			A3	123.2	123.2	130.11		113.97	0.334627	0.0070162	-	1	0.304688	0.374498	0.164974	0.253261	0.107383	0.147162
A3	BS012208	U			A3	123.6		129.91	182.33	114.26	-	0.0128217	0.0300596	0.746318	-	-	-	-	-	-
A3	BS012209	U			A3	123.6			182.33	108.09	-	-	0.0898865	0.746318	-	-	-	-	-	-
A3	BS008621	U			A3	123.9				113.9	-	0.0591721	-	0.830218	-	-	-	-	-	-
A3	BS011226	U			A3	123.9	123.9			108.09	0.304417	-	-	1	0.141107	0.370448	0.0469534	0	0.0570426	0.0551245
A3	BS011227	U			A3	123.9	123.9			108.09	0.304417	-	-	1	-	-	-	-	-	-
A3	BS012341	U			A3	123.9			183.19	113.9	-	-	0.146576	0.830218	-	-	-	-	-	-
A3	BS007216	U			A3	124.3				113.97	-	0.0128217	-	1	0.375	0.374944	0.223201	0.263448	0.27839	0.194824
A3	BS007610	U			A3	124.3		130.11			-	0.0070162	-	-	0	0.33777	0	0	0	0
A3	BS007819	U			A3	124.3	124.3	130.11			0.430556	0.0070162	-	-	0.218099	0.375	0.0428767	0.171645	0.0830117	0
A3	BS008404	F			A3	124.3		130.11		108.04	-	0.0070162	-	0.914128	0	0.360336	0.0509928	0.0293986	0.0570426	0.0551245
A3	BS009032	U			A3	124.3		130.11		114.27	-	0.0070162	-	0.914128	0.265213	0.325955	0.259255	0.27839	0.294487	0.237075
A3	BS009033	U			A3	124.3		130.11		114.27	-	0.0070162	-	0.914128	0.290889	0.325955	0.265458	0.27839	0.309323	0.24232
A3	BS009641	U			A3	124.3		130.11			-	0.0153332	-	-	0	0.356305	0	0	0	0
A3	BS009653	U			A3	124.3	124.3	130.11		113.97	0.470903	0.0197009	-	1	0.304688	0.356305	0.0930358	0.190347	0.107383	0.0551245
A3	BS009654	U			A3	124.3	124.3	130.11		113.97	0.470903	0.0197009	-	1	0.304688	0.362155	0.0819951	0.151629	0.107383	0.0493186
A3	BS009670	U			A3	124.3		130.01	184.15	114.26	-	0.021098	0.0428256	0.914128	0.169216	0.349234	0.372712	0.375	0.345679	0.374462
A3	BS010808	U			A3	124.3		130.11			-	0.0070162	-	-	0.239198	0.349234	0.233302	0.107383	0.0570426	0.274597
A3	BS010997	U			A3	124.3				114.27	-	-	-	0.914128	-	-	-	-	-	-
A3	BS011032	U			A3	124.3	124.3			113.97	0.715504	-	-	0.914128	-	-	-	-	-	-
A3	BS011161	U			A3	124.3				113.97	-	-	-	1	-	-	-	-	-	-
A3	BS011178	U			A3	124.3	124.3	130.11	183.63	108.09	0.304417	0.0070162	0.0452014	0.746318	0.275457	0.333193	0.249021	0.27839	0.224062	0.24434
A3	BS011335	U			A3	124.3	124.3	130.11	183.63	113.9	0.39854	0.0070162	0.0251815	0.830218	0.194824	0.372925	0.0552284	0.0587139	0.0570426	0.0551245
A3	BS011767	U			A3	124.3	124.3	130.11	184.26		0.364839	0.0070162	0.0268567	-	0.282375	0.373516	0.0428767	0.0830117	0.107383	0.00645148
A3	BS011768	U			A3	124.3		130.11	184.26		-	0.0070162	0.0268567	-	0.239198	0.374756	0.0428767	0.0830117	0.107383	0.00645148
A3	BS013016	F			A3	124.3		130.11		108.04	-	0.00487856	-	0.58084	0	0.360336	0.0509928	0.0293986	0.0570426	0.0551245
A3	HBr069	none			A3	124.3		130.143			-	0.0340064	-	-	-	-	-	-	-	-
A3	BS007764	U			A3	124.7	124.7	130.11		108.04	0.467671	0.0197009	-	0.913116	0.25827	0.259909	0.306788	0.266308	0.345679	0.302613
A3	BS007765	U			A3	124.7	124.7			113.97	0.545028	-	-	1	0.218099	0.2688	0.305392	0.253261	0.345679	0.302613
A3	BS010653	U			A3	124.7	124.7			113.97	0.334627	-	-	1	0.25827	0.205524	0.306807	0.375	0.345679	0.24752
A3	BS010654	U			A3	124.7	124.7	130.01		113.97	0.334627	0.0268567	-	1	0.239198	0.226463	0.215272	0.194824	0.190347	0.220024
A3	HBr033	none			A3	124.9		130.702			-	0.014214	-	-	-	-	-	-	-	-
A3	HBr046	none			A3	124.9		130.702			-	0.0170219	-	-	-	-	-	-	-	-
A3	Na12A08	none			A3	124.9		130.73			-	0.0010843	-	-	-	-	-	-	-	-
A3	BS007732	U			A3	125.7		131.4		122.1	-	0.0183417	-	1	0.201114	0.313762	0.35685	0.368822	0.345679	0.357767
A3	BS013096	U			A3	125.7		131.4	185.74		-	0.00840799	0.0358876	0.433848	0.367324	0.351995	0.278075	0.27133	0.339757	0.258974
A3	BS005758	U			A3	125.8		132.6			-	0.0070162	-	-	-	-	-	-	-	-
A3	BS007845	U			A3	125.8	125.8	132.6		122.2	0.715504	0.0340064	-	0.914128	0.282375	0.365113	0.36702	0.345679	0.355713	0.370576
A3	BS008117	U			A3	125.8	125.8			122.3	0.504789	-	-	0.913116	0.17499	0.331104	0.344257	0.318011	0.345679	0.350723
A3	BS008683	U			A3	125.8	125.8		185.84	122.1	0.39854	-	0.0428256	1	0.218099	0.275942	0.346774	0.333193	0.345679	0.351699
A3	BS013095	U			A3	125.8			185.84	122.2	-	-	0.0170219	0.914128	0	0.0289729	0.341918	0.318011	0.333193	0.349955
A3	BS007074	U			A3	126.8			189.03		-	-	0.170587	-	-	-	-	-	-	-
A3	BS010875	U			A3	126.8			188.99		-	0.047604	0.342782	-	0.367959	0.363498	0.260468	0.22891	0.107383	0.290602
A3	BS010876	U			A3	126.8			188.99		-	0.047604	0.342782	-	0.367959	0.306995	0.276335	0.22891	0.151629	0.296271
A3	BS007635	U			A3	126.9		132.6	189.24		-	0.0428256	0.0481824	-	0.246054	0.363498	0.125293	0.0570426	0.0570426	0.134855
A3	BS007636	U			A3	126.9		132.6	189.05		-	0.0164887	0.142213	-	0.201114	0.323776	0.0220209	0.0570426	0	0.00649337
A3	BS007728	U			A3	126.9		132.6	189.24		-	0.0428256	0.0699544	-	0.246054	0.333193	0.0176183	0.0570426	0	0
A3	BS011652	U			A3	126.9	126.9		189.24		0.670103	-	0.0381658	-	0.239198	0.263854	0.0346103	0.107383	0	0.0253081
A3	BS007077	none			A3	127.9		137.31			-	0.0197009	-	-	-	-	-	-	-	-
A3	HBr023	none			A3	127.9		137.435			-	0.01209	-	-	-	-	-	-	-	-
A3	BS006094	U			A3	128.1	128.1	139.79	191.45	119.6	0.543548	0.0176792	0.105772	1	0.367959	0.340864	0.374669	0.355713	0.372925	0.374901
A3	IGF0568c	none			A3	128.6		138.985			-	0.00442653	-	-	-	-	-	-	-	-
A3	BS013270	U			A3	128.8	128.8			120.9	0.176552	-	-	0.830218	0.375	0.365113	0.374581	0.27839	0.355713	0.370576
A3	BS005619	U			A3	129		139.79			-	0.0128217	-	-	0.275457	0.229382	0.37353	0.37477	0.289555	0.374989
A3	BS006684	U			A3	129		139.79			-	0.0176792	-	-	-	-	-	-	-	-
A3	BS006873	U			A3	129		139.79		122.1	-	0.0176792	-	0.668036	0.367959	0.333193	0.374678	0.27839	0.355713	0.370308
A3	BS007343	U			A3	129		139.79		122.2	-	0.0360317	-	0.746318	0.358887	0.311467	0.374913	0.27133	0.369195	0.369846
A3	BS007852	U			A3	129		139.79		122.2	-	0.0360317	-	0.746318	0.32783	0.297469	0.374666	0.25827	0.369195	0.371422
A3	BS010192	I			A3	129		139.79		122.1	-	0.0268567	-	0.668036	0.304688	0.306995	0.374391	0.266308	0.355713	0.371166
A3	BS010193	I			A3	129		139.79	196.64	120.9	-	0.0176792	0.0508938	0.830218	0.367959	0.351731	0.374954	0.27133	0.355713	0.367578
A3	BS007671	U			A3	129.1		139.79	197.42	120.9	-	0.0176792	0.113846	0.830218	-	-	-	-	-	-
A3	BN58144	N			A3	129.2	129.2				0.598161	-	-	-	-	-	-	-	-	-
A3	BS007670	U			A3	129.2		140.9			-	0.00641963	-	-	-	-	-	-	-	-
A3	BS008228	U			A3	129.2	129.2	140.9			0.224399	0.00992151	-	-	0.375	0.324305	0.260929	0.375	0.107383	0.207798
A3	BS008345	U			A3	129.2	129.2	140.9	197.42	119.6	0.364839	0.00992151	0.113846	1	0.375	0.336557	0.366676	0.37408	0.304688	0.365857
A3	BS008904	U			A3	129.2	129.2	139.79	198.04	119.6	0.366582	0.0360317	0.529368	1	0.358887	0.354087	0.329464	0.371063	0.318011	0.316213
A3	BS008905	U			A3	129.2	129.2	139.79	198.04	119.6	0.366582	0.0360317	0.529368	1	0.358887	0.356305	0.328828	0.369195	0.318011	0.316213
A3	BS008906	none			A3	129.2	129.2	139.79		119.6	0.366582	0.0360317	-	1	0.339757	0.352726	0.333657	0.3713	0.318011	0.322462
A3	BS010649	U			A3	129.2	129.2	140.9			0.202907	0.00992151	-	-	0.375	0.353423	0.211413	0.294487	0.107383	0.19672
A3	BS013391	U			A3	129.2			197.94	119.6	-	-	0.28367	1	0.141107	0.169616	0.310226	0.334732	0.266308	0.315367
A3	sN5108a	none			A3	129.2	129.2				0.232461	-	-	-	-	-	-	-	-	-
A3	BS008712	D			A3	129.5				122.1	-	-	-	0.668036	0.373258	0.316073	0.308831	0.37408	0.299851	0.278617
A3	BS009067	H			A3	129.5				122.1	-	-	-	0.668036	-	-	-	-	-	-
A3	BS006175	U			A3	129.6		142			-	0.00535546	-	-	0.358887	0.369369	0.0857101	0.266308	0.0570426	0.0374724
A3	BS007479	U			A3	129.6	129.6	142			0.427136	0.0118734	-	-	0.350771	0.0307541	0.343885	0.244655	0.304688	0.361074
A3	BS009031	none			A3	129.6				122.2	-	-	-	0.746318	0.367959	0.374107	0.373957	0.27839	0.345679	0.37168
A3	BS013764	U			A3	129.6		142		122.2	-	0.0153332	-	0.746318	0.304688	0.36817	0.371241	0.3713	0.339757	0.37147
A3	BS011186	I			A3	129.8			208		-	-	0.142213	-	0.373258	0.372256	0.341013	0.372925	0.369195	0.316356
A3	BS011214	U			A3	129.8			208		-	-	0.465512	-	-	-	-	-	-	-
A3	BS012297	U			A3	129.8			208.3		-	-	0.445009	-	-	-	-	-	-	-
A3	BS012389	U			A3	129.8			208.2	120.9	-	-	0.133367	0.746318	0.218099	0.297469	0.10418	0	0.107383	0.114712
A3	BS012999	U			A3	129.8			208.3		-	-	0.379882	-	-	-	-	-	-	-
A3	BS008910	U			A3	129.9			208.4		-	-	0.320279	-	-	-	-	-	-	-
A3	BS009156	none			A3	129.9	129.9		201.49	119.6	0.304417	-	0.520051	1	0.304688	0.339757	0.311507	0.266308	0.266308	0.325807
A3	BS009157	U			A3	129.9	129.9		201.49	119.6	0.304417	-	0.520051	1	0.239198	0.221708	0.30677	0.289555	0.130232	0.32966
A3	BS010017	U			A3	129.9	129.9		208.1		0.506348	-	0.165807	-	0.275457	0.287132	0.295834	0.345679	0.371063	0.243376
A3	BS010525	U			A3	129.9	129.9		209.2		0.334627	-	0.916051	-	0.239198	0.169616	0.101436	0.107383	0	0.120343
A3	BS011048	U			A3	129.9	129.9		207.9		0.396818	-	0.406787	-	0.218099	0.190347	0.115095	0.110321	0.130232	0.114712
A3	BS011049	U			A3	129.9	129.9		207.9		0.396818	-	0.406787	-	0.239198	0.18818	0.120985	0.130232	0.130232	0.118993
A3	BS012388	U			A3	129.9			208.4	116.29	-	-	0.320279	0.504985	0.194824	0.297469	0.107277	0	0.107383	0.118993
A3	IGF0570a	none			A3	130.6		143.1			-	0.0128217	-	-	-	-	-	-	-	-
A3	CNU241	none			A3	131.1		143.7			-	0.0770999	-	-	-	-	-	-	-	-
A3	PFM402	none			A3	131.2	131.2				0.891756	-	-	-	-	-	-	-	-	-
A3	HrC009A3	none			A3	131.6		144.3			-	0.0029975	-	-	-	-	-	-	-	-
A3	HrS01390	none			A3	131.6		144.3			-	0.0029975	-	-	-	-	-	-	-	-
A3	Bras002b	none			A3	131.9	131.9				0.85184	-	-	-	-	-	-	-	-	-
A3	HrTp4175	none			A3	132.6		145.5			-	0.00769863	-	-	-	-	-	-	-	-
A3	HBr048	none			A3	132.7		145.6			-	0.0404795	-	-	-	-	-	-	-	-
A3	HrTp4190	none			A3	132.7		145.6			-	0.0404795	-	-	-	-	-	-	-	-
A3	IGF1578a	none			A3	132.7		145.6			-	0.00359715	-	-	-	-	-	-	-	-
A3	BS007215	U			A3	134.1				126.5	-	-	-	0.433848	0.372925	0.374777	0.203896	0.25827	0.253261	0.173024
A3	F17I23.3	none			A3	135.6	135.6				0.457614	-	-	-	-	-	-	-	-	-
A3	PFM384	none			A3	137.5	137.5				0.0400919	-	-	-	-	-	-	-	-	-
A4	IGF3391a	none			A4	0		0			-	0.0934925	-	-	-	-	-	-	-	-
A4	IGF3395d	none			A4	0.6		0.7			-	0.230062	-	-	-	-	-	-	-	-
A4	HrTp2420	none			A4	0.7		0.9			-	0.0862756	-	-	-	-	-	-	-	-
A4	BS006755	>N			A4	1.9		2.4			-	0.0591721	-	-	0.0766722	0.366599	0.0220209	0	0.0830117	0
A4	BS006756	>N			A4	1.9		2.4			-	0.0452014	-	-	0.194824	0.357315	0.0220209	0	0.0830117	0
A4	BS007953	N			A4	2	0	2.5	4.1		0.469295	0.0380883	0.0731398	-	0.304688	0.299851	0.0304201	0	0.0830117	0
A4	BS012234	U			A4	2	0	2.5	4.1		0.433916	0.0380883	0.0731398	-	0.239198	0.373604	0	0	0	0
A4	BS012235	U			A4	2	0	2.5	4.1		0.433916	0.0380883	0.0731398	-	0.304688	0.287132	0.0304201	0	0.0830117	0
A4	BS007178	N			A4	2.3		3.5			-	0.021098	-	-	-	-	-	-	-	-
A4	BS007998	N			A4	2.3		3.5			-	0.021098	-	-	-	-	-	-	-	-
A4	BS007379	N			A4	2.7		4.6			-	0.00914915	-	-	0.141107	0.343714	0.0475617	0	0.0830117	0.0257976
A4	BS012377	N			A4	2.7	0.7	4.6	4.1		0.470903	0.00914915	0.396439	-	0.0766722	0.349234	0.00888853	0	0.0570426	0
A4	BS013771	N			A4	2.7	0.7		2.6		0.507893	-	0.224463	-	0.141107	0.365411	0.118066	0.107383	0.0570426	0.124548
A4	BS005637	N			A4	3.1		5.7			-	0.00487856	-	-	-	-	-	-	-	-
A4	BS006473	N			A4	3.1		5.7			-	0.00992151	-	-	-	-	-	-	-	-
A4	BS008017	N			A4	3.1	1.1	5.7	0.5		0.433916	0.00487856	0.450351	-	0.141107	0.351731	0.0263064	0	0.0587139	0
A4	BS008079	N			A4	3.1	1.1	5.7	0		0.469295	0.00487856	0.146101	-	0.275457	0.239198	0.103768	0.130232	0.266308	0.0253081
A4	BS008097	N			A4	3.1		5.7			-	0.00914915	-	-	-	-	-	-	-	-
A4	BS008098	N			A4	3.1	1.1	5.7	11.73		0.507893	0.00641963	0.0604721	-	0	0.374943	0.0857101	0	0	0.0988578
A4	BS013090	N			A4	3.1	1.1		2.7		0.504789	-	0.156069	-	0.239198	0.374944	0.156622	0.171645	0.266308	0.114712
A4	BS009059	N			A4	3.5	1.5		11.98	0.54	0.506348	-	0.0109593	1	0.275457	0.351731	0.325028	0.239198	0.339757	0.330577
A4	PFM208b	none			A4	3.7	1.7				0.504036	-	-	-	-	-	-	-	-	-
A4	BS013294	N			A4	3.8	1.8		11.73		0.334627	-	0.0604721	-	0.0766722	0.370448	0.00888853	0	0	0
A4	BS008402	N			A4	4.1		10.15			-	0.000422468	-	-	-	-	-	-	-	-
A4	sN3514fB	none			A4	4.1		10.422			-	0.00249903	-	-	-	-	-	-	-	-
A4	BS011090	N			A4	4.5	2.5	12.3	11.74		0.206212	8.13403e-05	0.0591721	-	0	0.372987	0.110754	0	0	0.142632
A4	BS011091	N			A4	4.5	2.5	12.3	11.74		0.206212	8.13403e-05	0.0591721	-	0	0.374107	0.110754	0	0	0.142632
A4	IGF3365b	none			A4	4.6		12.5821			-	8.13403e-05	-	-	-	-	-	-	-	-
A4	BS009060	none			A4	4.7			11.98	0.54	-	-	0.0109593	1	0.201114	0.359393	0.319926	0.22891	0.339757	0.324383
A4	e15e02_3	none			A4	4.7		12.6748			-	0.007194	-	-	-	-	-	-	-	-
A4	BS008285	N			A4	4.8		14.5	12.45		-	4.78206e-05	0.0508938	-	-	-	-	-	-	-
A4	BS008331	N			A4	4.8		14.5	12.45	0.94	-	4.78206e-05	0.198256	0.391064	0.367959	0.323776	0.295917	0.339757	0.354442	0.181156
A4	ZAAS246A	none			A4	4.8		12.8582			-	0.00268287	-	-	-	-	-	-	-	-
A4	BS008582	N			A4	4.9	2.9		12.45		0.149297	-	0.235559	-	0	0.354087	0.00888853	0	0	0.0128194
A4	BS007036	N			A4	5.1		13.4			-	3.94016e-05	-	-	0.141107	0.354442	0.0305528	0	0.0830117	0
A4	BS012257	N			A4	5.2	3.2	14.5	12.41	0.94	0.161593	4.78206e-05	0.0790495	0.278076	0.32783	0.0953925	0.37498	0.37408	0.372925	0.374615
A4	BS013268	N			A4	5.5	3.5		16.95	0.94	0.129558	-	0.0109593	0.391064	0.374527	0.372925	0.358133	0.333193	0.350989	0.363257
A4	BS006153	N			A4	5.6		14.5			-	0.000160763	-	-	-	-	-	-	-	-
A4	BS006154	N			A4	5.6		14.5			-	0.000135637	-	-	-	-	-	-	-	-
A4	BS006358	N			A4	5.6	3.6	14.5	12.24		0.130966	0.000189193	0.00442653	-	0.239198	0.231767	0.369605	0.334732	0.37477	0.369708
A4	BS006359	N			A4	5.6		14.5		5.67	-	4.78206e-05	-	0.198256	0.373258	0.117455	0.110754	0.224062	0.0570426	0.0830117
A4	BS006781	N			A4	5.6		14.5			-	0.000135637	-	-	0.253261	0.107383	0.335664	0.190347	0.345679	0.351381
A4	BS006782	N			A4	5.6		14.5			-	0.000135637	-	-	0.253261	0.107383	0.335664	0.190347	0.345679	0.351381
A4	BS007028	N			A4	5.6	3.6	14.5	17.05	0.94	0.116914	0.000135491	0.00333335	0.3318	0.367959	0.118993	0.374994	0.365459	0.372793	0.374988
A4	BS007029	N			A4	5.6	3.6	14.5	16.99	0.95	0.14635	0.000135491	0.00843005	0.230062	0.367959	0.139346	0.374262	0.363498	0.372925	0.373687
A4	BS007222	N			A4	5.6		14.5		0.37	-	9.61361e-05	-	0.193059	0.367959	0.306995	0.365722	0.333193	0.350989	0.370576
A4	BS007223	N			A4	5.6		14.5		0.37	-	0.000135637	-	0.230062	0.373258	0.27839	0.36442	0.322569	0.350989	0.369778
A4	BS007253	N			A4	5.6	3.6	14.5	16.95	5.26	0.0786823	0.000135491	0.0058514	0.193059	0.373258	0.130232	0.254403	0.350989	0.27133	0.193812
A4	BS007491	N			A4	5.6		14.5			-	9.61361e-05	-	-	-	-	-	-	-	-
A4	BS007517	N			A4	5.6		14.5			-	8.13403e-05	-	-	-	-	-	-	-	-
A4	BS007702	E			A4	5.6		14.5			-	6.79127e-05	-	-	-	-	-	-	-	-
A4	BS008796	N			A4	5.6	3.6	14.5	16.77	0.94	0.0924997	4.78206e-05	0.0699544	0.391064	0.375	0.372256	0.368709	0.363498	0.375	0.367093
A4	BS012689	N			A4	5.6		14.5		0.41	-	8.13403e-05	-	0.28367	-	-	-	-	-	-
A4	BS013269	N			A4	5.6	3.6	14.5	16.95	0.94	0.118244	0.000135491	0.00268287	0.278076	0.358887	0.105972	0.374918	0.365459	0.372925	0.374831
A4	BS007342	N			A4	5.9	3.9	14.5	17.19	0.94	0.0851679	0.000135491	0.0010843	0.278076	0.296156	0.0953925	0.374943	0.373624	0.367458	0.374884
A4	BS007490	N			A4	6		14.5	17.7		-	4.78206e-05	0.033648	-	0.194824	0.359876	0.0134517	0.0570426	0.0293986	0
A4	BS008353	N			A4	6	4	14.5	17.7	5.26	0.0797817	0.000135491	0.0109593	0.28367	0.239198	0.327525	0.164974	0.151629	0.0570426	0.164651
A4	BS008354	N			A4	6	4	14.5	17.4	5.26	0.0714628	4.78206e-05	0.109819	0.28367	0.239198	0.323776	0.162616	0.151629	0.0570426	0.161216
A4	BS013595	N			A4	6	4		17.7	5.26	0.0461955	-	0.0604721	0.28367	0.311277	0.299851	0.16849	0.151629	0.0587139	0.168868
A4	BS011863	N			A4	6.5				0	-	-	-	0.913116	0.275457	0.243931	0.362469	0.288513	0.37408	0.366137
A4	HrTp2295	none			A4	6.5		16.3968			-	0.00129838	-	-	-	-	-	-	-	-
A4	CB10347	none			A4	6.6		16.5176			-	0.00141832	-	-	-	-	-	-	-	-
A4	HBr040	none			A4	6.6		16.5417			-	0.00147278	-	-	-	-	-	-	-	-
A4	BS006681	N			A4	6.7	4.7	14.5	17.37		0.19957	8.13403e-05	0.113846	-	-	-	-	-	-	-
A4	BS006682	N			A4	6.7	4.7	14.5	17.7		0.226104	0.000114545	0.00923674	-	0.0766722	0.372256	0.00888853	0.0570426	0	0
A4	BS012374	N			A4	6.7	4.7	14.5	18.45	0.94	0.13377	4.78206e-05	0.0235441	0.391064	0.373258	0.36817	0.364894	0.359876	0.37477	0.346485
A4	BS012955	N			A4	6.7	4.7	14.5	17.7		0.147826	0.000135491	0.01209	-	0.32783	0.289555	0.362928	0.190347	0.359876	0.372215
A4	BS012956	N			A4	6.7	4.7	14.5	17.4		0.104118	4.78206e-05	0.160967	-	0.141107	0.374498	0.0176963	0.0570426	0.0570426	0
A4	BS012992	N			A4	6.7	4.7		17.37		0.118244	-	0.0898865	-	0.358887	0.297469	0.366247	0.224062	0.359876	0.374122
A4	BS012993	N			A4	6.7	4.7		17.7		0.226104	-	0.0157433	-	0.32783	0.372987	0.364986	0.224062	0.355713	0.373704
A4	BS012995	N			A4	6.7	4.7	14.5	17.7		0.226104	0.000135491	0.00531177	-	0.358887	0.289555	0.362702	0.224062	0.359876	0.372139
A4	CNU439	none			A4	6.8		16.8772			-	0.00199208	-	-	-	-	-	-	-	-
A4	BS013026	T			A4	6.9				0.41	-	-	-	0.28367	0.33379	0.351731	0.374275	0.339757	0.3713	0.370308
A4	BS013555	N			A4	6.9				0.37	-	-	-	0.119814	0.375	0.353759	0.371484	0.357796	0.372925	0.369778
A4	HrC001A4	none			A4	6.9		17.2417			-	0.000190712	-	-	-	-	-	-	-	-
A4	IGF5193a	none			A4	6.9		17.146			-	0.000504218	-	-	-	-	-	-	-	-
A4	BRMS276	none			A4	7.2		17.5525			-	0.00223662	-	-	-	-	-	-	-	-
A4	BS009316	none			A4	7.3				0.87	-	-	-	0.520051	0.290889	0.372084	0.332433	0.190347	0.366599	0.33333
A4	BS009322	none			A4	7.3				0.87	-	-	-	0.520051	-	-	-	-	-	-
A4	BS009323	none			A4	7.3				0.87	-	-	-	0.520051	0.304688	0.362155	0.329019	0.190347	0.366599	0.328364
A4	BS005696	N			A4	7.4		18.4			-	8.13403e-05	-	-	-	-	-	-	-	-
A4	BS005744	N			A4	7.4		18.13	19.9		-	0.000160763	0.00359715	-	0.239198	0.3713	0	0	0	0
A4	BS006426	T			A4	7.4		19.4			-	4.78206e-05	-	-	-	-	-	-	-	-
A4	BS006498	N			A4	7.4		18.13		5.67	-	0.000114545	-	0.391064	0.275457	0.323776	0.371516	0.363498	0.325955	0.374307
A4	BS006564	T			A4	7.4		18.4			-	8.13403e-05	-	-	-	-	-	-	-	-
A4	BS006565	T			A4	7.4		18.13			-	0.000114545	-	-	-	-	-	-	-	-
A4	BS006611	N			A4	7.4		14.5	19.9	0.94	-	8.13403e-05	0.0109593	0.391064	0.194824	0.105972	0.217695	0.289555	0.253261	0.191897
A4	BS006813	S			A4	7.4		19.4	19.9		-	6.79127e-05	0.000435121	-	-	-	-	-	-	-
A4	BS006832	S			A4	7.4		19.4			-	6.79127e-05	-	-	-	-	-	-	-	-
A4	BS007335	T			A4	7.4			19.9		-	-	0.0011381	-	0.0766722	0.306995	0	0	0	0
A4	BS007515	S			A4	7.4		19.4			-	9.61361e-05	-	-	0.239198	0.323776	0	0	0	0
A4	BS007994	N			A4	7.4		18.13			-	0.000435121	-	-	-	-	-	-	-	-
A4	BS008025	S			A4	7.4		19.4			-	4.78206e-05	-	-	-	-	-	-	-	-
A4	BS008233	S			A4	7.4		19.4			-	4.78206e-05	-	-	-	-	-	-	-	-
A4	BS008234	S			A4	7.4		19.4			-	6.79127e-05	-	-	-	-	-	-	-	-
A4	BS008310	S			A4	7.4		19.4			-	6.79127e-05	-	-	-	-	-	-	-	-
A4	BS008375	T			A4	7.4		19.4			-	9.61361e-05	-	-	0.239198	0.239198	0.149954	0.253261	0.333193	0.0374724
A4	BS008376	T			A4	7.4		19.4			-	4.78206e-05	-	-	-	-	-	-	-	-
A4	BS008563	S			A4	7.4		19.4			-	6.79127e-05	-	-	0.25827	0.287132	0.0132731	0	0.0830117	0
A4	BS008869	none			A4	7.4		19.4		0.87	-	6.79127e-05	-	0.520051	0.304688	0.362155	0.311507	0.0570426	0.325955	0.327429
A4	BS008870	S			A4	7.4		19.4		5.67	-	6.79127e-05	-	0.391064	0.239198	0.105972	0.0966471	0.151629	0.190347	0.0493186
A4	BS009318	S			A4	7.4		19.4			-	9.61361e-05	-	-	-	-	-	-	-	-
A4	BS009389	S			A4	7.4				1.51	-	-	-	0.515181	0	0.179055	0.124331	0.151629	0.239198	0.077584
A4	BS009490	S			A4	7.4			19.9	1.51	-	-	0.0153332	0.445009	0.275457	0.0830117	0.259	0.359876	0.207798	0.234985
A4	BS009491	S			A4	7.4				1.51	-	-	-	0.445009	0.304688	0.266308	0.25728	0.35304	0.207798	0.239198
A4	BS009492	S			A4	7.4				1.51	-	-	-	0.445009	0.304688	0.275942	0.263571	0.359876	0.21249	0.241271
A4	BS009570	none			A4	7.4			19.9	1.66	-	-	0.00386606	0.515181	0.146183	0.0289729	0.351414	0.372925	0.3713	0.32966
A4	BS009724	S			A4	7.4		19.4	19.9		-	6.79127e-05	0.014214	-	0	0.306995	0.302566	0.207798	0.325955	0.314381
A4	BS009725	S			A4	7.4		19.4	19.9		-	6.79127e-05	0.014214	-	0	0.306995	0.300384	0.207798	0.325955	0.31161
A4	BS009842	S			A4	7.4			19.9	5.04	-	-	0.0320149	0.520051	0.358887	0.287132	0.356197	0.289555	0.151629	0.372488
A4	BS009843	S			A4	7.4			19.9	5.04	-	-	0.0320149	0.520051	0.358887	0.287132	0.354659	0.289555	0.151629	0.371724
A4	BS010053	N			A4	7.4	5.4	14.5	19.9		0.147826	4.78206e-05	0.00480093	-	0.367959	0.323776	0.301129	0.355713	0.363498	0.250335
A4	BS010063	none			A4	7.4		19.4	19.9		-	4.78206e-05	0.0109593	-	0.0766722	0.323776	0	0	0	0
A4	BS010077	S			A4	7.4		19.4	19.9		-	6.79127e-05	0.00386606	-	-	-	-	-	-	-
A4	BS010187	S			A4	7.4			19.9		-	-	0.0235441	-	0.0766722	0.343803	0.03893	0.0830117	0.0570426	0.0129021
A4	BS010285	S			A4	7.4		19.4		5.67	-	9.61361e-05	-	0.278076	0.304688	0.33777	0.120985	0.151629	0.190347	0.0665055
A4	BS010286	S			A4	7.4		19.4		5.67	-	9.61361e-05	-	0.278076	0.304688	0.33777	0.120985	0.151629	0.190347	0.0665055
A4	BS010828	S			A4	7.4		19.4	19.9		-	0.000114545	0.00199208	-	0.275457	0.358387	0.14686	0.253261	0.333193	0.0314304
A4	BS010917	N			A4	7.4	5.4				0.114247	-	-	-	0.323274	0.37141	0.325512	0.3713	0.350989	0.275033
A4	BS010918	N			A4	7.4		14.5	19.9	0.94	-	4.78206e-05	0.00386606	0.278076	0.0766722	0.0818837	0.220373	0.289555	0.266308	0.192915
A4	BS011395	S			A4	7.4			19.9	5.04	-	-	0.0109593	0.520051	0.373258	0.287132	0.369347	0.358887	0.358887	0.371634
A4	BS011396	S			A4	7.4			19.9	5.04	-	-	0.0109593	0.520051	0.374566	0.299851	0.371952	0.362751	0.363498	0.373652
A4	BS011481	N			A4	7.4			19.9	5.4	-	-	0.014214	0.3318	0.246054	0.318011	0.372925	0.355713	0.345679	0.374989
A4	BS012371	N			A4	7.4	5.4	14.5	18.41	5.26	0.204564	0.000135491	0.00843005	0.193059	0.275457	0.0289729	0.336884	0.355713	0.309323	0.330872
A4	BS012373	N			A4	7.4	5.4	14.5	18.41	5.65	0.128147	8.13403e-05	0.018881	0.0573469	0.277162	0.0499334	0.310592	0.32717	0.0738509	0.324621
A4	BS012505	R			A4	7.4		20.28	19.9		-	0.000263261	0.00369059	-	-	-	-	-	-	-
A4	BS012506	S			A4	7.4		19.4	19.9		-	0.000114545	0.000601893	-	0.282375	0.357315	0.147955	0.25827	0.333193	0.0316291
A4	BS012718	S			A4	7.4		19.4	19.9		-	4.78206e-05	0.0011381	-	0.194824	0.365411	0.0857101	0.151629	0.190347	0.0191047
A4	BS012785	N			A4	7.4			19.9	0.94	-	-	0.00840799	0.391064	0.194824	0.33777	0.245598	0.224062	0.358887	0.204161
A4	BS013138	N			A4	7.4		18.13	19.9	5.3	-	0.000114545	0.014214	0.224463	0.201114	0.275942	0.37198	0.363498	0.325955	0.3746
A4	BS013139	N			A4	7.4		18.13		5.3	-	0.000114545	-	0.224463	0.201114	0.365411	0.370453	0.355713	0.314033	0.374268
A4	BS013593	S			A4	7.4		19.4	19.9		-	6.79127e-05	0.00155532	-	0.239198	0.315752	0.117607	0.253261	0.299851	0.0128194
A4	BS013723	N			A4	7.4	5.4		19.9	0.95	0.183024	-	0.00843005	0.326109	0.350771	0.363498	0.368533	0.371063	0.37408	0.360386
A4	BS013781	N			A4	7.4			19.9	1.66	-	-	0.00840799	0.668036	0.146183	0.0289729	0.350738	0.372925	0.371063	0.328364
A4	BS013782	N			A4	7.4			19.9	1.66	-	-	0.00840799	0.668036	0.239198	0.275942	0.350444	0.372925	0.369195	0.325807
A4	sN13034	none			A4	7.4		18.2616			-	0.000135491	-	-	-	-	-	-	-	-
A4	BS006906	N			A4	7.9	5.9	14.5	19.9		0.0388896	6.79127e-05	0.00843005	-	0	0.358387	0.00888853	0.0570426	0	0
A4	sN0786a	none			A4	8	6				0.439292	-	-	-	-	-	-	-	-	-
A4	BRMS125b	none			A4	8.8	6.8				1	-	-	-	-	-	-	-	-	-
A4	sN0464b	none			A4	9.2	7.2				0.778729	-	-	-	-	-	-	-	-	-
A4	sNRD71	none			A4	9.2	7.2				0.639575	-	-	-	-	-	-	-	-	-
A4	sR0357z	none			A4	9.2	7.2				0.515735	-	-	-	-	-	-	-	-	-
A4	sR12610a	none			A4	9.2	7.2				0.5791	-	-	-	-	-	-	-	-	-
A4	BS009882	S			A4	9.7			20.61	1.66	-	-	0.0070162	0.320279	0.239198	0.128577	0.341337	0.372925	0.359876	0.315367
A4	BS009883	S			A4	9.7		19.4	20.61		-	4.78206e-05	0.0070162	-	0.194824	0.33777	0.0387625	0	0.0570426	0.0434349
A4	BN51881	none			A4	9.9	7.9				1	-	-	-	-	-	-	-	-	-
A4	BS005997	T			A4	9.9	7.9				0.0924997	0.000580667	-	-	0.304688	0.343803	0.216993	0.151629	0.207798	0.220419
A4	BS007082	T			A4	9.9	7.9		19.9		0.0901443	0.000306227	0.00147278	-	0.239198	0.362155	0.168597	0	0.0293986	0.213867
A4	BS007334	T			A4	9.9	7.9		19.9		0.104118	0.000422468	0.00155532	-	0.194824	0.331104	0.160216	0	0.0293986	0.209785
A4	BS013025	T			A4	9.9	7.9		19.9		0.0808814	-	0.00386606	-	0.239198	0.362155	0.174866	0	0.0293986	0.220419
A4	BS013458	S			A4	10.4	8.4	19.4	20.75		0.164687	4.78206e-05	0.00321973	-	0.304688	0.243931	0.0966471	0.151629	0.107383	0.0608532
A4	BS008130	S			A4	10.6			21.4		-	-	0.0109593	-	0.304688	0.243931	0.34732	0.37408	0.363498	0.324151
A4	BS008131	S			A4	10.6			21.4	1.66	-	-	0.0131326	0.668036	0.201114	0.0289729	0.332008	0.37408	0.355713	0.300555
A4	BS013285	S			A4	10.6			21.4		-	-	0.0029975	-	0.32783	0.216075	0.345399	0.372925	0.359876	0.319958
A4	BS007621	L			A4	10.8			21.78	1.66	-	-	0.00166169	0.515181	0.239198	0	0.318812	0.371063	0.304688	0.304688
A4	BS009388	none			A4	10.8			21.78	1.51	-	-	0.00249903	0.515181	-	-	-	-	-	-
A4	BS009390	none			A4	10.8	8.8	19.4	21.78	1.51	0.270644	4.78206e-05	0.00249903	0.515181	0.246054	0.354087	0.00888853	0.0570426	0	0
A4	BS006833	S			A4	11		19.4	22.11	5.04	-	3.35676e-05	0.0303124	0.520051	-	-	-	-	-	-
A4	BS010933	S			A4	11			22.11	5.04	-	-	0.00840799	0.520051	0.373258	0.372256	0.371751	0.375	0.339757	0.372251
A4	BS012232	S			A4	11	9		22.11		0.0501868	-	0.0481824	-	0.275457	0.365113	0.159634	0.299851	0.345679	0.0316291
A4	BS012407	S			A4	11	9	19.4	22.11		0.0344788	4.78206e-05	0.133367	-	0.194824	0.354087	0.0176183	0.0570426	0	0.0128194
A4	BS012408	S			A4	11	9	19.4	22.11		0.0344788	4.78206e-05	0.133367	-	0.194824	0.355713	0.0176183	0.0570426	0	0.0128194
A4	BS013010	S			A4	11			22.11	5.04	-	-	0.0591721	0.520051	0.201114	0.133669	0.374483	0.3713	0.366599	0.37367
A4	BS013196	S			A4	11	9	19.4	22.11		0.0913223	6.79127e-05	0.0118734	-	0.275457	0.374107	0.0176183	0.0570426	0	0.0128194
A4	BS013197	S			A4	11	9	19.4	22.11		0.0913223	6.79127e-05	0.0118734	-	0.239198	0.374944	0.0176183	0.0570426	0	0.0128194
A4	BS009705	S			A4	11.3				5.67	-	-	-	0.391064	0.169216	0.0289729	0.143735	0.253261	0.299851	0.0493186
A4	BS010287	S			A4	11.3	9.3			5.67	0.0714628	-	-	0.278076	0.32783	0.363846	0.371809	0.37408	0.359876	0.371516
A4	BS006132	S			A4	11.6	9.6	19.4	22.8		0.102863	4.78206e-05	0.0320149	-	0.32783	0.36817	0.117607	0.190347	0.253261	0.0608532
A4	BS007700	J			A4	11.6	9.6	19.4	22.11		0.0694191	4.78206e-05	0.00840799	-	0.201114	0.192561	0.16789	0.27839	0.299851	0.0720822
A4	BS008288	S			A4	11.6	9.6	19.4	22.8		0.164687	6.79127e-05	0.0754404	-	0.304688	0.344721	0.194161	0.350989	0.345679	0.0616013
A4	BS009180	S			A4	11.6	9.6	19.4	23.39		0.147826	6.79127e-05	0.0100801	-	0.0766722	0.358387	0.00888853	0.0570426	0	0
A4	BS010974	none			A4	11.6				6.04	-	-	-	0.0935325	-	-	-	-	-	-
A4	BS012989	S			A4	11.6	9.6			6.04	0.224399	-	-	0.119814	0.375	0.243931	0.224845	0.22891	0.0293986	0.249479
A4	BS013678	S			A4	11.6	9.6		22.78		0.183024	-	0.00840799	-	-	-	-	-	-	-
A4	BS006593	S			A4	11.9	9.9	20.28	25.1		0.0461955	0.000114545	0.160967	-	0.194824	0.350989	0.0304201	0.130232	0	0.0128194
A4	BS006793	S			A4	11.9	9.9		23.6		0.0714628	-	0.0667792	-	0.374566	0.262399	0.103768	0.27839	0.0570426	0.0374724
A4	BS006188	S			A4	12.1		22.9	25.1	7.5	-	9.61361e-05	0.00840799	0.385547	0.367959	0.343803	0.372732	0.355713	0.318011	0.374827
A4	BS007516	S			A4	12.1		19.4	25.1		-	6.79127e-05	0.0898865	-	0.311277	0.37408	0.0978215	0.224062	0.199506	0.0377077
A4	BS008535	S			A4	12.1	10.1	20.28	25.1		0.0388896	0.000114545	0.240955	-	0.0797167	0.373017	0.00909053	0.0570426	0	0
A4	BS013705	S			A4	12.1			25.1		-	-	0.0118734	-	0.373258	0.213758	0.301836	0.345679	0.339757	0.270919
A4	HrTp2240	none			A4	12.1		21.5176			-	0.00268287	-	-	-	-	-	-	-	-
A4	BS006187	S			A4	12.3		22.9	25.85	7.5	-	0.000160763	0.00641963	0.385547	0.367959	0.343803	0.372753	0.355713	0.318011	0.374829
A4	BS009681	S-V			A4	12.4	10.4		25.1		0.184625	-	0.0380883	-	-	-	-	-	-	-
A4	BS009682	S-V			A4	12.4	10.4		25.1		0.184625	-	0.0380883	-	-	-	-	-	-	-
A4	BS010070	S-V			A4	12.4	10.4		25.1		0.166225	-	0.0591721	-	-	-	-	-	-	-
A4	BS010071	S-V			A4	12.4	10.4		25.1		0.166225	-	0.0591721	-	-	-	-	-	-	-
A4	BS010277	S			A4	12.4	10.4		26.1	7.5	0.13237	-	0.0934925	0.520051	0.275457	0.372256	0.308136	0.27839	0.333193	0.310611
A4	BS010278	S			A4	12.4	10.4		26.1	7.5	0.13237	-	0.0934925	0.520051	0.275457	0.372256	0.308831	0.27839	0.333193	0.31161
A4	BS011104	S-V			A4	12.4	10.4		25.1		0.166225	-	0.0300596	-	-	-	-	-	-	-
A4	BS013087	S			A4	12.4	10.4		26.1		0.204564	-	0.0500308	-	0.0766722	0.275942	0.00888853	0.0570426	0	0
A4	BS013088	S			A4	12.4	10.4		26.1		0.204564	-	0.0500308	-	0.0766722	0.275942	0.00888853	0.0570426	0	0
A4	BS013685	S			A4	12.4				7.5	-	-	-	0.520051	0.0766722	0.105972	0.298141	0.253261	0.27839	0.312613
A4	NMS1096	S-V			A4	12.4	10.4				0.91785	-	-	-	-	-	-	-	-	-
A4	FITO212	none			A4	13	11				0.520051	-	-	-	-	-	-	-	-	-
A4	BS009936	S			A4	13.5	11.5		27.17	7.5	0.229486	-	0.142213	0.520051	-	-	-	-	-	-
A4	BS009937	S			A4	13.5	11.5		27.17	7.5	0.229486	-	0.142213	0.520051	0.358887	0.374498	0.312197	0.309323	0.318011	0.314502
A4	BS012941	S			A4	13.5	11.5		27.17		0.277727	-	0.203374	-	-	-	-	-	-	-
A4	BS013459	S			A4	13.5	11.5		28.2		0.396818	-	0.0285677	-	0.275457	0.358387	0.0387625	0.0830117	0.107383	0.0128194
A4	BS013460	S			A4	13.5	11.5		28.2		0.396818	-	0.0285677	-	0.275457	0.358387	0.03893	0.0853633	0.107383	0.0128194
A4	BS006122	S			A4	14.6	12.6	22.9	31.3		0.279468	0.000263261	0.589774	-	0.0766722	0.289555	0.00888853	0.0570426	0	0
A4	BS007646	I			A4	14.6	12.6	22.9	31.3		0.364839	0.000504218	0.0898865	-	0.0766722	0.306995	0.0176183	0.0570426	0	0.0128194
A4	BS010758	I			A4	14.6	12.6		31.3		0.396818	-	0.320279	-	0	0.333193	0.00888853	0.0570426	0	0
A4	BS006464	H			A4	15.3		22.9			-	0.000365012	-	-	-	-	-	-	-	-
A4	BS006659	>U			A4	15.3	13.3	22.9	31.3		0.39854	0.000160763	0.589774	-	0.141107	0.331104	0.00888853	0.0570426	0	0
A4	BS006660	>U			A4	15.3	13.3	22.9	31.3		0.506348	0.000224851	0.160967	-	0.239198	0.369195	0.0346103	0.0570426	0.0570426	0
A4	BS007146	I			A4	15.3		22.9			-	0.000263261	-	-	0.28004	0.291128	0.0185153	0	0.0293986	0
A4	BS010944	I			A4	15.3	13.3	22.9	31.3		0.546494	0.000135637	0.320279	-	0.275457	0.369195	0.0346103	0.0570426	0.0570426	0
A4	BS007645	I			A4	16			31.3		-	-	0.208413	-	-	-	-	-	-	-
A4	BS007698	I			A4	16			31.3		-	0.000795053	0.379882	-	0.32783	0.133669	0.374951	0.374756	0.375	0.374989
A4	BS008204	I			A4	16			31.3		-	0.00277955	0.17997	-	-	-	-	-	-	-
A4	BS010564	I			A4	16			31.3		-	0.000224851	0.589774	-	0.375	0.372256	0.371275	0.37477	0.355713	0.372898
A4	BS010945	I			A4	16			31.3		-	0.000435121	0.320279	-	0.375	0.363846	0.371136	0.375	0.349394	0.37287
A4	BS011043	I			A4	16	14		31.3		0.279468	-	0.589774	-	0	0.331104	0.00888853	0.0570426	0	0
A4	BS006774	I			A4	16.6			32.09		-	-	0.218258	-	-	-	-	-	-	-
A4	BS009946	W			A4	16.6			32.09		-	0.0013867	0.0763328	-	0.275457	0	0.372944	0.375	0.366056	0.372586
A4	BS006619	I			A4	16.7	14.7	22.9	31.3		0.115582	9.61361e-05	0.589774	-	0.304688	0.366852	0.0220209	0.0570426	0	0.0191047
A4	BS007830	I			A4	16.7	14.7	22.9	31.3		0.130966	9.61361e-05	0.589774	-	0.304688	0.372987	0.0177749	0.0570426	0	0.0129021
A4	BS006618	I			A4	16.8	14.8	22.9	31.3		0.2278	0.000160763	0.113846	-	0.0766722	0.365411	0.0176183	0.0570426	0	0.0128194
A4	BS008203	I			A4	17			32.71		-	0.00369059	0.047604	-	0.350771	0.370448	0.276335	0.151629	0	0.324151
A4	BS010549	I			A4	17			32.71		-	0.00186546	0.0619696	-	0.358887	0.287132	0.372753	0.37477	0.363498	0.372898
A4	BS007793	I			A4	17.5		24.74			-	0.000160763	-	-	0.141107	0.370448	0.0176183	0.0570426	0.0570426	0
A4	sN02025	none			A4	17.5		24.7071			-	0.0197009	-	-	-	-	-	-	-	-
A4	BN54345b	I			A4	17.6	15.6				0.914128	-	-	-	-	-	-	-	-	-
A4	BS007200	I			A4	17.6	15.6	22.9	31.3	10.45	0.164687	0.000313366	0.0898865	0.43951	0.275457	0.374498	0.159056	0.0570426	0.107383	0.189053
A4	sN2025	none			A4	18.1	16.1				0.780596	-	-	-	-	-	-	-	-	-
A4	sR9546a	none			A4	18.1	16.1				0.778729	-	-	-	-	-	-	-	-	-
A4	BN51144X	none			A4	19.2	17.2				0.833935	-	-	-	-	-	-	-	-	-
A4	BS007794	I			A4	19.2	17.2				0.147826	0.000580667	-	-	0.32783	0.309323	0.324343	0.222488	0.239198	0.345246
A4	BS013195	Q			A4	19.9	17.9		36.57		0.0469926	-	0.021098	-	0.32783	0.18818	0.300384	0.190347	0.0830117	0.333597
A4	BS008706	I			A4	21	19	27.5		14.38	0.184625	0.000114545	-	0.3318	0.239198	0.365411	0.174248	0.0830117	0.107383	0.19768
A4	BS006288	I			A4	21.3			38.7	14.38	-	0.000224851	0.224463	0.58084	0.371063	0.309323	0.368089	0.304688	0.333193	0.373886
A4	BS006705	I			A4	21.3	19.3	28.6	38.7	14.38	0.147826	0.000263261	0.450351	0.391064	0.275457	0.37408	0.230331	0.27839	0.239198	0.219398
A4	BS009115	I			A4	21.3			38.7	14.38	-	0.000905849	0.0452014	0.391064	0.361753	0.14977	0.366827	0.299851	0.325955	0.373477
A4	BS011209	I			A4	21.3			38.7		-	0.0013867	0.128885	-	0.352828	0.221708	0.32616	0.224062	0.299851	0.340607
A4	BS011210	I			A4	21.3			38.7		-	0.0013867	0.128885	-	0.352828	0.205524	0.326633	0.224062	0.299851	0.341079
A4	BS013473	I			A4	21.3			38.7		-	-	0.208413	-	0.366599	0.169616	0.374141	0.207798	0.359876	0.371516
A4	BS013474	I			A4	21.3			38.7		-	-	0.208413	-	0.194824	0.297469	0	0	0	0
A4	BS011189	I			A4	21.9		29.7		14.38	-	0.000365012	-	0.391064	0.0766722	0.221708	0.165568	0.0853633	0.0570426	0.200468
A4	BS006347	I			A4	22.1	20.1		42.01	14.38	0.144869	0.00369059	0.0428256	0.187781	0.352828	0.146662	0.356018	0.283384	0.27839	0.367959
A4	BS008229	I			A4	22.5	20.5	30.8	42.63		0.206212	0.00122938	0.235559	-	0.0766722	0.362155	0	0	0	0
A4	BS008230	I			A4	22.5			42.68		-	-	0.0500308	-	-	-	-	-	-	-
A4	BS011188	I			A4	22.5			42.63	14.38	-	-	0.235559	0.391064	0.373258	0.205524	0.201338	0.24415	0.151629	0.204161
A4	BS013664	I			A4	22.5	20.5	30.8	43.15		0.183024	0.00122938	0.124367	-	0.194824	0.362155	0	0	0	0
A4	BS008289	I			A4	22.7			43.36		-	-	0.00914915	-	-	-	-	-	-	-
A4	BS013662	I			A4	22.8	20.8				0.274209	-	-	-	-	-	-	-	-	-
A4	BS013663	I			A4	22.8	20.8		43.15	18.08	0.277727	0.00535546	0.021098	0.668036	0.32783	0.331104	0.360776	0.339757	0.253261	0.37147
A4	BS008290	I			A4	23.3	21.3	30.8			0.184625	0.000905849	-	-	0.0766722	0.373604	0.00888853	0	0	0.0128194
A4	BS012162	I			A4	24.1			45.21		-	-	0.0358876	-	-	-	-	-	-	-
A4	BS006573	I			A4	24.4		30.8	45.62		-	0.00333335	0.00923674	-	0.141107	0.18818	0.0509928	0.107383	0.0570426	0.0374724
A4	BS012210	I			A4	24.7	22.7		45.84		0.184625	-	0.00442653	-	0.316966	0.221708	0.344838	0.339757	0.37477	0.329019
A4	BS012211	I			A4	24.7	22.7	30.8	45.84		0.184625	0.00277955	0.00442653	-	0.316966	0.221708	0.345399	0.337372	0.37477	0.330577
A4	CNU246	none			A4	24.8		32.2043			-	0.00399939	-	-	-	-	-	-	-	-
A4	FAD3.A	none			A4	25.2	23.2				0.334663	-	-	-	-	-	-	-	-	-
A4	niab048	none			A4	25.3		32.5143			-	0.00692955	-	-	-	-	-	-	-	-
A4	BS012136	I			A4	25.6	23.6		45.62	17.13	0.129558	-	0.0604721	0.913116	0.367959	0.375	0.359787	0.322569	0.363498	0.364094
A4	IGF2021e	none			A4	25.7		32.7462			-	0.00238925	-	-	-	-	-	-	-	-
A4	BS011019	I-J			A4	27.4			49.53	17.98	-	-	0.0118734	0.914128	0.141107	0.169616	0.107277	0.0293986	0	0.142632
A4	BS008811	I			A4	27.6			49.67	17.13	-	-	0.278076	0.668036	0.32783	0.36817	0.16849	0.171645	0.0570426	0.189992
A4	BS008812	I			A4	27.6			49.67	17.13	-	-	0.278076	0.668036	0.32783	0.373604	0.176462	0.171645	0.0570426	0.200468
A4	BS009546	I-J			A4	27.6	25.6			17.98	0.0545185	-	-	0.830218	0.25827	0.169616	0.303271	0.22891	0.224062	0.328094
A4	BS009547	I-J			A4	27.6	25.6		49.7	17.98	0.0545185	0.00840799	0.119814	0.830218	0.141107	0.151629	0.352224	0.337372	0.318011	0.359748
A4	BS009765	I			A4	27.6			49.7		-	-	0.119814	-	-	-	-	-	-	-
A4	BS011263	I			A4	27.6			49.7		-	-	0.187781	-	-	-	-	-	-	-
A4	BS011264	I			A4	27.6			49.7		-	-	0.187781	-	-	-	-	-	-	-
A4	BS012706	I-J			A4	27.6			49.7		-	-	0.119814	-	-	-	-	-	-	-
A4	BS012707	I-J			A4	27.6	25.6		49.7	17.98	0.0461955	-	0.151113	0.830218	0.141107	0.139346	0.359771	0.337372	0.318011	0.367772
A4	BS006131	I			A4	28		34.1			-	0.00914915	-	-	-	-	-	-	-	-
A4	BS006627	I-J			A4	28	26		50.2	17.98	0.0388896	0.0118734	0.218758	0.830218	0.352828	0.263854	0.321536	0.304688	0.253261	0.331195
A4	BS006628	I-J			A4	28		34.1	50.2		-	0.0070162	0.314305	-	-	-	-	-	-	-
A4	BS006693	I-J			A4	28		34.1			-	0.00914915	-	-	-	-	-	-	-	-
A4	BS006887	I			A4	28		34.1		17.13	-	0.0128217	-	0.668036	-	-	-	-	-	-
A4	BS006888	I			A4	28		34.1			-	0.00914915	-	-	-	-	-	-	-	-
A4	BS010120	I-J			A4	28		34.1	50.22		-	0.0128217	0.0862756	-	0.373258	0.331104	0.0631538	0.22891	0.0570426	0.0191047
A4	BS010121	I-J			A4	28			50.22		-	-	0.0862756	-	-	-	-	-	-	-
A4	BS013206	I			A4	28	26		49.53		0.0913223	0.0058514	0.0320149	-	0.194824	0.270013	0.293673	0.27839	0.151629	0.314381
A4	BS012161	I			A4	28.1		34.91	50.54	17.13	-	0.0070162	0.918707	0.912067	-	-	-	-	-	-
A4	BS008745	I			A4	28.6				17.13	-	-	-	0.589774	0.316966	0.0941174	0.177083	0.21249	0.0830117	0.189053
A4	BS011797	I			A4	29.4				17.4	-	-	-	0.520051	0.352828	0.319853	0.361037	0.37477	0.363498	0.332698
A4	CB10196	none			A4	30.8	28.8				0.392907	-	-	-	-	-	-	-	-	-
A4	BS006847	I-J			A4	31.1	29.1		57.31		0.116914	0.0303124	0.021098	-	-	-	-	-	-	-
A4	BS008003	I-J			A4	31.1	29.1				0.129558	0.0225311	-	-	0.370711	0.29724	0.280287	0.299532	0.151629	0.298347
A4	BS007498	I-J			A4	31.5	29.5	34.1	57.47		0.224399	0.021098	0.00840799	-	-	-	-	-	-	-
A4	BS006118	J			A4	32.3		34.1	57.89		-	0.00914915	0.187781	-	-	-	-	-	-	-
A4	BS008484	J			A4	35.1	33.1		59.4	19.72	0.0913223	-	0.272361	0.830218	0.363914	0.351731	0.354251	0.372925	0.345679	0.339757
A4	BS008522	J			A4	35.8			60.74	22.49	-	0.0303124	0.0285677	0.914128	0.363914	0.236788	0.374013	0.355713	0.372925	0.368325
A4	BS006946	J			A4	37		44.1			-	0.240955	-	-	-	-	-	-	-	-
A4	BS010161	J			A4	37		44.1	63.2	25.72	-	0.0898865	0.182423	0.43951	0.32783	0.0818837	0.363405	0.372793	0.372793	0.355354
A4	BS010162	J			A4	37	35		63.2		0.0396119	-	0.272361	-	0.224743	0.349234	0.182035	0.289555	0.224062	0.133376
A4	BS009823	A			A4	37.4	35.4		64.07		0.115582	-	0.0636174	-	0.0766722	0.221708	0.0509928	0.0570426	0.151629	0.0253081
A4	BS007421	J			A4	37.9		46.3			-	0.13781	-	-	0.371063	0.368822	0.355588	0.341541	0.371063	0.35553
A4	HBr089	none			A4	37.9		46.2405			-	0.337356	-	-	-	-	-	-	-	-
A4	JICB0134	none			A4	37.9		46.0701			-	0.342782	-	-	-	-	-	-	-	-
A4	BS007422	J			A4	38		46.35			-	0.406787	-	-	0.374566	0.366599	0.347632	0.337372	0.363498	0.347709
A4	BS009786	J			A4	38		46.35	65.34		-	0.353263	0.218758	-	-	-	-	-	-	-
A4	BS009787	J			A4	38		46.35		27.36	-	0.353263	-	0.830218	0	0	0.190184	0.130232	0.224062	0.19672
A4	BRMS054	none			A4	38.5	36.5	46.55			0.278076	0.401678	-	-	-	-	-	-	-	-
A4	BRMS105	none			A4	38.5	36.5	46.2241			0.348083	0.348083	-	-	-	-	-	-	-	-
A4	BS012482	J			A4	38.6			66.46		-	-	0.113846	-	-	-	-	-	-	-
A4	BS012483	J			A4	38.6			66.46		-	-	0.113846	-	-	-	-	-	-	-
A4	BS007324	J			A4	39.3		47.4			-	0.342782	-	-	-	-	-	-	-	-
A4	BS011036	J			A4	39.3	37.3	47.4			0.0351391	0.240955	-	-	0.345679	0.360336	0.37438	0.369195	0.354442	0.372898
A4	BS008342	J			A4	40.7			70.8		-	-	0.585379	-	0.337372	0.373604	0.282447	0.372925	0.3713	0.185134
A4	BS006244	J			A4	41.2	39.2	48.5	71.9	32.52	0.0913223	0.465512	0.913116	0.668036	0.375	0.236788	0.347365	0.354442	0.358887	0.340007
A4	BS006245	J			A4	41.2	39.2			32.52	0.0683988	-	-	0.668036	0.369846	0.137289	0.346541	0.354442	0.341541	0.343097
A4	BS007559	J			A4	41.2				32.52	-	-	-	0.668036	-	-	-	-	-	-
A4	BS011035	J			A4	41.2			71.9		-	-	0.664389	-	-	-	-	-	-	-
A4	BS011823	J			A4	41.2			71.9	32.52	-	-	0.391064	0.589774	0.373258	0.375	0.340094	0.27839	0.363498	0.340125
A4	BS013461	J			A4	41.2				32.52	-	-	-	0.746318	-	-	-	-	-	-
A4	BS013462	J			A4	42.1		49.73	73.95		-	0.602168	0.529368	-	-	-	-	-	-	-
A4	BS013274	J			A4	42.4		49.73	74.63		-	0.602168	0.674987	-	0.194824	0.360336	0.089753	0.0570426	0.171645	0.0669089
A4	BS007183	J			A4	42.6		49.61	75		-	0.835705	0.450351	-	0.352828	0.360336	0.345955	0.299851	0.355713	0.352742
A4	BS008370	J			A4	42.6	40.6		75		0.147826	-	0.598161	-	-	-	-	-	-	-
A4	BS010300	J			A4	42.6			75		-	-	0.391064	-	0.32783	0.372172	0.12481	0.0570426	0.130232	0.129363
A4	BS005828	J			A4	43.4			76		-	-	0.460597	-	-	-	-	-	-	-
A4	BS007164	J			A4	43.4		49.61	76		-	0.835705	0.520051	-	0.141107	0.362751	0.0346103	0.0570426	0.107383	0
A4	BS010299	J			A4	43.7	41.7				0.147826	-	-	-	0.239198	0.370448	0.0782451	0.107383	0.107383	0.0551245
A4	BS005671	J			A4	44.4	42.4				0.0901443	-	-	-	0.304688	0.340864	0.356197	0.333193	0.362751	0.358666
A4	BS006545	J			A4	45.1	43.1	50.63			0.147826	1	-	-	0.224743	0.32074	0.155293	0.0604859	0.130232	0.170625
A4	BS006546	J			A4	45.1	43.1	51.03			0.0913223	0.598161	-	-	0.239198	0.356305	0.138434	0.0570426	0.110321	0.15244
A4	sR12307I	none			A4	45.1	43.1				0.101764	-	-	-	-	-	-	-	-	-
A4	HBr091	none			A4	45.2		51.236			-	1	-	-	-	-	-	-	-	-
A4	HrTp4300	none			A4	45.8		51.9705			-	0.594032	-	-	-	-	-	-	-	-
A4	HBr070	none			A4	46.2		52.5657			-	0.101707	-	-	-	-	-	-	-	-
A4	HBr093	none			A4	47		53.7277			-	0.594032	-	-	-	-	-	-	-	-
A4	At3_015b	none			A4	48.7	46.7				0.477775	-	-	-	-	-	-	-	-	-
[truncated: 5,371 more rows]
