# Supplementary material for: High-density SNP-based genetic map development and linkage disequilibrium assessment in Brassica napus L
Source: BMC Genomics. 2013 Feb 22;14:120. doi: 10.1186/1471-2164-14-120 (PMC3600037; doi:10.1186/1471-2164-14-120)
Supplement: Additional file 5: Table S3 — List of the 222 SNPs that were assigned to different linkage groups (LG) according to the mapping populations. [file 1471-2164-14-120-S5.xlsx]

## Sheet: DY-AA
Nombre de Locus Name	AA
DY	A01	A02	A03	A04	A05	A06	A07	A08	A09	A10	C01	C02	C03	C04	C05	C06	C07	C09	unassigned	#N/A	(vide)	Total général
A01											6									6		12
A02		1	1									2								2		6
A03			3		1								4				2			13		23
A04				2	1															2		5
A05					6									1					1	1		9
A06																	2					2
A07							1									1				2		4
A08													2							2		4
A09						1			1								1	3		5		11
A10										1										3		4
C01	4										1									3		8
C02		5										1								5		11
C03			4					1					2							2		9
C04				2	2									1						4		9
C05																				4		4
C06		1				1	4									1				1		8
C07																	1			1		2
C08																				1		1
C09																		3		2		5
#N/A	5	6	5	3	8	1	2	3	4	6	5	5	4	2	2	1	1	3		19		85
(vide)
Total général	9	13	13	7	18	3	7	4	5	7	12	8	12	4	2	3	7	9	1	78		222

## Sheet: DY-TN
Nombre de Locus Name	TN
DY	A01	A02	A03	A04	A05	A06	A07	A08	A09	C01	C02	C03	C04	C05	C06	C07	C08	C09	unassigned	#N/A	(vide)	Total général
A01	1									2										9		12
A02		1									2									3		6
A03	1		4									4				1				13		23
A04				1									1							3		5
A05					2									1						6		9
A06																1				1		2
A07							1					1			1					1		4
A08	1							1				1								1		4
A09														1			1	3		6		11
A10																		3		1		4
C01	3									1										4		8
C02	1										1									9		11
C03						1						1								7		9
C04					2	1							1							5		9
C05					2															2		4
C06						1	1								1					5		8
C07			1																	1		2
C08									1													1
C09									1									1		3		5
#N/A	4	2	3	3	4	1	2		6	1	6	1	5	3	1	1	1	2	1	38		85
(vide)
Total général	11	3	8	4	10	4	4	1	8	4	9	8	7	5	3	3	2	9	1	118		222

## Sheet: DY-AM
Nombre de Locus Name	AM
DY	A01	A02	A03	A04	A05	A06	A07	A08	A09	A10	C01	C02	C03	C04	C05	C06	C07	C08	C09	unassigned	#N/A	(vide)	Total général
A01	1										5										6		12
A02		2										1									3		6
A03			2										10				3				8		23
A04				1	1									1				1			1		5
A05													1	3	4						1		9
A06																	1				1		2
A07																1					3		4
A08													1								3		4
A09									1									2	4		4		11
A10															1						3		4
C01	4																		1		3		8
C02		5																			6		11
C03			1					1			1		3							1	2		9
C04				2										1							6		9
C05					3															1			4
C06							4									2					2		8
C07			1			1																	2
C08																				1			1
C09									3	1										1			5
#N/A	6	6	2	2	4	2	2	5	4	2	5	2	5	5	1	4	2	3	11		12		85
(vide)
Total général	11	13	6	5	8	3	6	6	8	3	11	3	20	10	6	7	6	6	16	4	64		222

## Sheet: AA-TN
Nombre de Locus Name	TN
AA	A01	A02	A03	A04	A05	A06	A07	A08	A09	C01	C02	C03	C04	C05	C06	C07	C08	C09	unassigned	#N/A	(vide)	Total général
A01	3									1										5		9
A02											5									8		13
A03																				13		13
A04				1									3							3		7
A05					3								3	3						9		18
A06						1														2		3
A07															3					4		7
A08												1								3		4
A09							1												1	3		5
A10																		1		6		7
C01	1									1										10		12
C02		3																		5		8
C03			1	1		1		1				1								7		12
C04				1		1	1													1		4
C05						1								1								2
C06							1													2		3
C07			3													1				3		7
C09																		4		5		9
unassigned					1																	1
#N/A	7		4	1	6		1		8	2	4	6	1	1		2	2	4		29		78
(vide)
Total général	11	3	8	4	10	4	4	1	8	4	9	8	7	5	3	3	2	9	1	118		222

## Sheet: AA-AM
Nombre de Locus Name	AM
AA	A01	A02	A03	A04	A05	A06	A07	A08	A09	A10	C01	C02	C03	C04	C05	C06	C07	C08	C09	unassigned	#N/A	(vide)	Total général
A01	2							1	1		2										3		9
A02		3												1		1			1		7		13
A03		1			1								8				1			1	1		13
A04				1	1									2							3		7
A05				1										6	5	1					5		18
A06																1	1				1		3
A07							3										1				3		7
A08					1	1				1											1		4
A09										1									3		1		5
A10	1														1				4		1		7
C01	6										1										5		12
C02		3	1									1									3		8
C03			1	1				3					3								4		12
C04																					4		4
C05																1					1		2
C06							1														2		3
C07			2			1											1				3		7
C09							1		5										3				9
unassigned														1									1
#N/A	2	6	2	2	5	1	1	2	2	1	8	2	9			3	2	6	5	3	16		78
(vide)
Total général	11	13	6	5	8	3	6	6	8	3	11	3	20	10	6	7	6	6	16	4	64		222

## Sheet: TN-AM
Nombre de Locus Name	AM
TN	A01	A02	A03	A04	A05	A06	A07	A08	A09	A10	C01	C02	C03	C04	C05	C06	C07	C08	C09	unassigned	#N/A	(vide)	Total général
A01	2								1		4										4		11
A02												1									2		3
A03			2		1							1	2								2		8
A04				1										1				1			1		4
A05					1									3		2			1	1	2		10
A06													1			1					2		4
A07																1					3		4
A08																					1		1
A09																1		2	3	2			8
C01	1																		1		2		4
C02		6																			3		9
C03			1					1					1								5		8
C04				2										2							3		7
C05															2	1					2		5
C06																					3		3
C07			1																		2		3
C08									1												1		2
C09									3										2		4		9
unassigned																			1				1
#N/A	8	7	2	2	6	3	6	5	3	3	7	1	16	4	4	1	6	3	8	1	22		118
(vide)
Total général	11	13	6	5	8	3	6	6	8	3	11	3	20	10	6	7	6	6	16	4	64		222

## Sheet: 222markers_bi-locus_FSRSO
Suppementary Table 3: List of the 222 SNPs that were assigned to different linkage groups (LG) according to the mapping populations.
Locus Name	DY LG	position	AA LG	position	TN LG	position	AM LG	position
BS006989	A1	5.7	-	-	A1	14.4	C1	12.5
BRMS056	A1	29.7	-	-	C1	50.7	-	-
BS007725	A1	71.1	C1	149	-	-	A1	74.8
BS007726	A1	71.2	C1	149.2	-	-	-	-
BS009903	A1	71.5	C1	149.1	C1	73.4	-	-
BS011542	A1	71.5	C1	149.9	-	-	-	-
BS013221	A1	73.7	-	-	-	-	C1	88.6
BS013222	A1	73.7	-	-	-	-	C1	88.6
BS013720	A1	74.8	-	-	-	-	C1	88.6
BS006117	A1	77.9	-	-	-	-	C1	88.9
BS007842	A1	89.6	C1	200.3	-	-	-	-
BS010378	A1	89.6	C1	201.6	-	-	-	-
BS011987	A2	0.4	C2	1	-	-	-	-
BS007426	A2	5.1	-	-	-	-	C2	29.1
BS006657	A2	32	C2	19.1	A2	15.2	-	-
BS006520	A2	37.5	A2	42.1	C2	7.9	A2	35.5
BS007385	A2	46.1	A3	57.2	-	-	A2	37.8
CB10093	A2	55.6	-	-	C2	24.3	-	-
BS010194	A3	4.4	-	-	C3	9.5	-	-
BS010195	A3	4.4	-	-	C3	10	-	-
BS011785	A3	5.8	-	-	-	-	C3	13.3
BS007136	A3	6.9	-	-	-	-	C3	14.9
BS012517	A3	17.2	A3	32.6	-	-	C3	32.6
BS011729	A3	27.2	C3	53	-	-	C3	48.4
BS011730	A3	27.2	C3	53	-	-	C3	48.4
BS011738	A3	27.2	C3	53.3	-	-	-	-
BS008602	A3	38.1	-	-	C3	34	C3	59.3
BS005688	A3	42.4	-	-	-	-	C3	59.3
BS006332	A3	47	C3	95.8	A3	74	-	-
BS011833	A3	47.2	A5	12.8	-	-	-	-
BS012667	A3	59.3	A3	91.6	-	-	C3	80.6
BS008792	A3	60.8	-	-	A1	52	-	-
BS006818	A3	64.1	-	-	A3	90.3	C3	86.8
BS010971	A3	72.8	-	-	-	-	C3	104.3
BS006908	A3	94.5	-	-	C3	89.1	A3	87.1
BS012083	A3	114.1	-	-	-	-	C7	72.5
BS012084	A3	114.1	-	-	-	-	C7	72.5
IGF9014c	A3	114.3	-	-	C7	60.4	-	-
BS006446	A3	117.8	C7	102.9	A3	130	A3	114
BS007075	A3	121	A3	189.2	-	-	C7	94.9
BS008047	A3	123	C7	147.1	A3	140.9	-	-
BS007915	A4	7.9	-	-	-	-	A5	48
BS013655	A4	8.4	A4	20.6	A4	19.4	C4	81.8
BS010950	A4	13	-	-	-	-	C8	67.3
BS007025	A4	31.9	A4	58	C4	97.5	-	-
BS008483	A4	33.1	A5	65.8	-	-	A4	19.7
BS013544	A5	-1.5	unassigned	0	A5	5.3	C4	0
BS013542	A5	-1.1	A5	0	A5	6.5	C4	0
BS006463	A5	7.4	A5	19.6	-	-	C4	13.8
BS007783	A5	14.7	C4	50.2	-	-	-	-
BS009647	A5	63.6	A5	116	C5	91.6	C5	63.5
BS005678	A5	64.4	A5	132.1	-	-	C5	63.5
BS006098	A5	64.4	A5	132.8	-	-	C5	63.5
BS006099	A5	64.4	A5	132.8	-	-	C5	63.5
BS007014	A5	91.4	-	-	-	-	C3	86.8
BS013345	A6	87.1	C7	52.6	-	-	C7	40.7
BS011694	A6	98	C7	44.3	C7	39.9	-	-
BRMS093	A7	3.3	-	-	C3	126.9	-	-
BS010451	A7	66.4	A7	119.4	C6	72	-	-
BS007939	A7	69.2	-	-	A7	53.5	C6	64.4
BS012894	A7	89.4	C6	151.3	-	-	-	-
BS008492	A8	4.4	C3	247.7	A8	18.9	-	-
BS013271	A8	15.3	-	-	-	-	C3	176.8
IGF3222b	A8	23.5	-	-	A1	4.7	-	-
BS010284	A8	29.7	C3	215.2	C3	106.3	-	-
BS009084	A9	5.1	A9	0	-	-	C9	0
BS012301	A9	12.6	C7	62.6	-	-	-	-
BS009494	A9	42.1	C9	62.9	-	-	C9	59.8
BS005958	A9	43.9	C9	66.4	C9	39	C9	62.6
BS005959	A9	43.9	C9	66.3	C9	39	C9	62.6
BS006076	A9	60.2	A6	67.5	-	-	-	-
BS008648	A9	60.2	-	-	C9	57.9	A9	75.5
Na12E06B	A9	63.2	-	-	C5	77.7	-	-
sN11670a	A9	101.8	-	-	C8	57	-	-
BS012685	A9	115.7	-	-	-	-	C8	74.3
BS013447	A9	116.8	-	-	-	-	C8	74.3
BS012396	A10	4.7	A10	18.5	-	-	C5	17.1
BS011551	A10	5.1	-	-	C9	59	-	-
BS008611	A10	5.8	-	-	C9	60	-	-
BS012607	A10	17.5	-	-	C9	64.3	-	-
BS010086	C1	15.7	A1	27.2	A1	14.4	-	-
BS005656	C1	29.9	C1	71	-	-	A1	41.6
BS011087	C1	42	A1	92.7	-	-	-	-
BS005624	C1	68.6	A1	143.5	A1	57.8	A1	71.2
BS013067	C1	70.2	-	-	-	-	A1	73.6
BS012244	C1	84	-	-	A1	66.6	A1	77.2
BS013263	C1	85.5	-	-	C1	90.6	C9	70.7
BS006151	C1	100.5	A1	205.1	-	-	-	-
BS011871	C2	38.8	A2	35	-	-	-	-
BS008955	C2	39.7	A2	36.6	-	-	-	-
BS008956	C2	39.7	A2	36.6	-	-	-	-
BS012462	C2	46.6	-	-	C2	5.1	A2	35.5
BS006422	C2	47.1	-	-	-	-	A2	35.5
BS011234	C2	86.2	A2	99.1	-	-	-	-
BS011235	C2	86.2	A2	99.1	-	-	-	-
IGF0191b	C2	103.9	-	-	A1	40.7	-	-
BS009289	C2	114.4	-	-	-	-	A2	77.4
BS006754	C2	114.8	-	-	-	-	A2	83.5
BS006934	C2	114.8	C2	139.8	-	-	A2	74.4
BS011352	C3	-1.6	C3	0	-	-	A3	3.3
BS009290	C3	-0.8	C3	9.4	A6	55.2	C3	11.7
BS009022	C3	37.7	A3	56.8	-	-	C3	56.1
BS009024	C3	37.7	A3	56.8	-	-	C3	56.1
BS007554	C3	42	A3	61.3	-	-	-	-
BS008058	C3	73.6	-	-	-	-	C1	41.1
BS008028	C3	76.9	A3	115.5	-	-	unassigned	0
BS013039	C3	114.7	A8	70.3	C3	106.3	-	-
BS007442	C3	138.7	-	-	-	-	A8	6.1
BS006662	C4	4.3	-	-	A5	14.4	-	-
BS009297	C4	4.7	A5	20.2	-	-	-	-
BS010615	C4	19.9	A5	41.5	-	-	C4	36.8
MR119	C4	41.3	-	-	A5	48	-	-
BS009305	C4	48.1	C4	107.2	A6	55.3	-	-
BS009114	C4	80.5	-	-	-	-	A4	14.4
BS011171	C4	94.4	-	-	C4	101.3	A4	32.1
BS011828	C4	107.2	A4	98.8	-	-	-	-
BS011829	C4	107.2	A4	98.7	-	-	-	-
BS008011	C5	77.9	-	-	A5	65.1	unassigned	0
BS011029	C5	92.3	-	-	A5	79.2	A5	78.9
BS006321	C5	117.1	-	-	-	-	A5	100.5
BS008368	C5	117.1	-	-	-	-	A5	100.5
BS007283	C6	34.4	-	-	-	-	A7	19.1
BS012241	C6	52.1	A6	106	A6	55.3	C6	47.5
BS009800	C6	54	C6	93.9	A7	45	-	-
BS008406	C6	60.2	A7	119.4	-	-	A7	45.7
BS008454	C6	60.2	A7	119.7	-	-	A7	45.7
BS011953	C6	60.2	A7	119.4	-	-	A7	45.7
BS012065	C6	60.2	A7	122.2	C6	73.2	-	-
BS011930	C6	62.4	A2	69.6	-	-	C6	71.8
BS009821	C7	37.2	-	-	-	-	A6	69.1
BS007851	C7	77.5	C7	135.1	A3	139.8	A3	116.3
BS010279	C8	96.3	-	-	A9	100.9	unassigned	0
BS007199	C9	9.8	-	-	A9	13.1	unassigned	0
BS008995	C9	13.4	C9	4.6	-	-	A9	27.7
BS010065	C9	13.4	C9	4.7	-	-	A9	27.7
BS008206	C9	48.1	C9	85.2	C9	48.2	A9	75
BS006284	C9	72.8	-	-	-	-	A10	36
BS013140	-	-	A1	34.4	-	-	A8	6.1
BS012761	-	-	A1	80.6	-	-	C1	54.9
BS008791	-	-	A1	87.3	A1	52	A9	75.4
BS009044	-	-	A1	135.6	C1	70.6	A1	71.2
BS013317	-	-	A1	167	-	-	C1	88.9
BS010407	-	-	A2	40	-	-	C9	80
BS007663	-	-	A2	41.2	C2	7.9	-	-
BS009265	-	-	A2	42.1	C2	7.9	A2	35.5
BS012561	-	-	A2	45.4	C2	4	A2	35.5
BS013654	-	-	A2	92	-	-	C4	81.8
BS006085	-	-	A2	94.1	C2	38.2	-	-
BS008670	-	-	A3	46.3	-	-	C3	39.5
BS008671	-	-	A3	46.3	-	-	C3	39.5
BS009915	-	-	A3	68	-	-	A5	37.6
BS009424	-	-	A3	78.6	-	-	C3	73.7
BS009013	-	-	A3	95	-	-	C3	85.4
BS011822	-	-	A4	73.6	C4	101.3	A4	32.5
BS012664	-	-	A4	98.7	C4	111	C4	117.7
BS007507	-	-	A4	99.3	-	-	A5	33.8
BS012817	-	-	A5	6.9	-	-	C4	3.8
BS012400	-	-	A5	19.6	C4	25.4	-	-
BS010843	-	-	A5	19.9	A5	14.4	C4	15.1
BS009295	-	-	A5	20.2	C4	25.4	-	-
BS011703	-	-	A5	21.1	C4	26.9	C4	16.1
BS013323	-	-	A5	113.9	A5	65.1	C6	21.4
BS008400	-	-	A5	132.8	C5	91.6	C5	63.5
BS005953	-	-	A5	192.1	C5	117.1	-	-
BS012828	-	-	A6	130	-	-	C7	52.8
BS011304	-	-	A7	38.9	-	-	C7	7.2
BS013628	-	-	A7	119.4	C6	73.6	-	-
BS013531	-	-	A8	1.2	-	-	A5	28
BS009848	-	-	A8	71.1	-	-	A10	1.3
BS006030	-	-	A8	103.5	-	-	A6	36.3
BS010231	-	-	A9	109.7	-	-	C9	69.7
BS008616	-	-	A9	109.7	unassigned	0	C9	69.7
BS010267	-	-	A9	186.1	-	-	A10	7.6
BS012089	-	-	A9	233.8	A7	57.8	-	-
BS012116	-	-	A10	19.3	-	-	A1	73.4
BS012319	-	-	A10	23.9	-	-	C9	77.8
BS012103	-	-	A10	24.3	-	-	C9	77.8
BS010519	-	-	A10	24.7	-	-	C9	80
BS012551	-	-	A10	30.4	-	-	C9	81.2
BS010040	-	-	A10	56.1	C9	65.4	-	-
BS008902	-	-	C1	56.1	-	-	A1	27.3
BS012452	-	-	C1	115.1	-	-	A1	68.6
BS009307	-	-	C1	149	-	-	A1	74.8
BS010224	-	-	C1	149.1	-	-	A1	75.9
BS006209	-	-	C1	200.6	A1	88.7	C1	104.2
BS007035	-	-	C2	1.3	-	-	A3	23.8
BS010126	-	-	C2	1.5	-	-	A2	3.7
BS010316	-	-	C2	17	A2	15.2	-	-
BS005794	-	-	C2	19.1	A2	13.9	C2	47.3
BS006503	-	-	C2	20.3	-	-	A2	28.8
BS009348	-	-	C3	101.1	A4	66.8	A4	55.8
BS013307	-	-	C3	259	-	-	A8	6.1
BS013601	-	-	C3	259	-	-	A8	6.1
BS009671	-	-	C3	266.7	-	-	A8	6.1
BS006255	-	-	C4	98.3	A7	25.4	-	-
BS008573	-	-	C4	185.1	A4	56.1	-	-
BS007809	-	-	C5	98.4	A6	51.2	-	-
BS009058	-	-	C5	114.7	C5	74	C6	47.5
BS013759	-	-	C6	52.7	-	-	A7	19.1
BS013346	-	-	C7	52.6	-	-	A6	67.8
BS012947	-	-	C9	85.8	-	-	A7	58.3
BS009543	-	-	C9	90.7	C9	54.7	A9	74.8
BS009541	-	-	C9	91.2	-	-	A9	74.7
BS011024	-	-	-	-	A1	55.2	C1	69.8
BS013365	-	-	-	-	A1	64.9	C1	84.3
BS008584	-	-	-	-	A3	69.7	C2	42.8
BS012978	-	-	-	-	A3	69.7	C3	56.1
BS010844	-	-	-	-	A3	74.1	A5	15
BS011590	-	-	-	-	A4	77.9	C8	87.8
BS013339	-	-	-	-	A5	50.9	C6	21.1
BS010977	-	-	-	-	A5	97.9	C9	96.2
BS007484	-	-	-	-	A9	1	C9	10
BS007483	-	-	-	-	A9	1.1	C9	10
BS008374	-	-	-	-	A9	8.8	C9	1.5
BS009075	-	-	-	-	A9	33.7	C6	3.4
BS012285	-	-	-	-	A9	90.7	C8	73
BS013393	-	-	-	-	A9	96.1	C8	103
BS010866	-	-	-	-	C2	4	A2	35.5
BS012798	-	-	-	-	C2	4.3	A2	35.5
BS005977	-	-	-	-	C3	131.6	A8	6.1
BS010154	-	-	-	-	C7	61.7	A3	108.1
BS008697	-	-	-	-	C8	66.9	A9	124.7

## Sheet: 6 doublons TN-DY
		DY_Map	TN_Map
A05	sN12353B		x
A05	sN12353b	x
A09	Na10G06B		x
A09	Na10G06b	x
A09	Na10A08C		x
A09	Na10A08c	x
A09	Ol12F02B		x
A09	Ol12F02b	x
C03	BN12A		x
C03	Bn12A	x
C03	Na10G06A		x
C03	Na10G06a	x
