# Supplementary material for: High-density SNP-based genetic map development and linkage disequilibrium assessment in Brassica napus L
Source: BMC Genomics. 2013 Feb 22;14:120. doi: 10.1186/1471-2164-14-120 (PMC3600037; doi:10.1186/1471-2164-14-120)
Supplement: Additional file 6: Table S4 — List and characteristics of the 1536 public SNPs : Position on the integrated map (or on the individual maps for multi-loci SNPs), Context sequence and SNP position, Arabidopsis and B. rapa hits. [file 1471-2164-14-120-S6.xlsx]

## Sheet: Feuil1
Supplementary Table 4: List and characteristics of the 1536 public SNPs : Position on the integreted map (or on the individual maps for multi-loci SNPs), Context sequence and SNP position, Arabidopsis and B. rapa hits.
			Integrated map						B. rapa pseudo-chromosome sequence hit
#	SNP name	Multi-loci SNPs	LG	position	Validated in GoldenGate assay	Context sequence and SNP position	Arabidopsis hit	Schranz's block	Chromosome	Starting position	Ending position	E-value	% identity
1	BS006955	-	A1	8.8	-	ATATTGTATACGTGTAAGATATCGTATGTGGATGCGATCTTGGGGACGAC[G/T]TTGAAGGTTCCGACGGTTGATGGGACGGTGGATTTGAAAGTACCCGCGGG	AT4G39960	>U	A1	381969	382069	5e-48	100
2	BS006880	-	A1	9	-	TAAATCACAAGTCTCTTTCTCTCTCTCATTATTTTTCTCCGTTTTTAAAA[A/C]AAAAAAATGTCTGCAGAAGTAGAGTACCGGTGCTTCGTCGGGGGCCTAGC	AT4G39260	>U	A1	142073	141974	2e-47	99
3	BS011055	-	A1	9.2	yes	GGAGCCTTCAATTGAATTTAAATACTCATCGATTTCTTCTATTTTTATTCAATTTCAGTTGTTGTTTAGGATGGTTTCATGATGCTGGTTCGGCTCGAGT[A/G]TAATAATTCTCAATTTTGGGTTTCAGTTTGCTAAAGTAAAAATGCAAACCTAAAATTGTATACCTTTGTTAGAATCTTAGTCTTAATAAATCTGATTCAT	AT4G37520	U	A1	637686	637496	4e-88	95.0026
4	BS005682	-	A1	8.8	yes	TGTGTTCTTCACTCAGTGAAGGAAGATCTTGCAAACATGATAGCTCCTCT[A/G]ATCTTCAGACCAATCACTCGTTGGCCGTTCTATGCATTTCTTGGCGGTGC	AT4G37680	U	A3	30904714	30904805	1e-31	87.0015
5	BS012298	-	A1	9.3	yes	GGTGTGTTTAGGTTATTCTTATCAATGGACAGTTCCCTGGTCCAGCGATTGAAGCTGTCACAAACAACAACATTGTTGTTAATCTCATTAACAAGCTCGA[C/T]GAACCTTTCCTCATCACCTGGTAAATACCSTTMTAACCAATTCATCTACTTTATTTAGGATAAATATATTTATAGATATGTTGTAAGCAGGAATGGAGTT	AT4G37160	U	A1	878356	878156	6e-104	100.003
6	BS007056	-	A1	8.7	yes	CTATGTCTATGCATCAGCTTCCHCACCAACAGCTGACGTGGCAGTCTTCC[C/T]CCGATCATCATCACAACACCCAAACCGATATCGGGACCGTCCACGTGGAA	AT4G36870	U	A1	921953	921853	3e-46	100
7	BS008710	-	A1	9.4	-	TTAGAGAGATCTAGAGTTCATTACGTTTATAATAAATATAAAATTAATAAGAACTGAAGATGATGGAGTGTACGGACCCAGCGACCCAAGCGAGGAGGAA[A/C]GATAGAGAGACACCATGACTGGACTTTGTACGGAAGTTGGTAATGATCTGAGGAATCTCTGCCACGCCCCAGCAGATAAGGCTAACGATTCCAAGTGCGA	AT4G36850	U	A1	938517	938317	3e-106	99.9975
8	BS008709	-	A1	9.4	yes	GGTTTATAATTTATAAAATTAATACAATTAGTACCTTTTGACAGATCTTRGTGCGTCCATGTGTGCAAAGTCTGTAGATATAGTCGTAGTAAATTGTCTG[A/G]ATCACCAATACCACGGTGCTCACTGTGTAAAGCTAGAGAACCAGTTGAAAAAAATTACAAAATTATAAATAAGTTAAGCAAATAACAAAATTAAACATAT	AT4G36850	U	A1	938987	938788	2e-100	98.995
9	BS006803	-	A1	9.5	yes	ATAGAGTATGACGCCATGGTTTGGACTGATCAAGTTATTGACTTCATCAA[A/G]GAGGTTGTCAAAGAGCCAACCGTTGTGGTTGGAAACAGCCTTGGAGGGTT	AT4G36530	U	A1	1043958	1044058	5e-48	100
10	BS010185	-	A1	10	yes	CGACTTCGGTTAAGGAACTTAAGGCTCTCTTCACCATTGCCGTGCATAAACCCTTGTGGTTTCCCAAACGATTGTTCAAAGACTTCCTTGAGGTACTTAT[G/T]TTTACTTATGCTATCTGTTTAGTGAAAATGGGTGTTATAACCCTTTCTGCGACTCTTACAAGATTAACGATCGACATTTTATAAGAATGTATTTCCACGT	AT4G36610	U	A1	1021313	1021411	3e-41	48.0002
11	BS009068	-	A1	10.2	-	TTACATGTATTTTTGGCAGGGTTAAGTTGCCATCTGGTTCGAAGAAGATTGTCCCAAGTGGWTGCAGGGCCATGATTGGTCAAGTYGCTGGTGGTGGAAG[A/G]ACTGAGAAGCCGATGCTCAAGGCGGGTAACGCGTACCACAAGTACCGTGTGAAGAGGAACTGCTGGCCTAAGGTTCGTGGTGTGGCTATGAACCCTGTTG	AT4G36130	U	A1	1189753	1189560	4e-88	93.943
12	BS006727	-	A1	10.4	yes	CTCAAAGCTGCTGGTGAAAAGACCGGAGGGTACACKGTTGCCAATATGAC[A/C]TGGGATCTTATGCAAGCTCGGAATATTCCACAGACACTAGCTTCTGTTGA	AT4G35850	U	A1	1287335	1287254	1e-35	80.8073
13	BS006509	-	A1	12.8	yes	GGGTCAGACTGTGGTCGGATATTTATTTGGAAGAAGAAAAGCGGAGAGCT[G/T]ATWCGTGTTATGGAAGGAGATAGGTATGTAGTTAACTGCATCGAGCCTCA	AT4G35140	U	A1	1529470	1529570	8e-47	100
14	BS005880	-	A1	14.1	-	CAAGCTGAGAAAAGTCCCTTCTTGGCTGAGAGGCTCAAGATTGTCGTTCT[C/T]CCCACTCTTGCCCTCATYAAGAACACTAAAGTKGATGATTATGTGGTTGG	AT2G18990	H	A1	1854118	1854215	3e-39	94.9
15	BS006959	-	A1	14	yes	ATATGGATGTTGGTGGTGTGAAGGGAGAGATCAGAGAAGCTGAGAGTGAA[A/G]TGCCTGAGGATGAGAAAAGAGATGGTGTATCAGTGGTGGAGGCGTTTGCT	AT4G34340	U	A1	1840283	1840383	5e-48	100
16	BS007041	-	A1	14.5	-	GGCAGCCTCCTTGGCTCCTTCACCGCAACAAAGDCAAGCGCAAGCTCGTC[G/T]ACACCAACTATGCAACACCCACTTTCTTTCGAGGCGCGGCTCAAGATAGC	AT4G34220	U	A1	1892333	1892403	3e-26	68.6835
17	BS006233	-	A1	15.3	-	GAAGGAGGACTCTATACTAACTTGTTCACAGCTCACCCGCCCTTTCAGAT[C/T]GAYGCCAACTTTGGATTCTCAGCAGCTGTAGCWGARATGTTAGTGCAGAG	AT4G34260	U	A1	1863619	1863555	2e-23	63.9144
18	BS006386	-	A1	15.5	yes	CAAGTGGTGTTTGTTCGAGTCTGCAGAGACTCAGCCACCCGCAGATCCCT[C/T]GGCTATGGTTATGTTAACTTCACCAATCCACCAGATGCTGCAAGAGCAAT	AT4G34110	U	A1	1967871	1967784	2e-33	83.996
19	BS009532	-	A1	16.6	-	CTCTATCCTCTCAAAGCAGAGATGATGACGACTCTCAACGTTTATTCTCCCCTCCCAACCAAATCGTTCCTCCCTCACCGCCCCCCTCCTCGCCGTCCGA[C/T]TTCCTTCTCCCCCGTCTTCGCCGTCCACTCAACCGACCCCGAGAAATCTCCACAACCCCCCTCCCGTCCGGCTAAATGGAGCTTAGACAGCTGGAAATCG	AT4G33510	U	A1	2126421	2126235	7e-73	90.0032
20	BS012508	-	A1	18.7	yes	GTTTCTTTATCTGGAGACTCTCACAGTTTCTTCCATGCAAAGTGTTTGGAGTTGACTTCTTTGTCTCCGAAACCTCGAAACCTGAAYCAGTCTTGGTCTC[C/T]TTAGGAATCTCCCAGCTGTTGAAACTCAAAGACCGCTCGATAGAAGGATTCTTGAAACTGCTGGTTCTTGATGTCAAGCGGCTAAAGGAACCAACTTCAA	AT4G33050	U	A1	2292274	2292074	4e-105	99.995
21	BS013540	-	A1	28.1	-	TCTTCTGGCGCCTAGACTACGCAGGRATCTCCCTCATGATCGTCTGCTCCTTCTTCGCACCAATCTACTACGCCTTCTCCTGCCACACTAACTGGCGTCT[A/C]TTCTACCTCTCCTCAATCTCAATCCTCGGCCTCCTCGCCATCTTCGCTCTCCTCTCTCCAGCGCTCTCAGCTCCGCGTTTCAGATCTTTCAGAGCAGCGC	AT4G30850	U	A1	3197607	3197807	4e-105	99.995
22	BS008828	-	A1	24.1	-	CATTAAGTTGGGCCTGAGCCGCGTTCCACTCATCAGCAGGCTTGAAAGGAATGTGTGGAGCCGTATGATGAACCATCGTGAACGTACTCATCTATAGAAG[A/C]AACAGTAAATGCGTTACCATTGTGGCTTCTGATGTTTTATCGAATGAAAAGAGATATAACAGAGAAGAGTAACACATAGAAACATTTACCCAAAAGTGAT	AT4G30950	U	A1	3173707	3173507	1e-101	99.0026
23	BS012081	-	A1	31.8	yes	AGCTCATCCCACTTAACAGAGTACGCGCTGCGTAGAATTCTTCCCATGAAGTGTTCCCATAGCTGTGAAGCATAARAACACTCAAAGAAAAGATGCTTGC[A/G]CGATTCAGAGGCACTTTTGCATAGGATACAAGTTGTGTCAACACCTTGGCTCCAGCTTGATACTCGATACATTAGATACAATCATACACATGTTTAATTA	AT4G29310	U	A1	3907658	3907858	2e-100	98.995
24	BS007456	-	A1	31.8	yes	TCACCACTTCCCTCGTTTCTCTTCTAAAGCTTATCAGCGAAAGCCAGCGA[C/T]TTTATCGCTTTCTGGGAGAGAGTTTTCTCAGAGCAAGGCAAGGCCAAGTA	AT4G29060	U	A1	4050780	4050680	5e-48	100
25	BS008278	-	A1	32.2	yes	AACGCCACAGATGAAGGATCAACAGCTGAAAACGAAGATGTAGCAGAATC[G/T]GAAGTAGGTGGTGGTGGTTCTTCCTCCAACCTCGCTAAGSAGGTGGCTCG	AT4G28910	U	A1	4109307	4109407	8e-47	100
26	BS007888	-	A1	35.1	yes	GGAAGAGACTTTCGTGGTGGGTTTACCGAGACAAGAGAGATGAGTTTCCA[A/G]GATTTAGAGGCGGGRAGAGGAAGATCATTAGCTTCTTCACGGAACATCAA	AT4G17730	U	A1	4512277	4512377	8e-47	100
27	BS008986	-	A1	34.2	yes	TAAGGAAGCATTCTTGTTGCAATTATGGAGTTAATAAAACCAGCCGAATACGGCCCATMGAAAGCCCACATGTCCGTAAGCTCSTGSATAGCCCATMGGG[A/G]CTCCAAGAATAAGCATGTGGGGTGCGTGCTATCTATTGTCGTACCAAAATATTTATCTTGACATCCATAGAAATTTCTGTATTATGAATTAACTGATATA	none	none	A1	4181825	4181670	2e-63	76.0232
28	BS008987	-	A1	34.2	yes	AGAGTGAGTTCTTAGATTGTTTTGTTGGTTTGTAATCTGCTCGGCTAAGAAAAGAGGTGATAGATGTTTTGGGTTAAACAAAATCGTTTCCCTCCTCTTG[C/T]GATCTGACACGTGTACWTTACATATCGTTCTCAAGGATAATGTGATGACGTGGAATTAAAGATAAAAAAATGAATTTTATTGCATGGTCGGAAATTGGAA	none	none	A1	4182059	4181859	4e-105	99.995
29	BS007777	-	A1	33.2	yes	GTACTGTACCAGAGACAGGGACAATTAGAAGAAGCGATGGAGGCGTTCAC[A/C]ACTGCTCTAGACATCGATCCCATGCACGTCCCGAGCCTAATATCAAAGGC	AT4G28600	U	A1	4278935	4278835	5e-48	100
30	BS012153	-	A1	39.2	-	GACCCGGGTTCGAGTCCCGGCAACGGAGTTTCWTTTTGTGAACAATTCCYTTATGGCGGGAAAATTGCTTTATGTTGATTAGGGTTCTACGAATCTCCTC[C/T]GTTCTRGTTTCTTTTYCCCCTGCTGTGAAGAAGTTGCTGTATTGCGAAAGAGAAGATGTCGAAAGAGACGAAAGGTAACACTAGCAGAGCAGCGATGAAC	AT4G18470	U	A1	4909145	4909346	8e-100	100
31	BS010522	-	A1	42.5	yes	ACTCTACCCTTAACAACCAAGAAGGCTACATAAAGATTCTTGCTGGATCTTTCTCTCAGCCACTTTGTTTTGCTCCTACTGTTYAAGAACATRTGGRTGT[A/G]GATATTCATCTCCACCAAGGAGTTCCAGCTTCATAGAAATGCTCTCCATCAYCATCCTCCCACGAGATTTGACAAGCTTGAAGACCGATTCCTACCTTCG	AT4G21770	U	A1	6337339	6337539	1e-101	99.9975
32	BS007218	-	A1	42.7	yes	AGCTTCCAGAGGCATCGGCCTCGAGTTTGTAAGGCAGTTGTTAGAGAACA[A/G]TAAGAAAGGACATGTTGTTGCCACTTGCCGGAATCCAAAAGAAGCAACAA	AT4G20760	U	A1	5837273	5837345	1e-31	71.9999
33	BS006047	-	A1	46.5	-	GATGGTGGGGATTTCTATGAAGCTGGAACTCCTTGGTGGAGATGAATATC[C/T]ACTTCCACATGTTCTTAAACAGTAGGAGCAAAACARAGTGGCTGAGAGAA	AT4G21770	U	A1	6337479	6337389	1e-31	85.8617
34	BS008705	-	A1	48.9	-	TCTCAATCAAACGTACATACCGCTTTGGAGTCTGTGTGTTCTTCATTAGCGGCAGTGGGAATCTTAGCACCAAGACTGAAAGAGACAACACTCATCAAAT[G/T]AACAAGCAAGCAAGCAGAGTACCCTCACGGATCAAAAGACAGGACCKTTCTTCAACAACAGAGAAAAGGGTCTACCAATCACACGAGAGATCAGTATATA	none	none	A1	6747590	6747406	2e-93	91.4588
35	BS010078	-	A1	47.3	yes	TTGGGTTATGTCCTTCMAGAAAATGTCTAGATTTTCTTCTACATGCTTGTGTTAATGCCAAGGATAAGCARACCGCTCTRGTGGTATGGAAAGAGTACCA[A/G]TTTGCAGAACTCCCTTACAATGTCCTCAACTATCTAAGGCAAGTGCTCTTTTATCTCTTCTTATAATAATCCTTGTCCATTTGAAAATCACAATTATCTA	AT4G21880	U	A1	6375403	6375603	9e-103	100
36	BS008952	-	A1	54.2	yes	GAGGTTTGCCTTTCCTCCATAATTGTCATATTTGAACTCACCCACGGCAAACTAGTTTACACAGAGAACAAATAAGAAGAAAGAGTGATAAAGTTAAATG[C/T]TCATTGTAGGTGAGGATATGCTCTAAGTGAAGGAAAATATAATGAATTAGCATATGGTTAAATACATGATAACCAGTTAAGTCGATATTATTGCCCTTTG	none	none	A1	7135433	7135633	3e-99	98.5001
37	BS008810	-	A1	50.5	-	GTGGTGGTAAGTTACTTTCCGATGCGGTTTCCCGAGATGTAACATCGTCTCGCTCACGTCCGTCGCGATGACTCTGTCGTAGTGCTCCGCGATCTGGCGA[A/G]AACCGTTATAAAATCAGCGATTGAAAGAAAAAAAATAGATCGGGAAATGTGATACATACGCCGGTGGCGGCTTGGCCGTTTCCGGTTCCGGCGTCCCAGG	AT4G22530	U	A1	6679095	6679296	2e-104	100
38	BS008939	-	A1	50.5	-	TGAGGCTGAATAAGCCTCTTAGTCCAAACAAGTTCAAGAAGTACCTGAGACATGGACGAATAAGCTCATGAATGGTGAGCACAACCCGCATAGAAAACAG[A/C]CATGTGCCATTCTTTATGTAACTAGATACATACATACCATGAACGGCTGCTCACATAGCTAACATCAACAGTGCTCAAGTCGATACCGTTCTGTAACATT	AT4G12590	P-T	A1	6643649	6643449	3e-106	99.9975
39	BS006079	-	A1	51.9	yes	GTGGATGGGATCAGTACGGAATCAACTACGGCATGCCCACGAAACAGCTT[C/T]TGATCCGACGGCTCACATGCATTTCCCCCGACAGTGCCGTGATCGCTTTA	AT4G23500	U	A1	7217611	7217711	5e-48	100
40	BS005713	-	A1	48.6	-	CAGGATATGATGAGGACTATGTGTTCTGAACGTGACGGTAGGCTTTTTGC[A/G]ACGGATGATCGTTACTGTATTGATAAYGGRGCGATGATTGCGTACACGGG	AT4G22720	U	A1	6771992	6772092	1e-38	96.9394
41	BS010155	-	A1	48.6	yes	CCTCGGTGTTCAAAGGAGTCCTCAGAGATGGTTCTCTGGTAGCTATCAGRAGCATCAACATAAGCAGTTGCAAGAACGAGGAAGTCGAGTTCATGAACGG[T/C]CTGAAGCTTTTGTCCTCCATGTCACAYGAAAACTTAGTGAAGCTGCGTGGCTTCTGCTGTTCTAGAGGCAGAGGAGAGTGCTTCCTCATCTATGATTTCG	AT4G22730	U	A1	6776959	6777157	4e-98	97.9824
42	BS007452	-	A1	53.3	yes	ACCAGACCTAAACTCACCACCACTACTCAAAAGCCTAACGACATTCTCGA[A/G]AGCCTTAAAACCAGCTTAACGGTTCGAACCGAGGGACTCGACGACGCTGA	AT4G23810	U	A1	7481240	7481140	1e-45	99.0002
43	BS011031	-	A1	58	yes	TCGGACGGTGACGGTGTGTCTATTTTCGGGGGGAGTCATGTTTGGGTTGACCATTGTTCGTTGTCTAACTGTGACGACGGGCTTATTGATGCTATAATGG[A/G]CTCGACGGCTATTACTTTGTCTAACAATTACATGACGCATCATGATAAGGTCATGTTGCTTGGTCATAGTGATACTTACACTCGTGACAAGAATATGCAA	AT4G24780	U	A1	7998313	7998113	3e-106	99.9975
44	BS010528	-	A1	58.4	yes	TATATCATCAGCTAACCCATTTTATATAAGTGCATTTTCTAATATACGTCAAAAGAAAATGATATCGTATACACGGGCGTACTCTAGCTTTCTTGTTAGC[A/G]TAGGTGATGAAGAGGACGATGTAAATGGTTTCGATGAAGCATCCCACGGCGTTTATGGTTATCAGAAGTAAGCCTGATCCATCTTTCTGCATAGCGTAAT	AT4G25010	U	A1	8075780	8075980	3e-106	99.9975
45	BS011204	-	A1	54.5	yes	AACAAGGCCATATCCACCGTGATGTTAAGGTTGGTTACAAAAAAAATTGGAACTTTGTATTTTCAGTCATCCATATAATGTTTTTTTTTCTTCAATCCTA[A/C]TAGGCAGGAAACATACTTCTTGATGACAATGGTGAGATTAAGCTTGGCGATTTTGGYGTGTCTGCTTGCTTGTTTGATAACGGTGATAGGCAACGTGCAA	AT4G24100	U	A1	7643210	7643414	8e-100	99.9967
46	BS012206	-	A1	54	yes	CTGTTTCTCTCTAGAAACGTAGAATCTGGCAAGTAAATATACAGTCAAAAATATTAAATATATGATATATCCATCCATCACACCGCTCCTATAAAACACA[A/G]ACCCAACCTCTGCTCGATCCCCATAAAACACAACCGCTCTCACGAATTATAAAAATTATTACATAACTCCTCTGAATTTTAATTTAATCTTCTTTTTAAA	AT4G23920	U	A1	7533675	7533873	6e-94	97.4953
47	BS008842	-	A1	54.8	yes	GAGATCAACCGTGGACTCTCCTCTCTTCGTGAGATTGCRTCCGGAAGGGATCTCAAGAAATTCCTCTGTGTAAGTTTGAGTAGAAGCTTTGTAGTACCTT[C/T]GCTTTCTGTGTTGATCCKTACCTTTGACAGCAATATGTTACTGGATTTGAATAGGCTATATTCGGCTTGTGGGTTCTATCAATCATGGGCGGCTGGTTCA	AT4G23630	U	A1	7363180	7363380	1e-101	99.495
48	BS008843	-	A1	54.8	yes	TCCTCTCTTCGTGAGATTGCRTCCGGAAGGGATCTCAAGAAATTCCTCTGTGTAAGTTTGAGTAGAAGCTTTGTAGTACCTTYGCTTTCTGTGTTGATCC[G/T]TACCTTTGACAGCAATATGTTACTGGATTTGAATAGGCTATATTCGGCTTGTGGGTTCTATCAATCATGGGCGGCTGGTTCAATTTCTTGACATTGGCAT	AT4G23630	U	A1	7363198	7363398	1e-101	99.495
49	BS013094	-	A1	63.3	yes	TTGCTGCTGCATCATCATCCACTGCTGGTGGTGGTAAGCTTGCTGGTCCTGCCCTGATCCTGCGGCAGCACCGTTAGCGGCTGGAGGTGGCTGCTGCATC[A/G]TGACGACGTTCACCTAGAACAATGGAGGATGCCCCTCGGACAAAAGGGCAAAGGACAGAGAGANNNNNNNNNNNNNNNNNNNNNNNNNNNNNNNNNNNNN	AT4G27000	U	A1	9614231	9614393	3e-75	97.5448
50	BS008681	-	A1	63.7	yes	TTGCTGCTGCATCATCATCCACTGCTGGTGGTGGTAAGCTTGCTGGTCCTGCCCTGATCCTGCGGCAGCACCGTTAGCGGCTGGAGGTGGCTGCTGCATC[A/G]TGACGACGTTCACCTAGAACAATGGAGGATGCCCCTCGGACAAAAGGGCAAAGGACAGAGAGAGAGAGAGAGAGAGAGAGAGAGACTAAGTNNNNNNNNN	none	none	A1	9614231	9614418	4e-88	96.333
51	BS005698	-	A1	63.7	-	GTGTTCTCTGGTTTAATGACTATTGGGATGCCTGACTATACTTCTACTCC[A/G]GAGAACTTCAGGACACTTACAAACTGTCGAGCTGAGGTCTGCANNNNNNN	AT4G26860	U	A1	9563466	9563404	1e-25	66.6648
52	BS007580	-	A1	66.7	-	ATTGCTGGTTTTGGTTCCTCTATGCTCTTTGGTACTATCGTTGGATCTCT[A/T]GCCGACAAACAGGGTCGTAAGAGGGCGTGCGTTACGTACTGTATTACTTA	AT4G27720	U	A1	10076490	10076552	2e-23	61.0029
53	BS012202	-	A1	67.1	yes	TCGCGTCGGAATCCATGTTTGCTCGGACTGATCGAAAACCTACTCTGATGCCCAAATTCAAACAGATTCAAACTAGGGTTTAAGGGGATGCGAAGACAGA[G/T]TAATWGGACAAGGACACAAACCTCAGAGAGATAGATCTGAGTGTAAGTAGCCAAGGGACCTTCTTCGATTTGGGAAAGCCACGAGCGCAGATGAGAGACT	AT3G59380	N	A1	11702256	11702056	2e-100	98.995
54	BS010797	-	A1	67.2	yes	AGATTCCTGTTTCGGTTTCCTCTTCGCTCAAATCCTCRGTCTCGTTCTCCACCGATGATCCGATTCGCTGCGGTAAAGTTAAAGAAAAGCCACACAAGAC[A/C]KGGAAGGYGAGACACGGCGATATTGATGCAGAGATCGARGAAGTAGAGAAGGAGATGAACCGGTTATCGATCAGATTGGAATCGCTCCGGTTAGAGAAGG	AT4G28230	U	A1	10257620	10257420	1e-94	98.4695
55	BS009337	-	A1	69.1	yes	CACCGGGTCCAAGTGTTCTAAAGAAAACAGAGGAACATCAATTAGTAAGAGCTAACACAAAAACTAGTAGCAACTCAATGCAAAGAAGCAAACGCTGAAA[A/T]GGTTAATAATAAAGAATGAATGTAACAAACCGTCTTTGGCTAAGTCATGCTCGTTGGGGATATGACCAACATGAATGTAGAAGGAGACAGTCTCAGGAGT	AT3G22845	F	A1	19991487	19991687	6e-104	99.495
56	BS011600	-	A1	66.2	yes	GAAGCTCTTCTAAAGTATCTGCAAAGTGAGCTATGGTCGGAGGCAGACAACCGCTGAAATCATTGTTGGCAAAKACRACAACRGAGGCGGTTGTTCCAGT[A/G]AAATCTCGTGGTATGAGGCTTGTTAACCTGTTGTTGTTCACAAAAATGGCGTCGAGAGGGTTGCTGAAGAGTTTYGGAGGCAAAGGACCTTCGAACTCGT	AT4G28380	U	A1	10339659	10339859	2e-96	99.485
57	BS011693	-	A1	61.5	-	CGATGAGTTTGTACTTCCAACTTGGGAGACTGGAGATTTGGTCATCTGAAGCTCCTTTCTCCGAGGATCCAATGTTCATGTTGTAGCCTAGGAAGCTACT[A/G]ATGAGAGGCACAACACAACATAGCAGGAGGAAGAGAAGAAACGGGAAGGAGTAGCAGAGAGCGTTCCAAGCGAGAAGAGAGATGCAGAGGACATGAAGGS	AT4G26580	U	A1	9403207	9403406	2e-96	97.9899
58	BS012581	-	A1	67.4	yes	ACGGTTGCTGATCTCAGACCCATATGAGACCTAAACACACAAATATGCAAGGAAGTCTCAGCAGAACCATAGAGCAAAGCTTAAGCTAACTAGGACAATG[A/C]AGAGTTATTGTAAAAGAAAAGTCCGTGGTGTCCATATAAAAAATTCCATCAAATACTCTTACTTACAATTTGGAGAACCGGTGTTGCTACTTGTCCCTTA	AT4G16130	T	A1	11305689	11305889	3e-106	99.9975
59	BS009300	-	A1	66.9	yes	CAAGGTGATCTTGTTTTGGGCGTAAATAGGATAATTTAATTTCACTAGAACTTTTTTTTATTTGGATTTGCAGATACGAGAAGCAGCTAGAGAGGTTTGG[G/T]AGATTCATGGATACTCTCTTGGATGCAGCTCCTCCAGAGTCTCTGCAAGGTGACTCTTCTTTTAATGATAAGCTGAGCAATAAGTTGCACAAATCTGCTT	AT5G49555	W	A1	11470688	11470888	3e-106	99.9975
60	BS013081	-	A1	75.8	-	AAGTTAAGATTAAAAGCAATAATAATTACAACCACAACGAACTCATTATCATCAGTGCCCACACATGAGATTAAAATTAAGGAAAAAAAACAAAATTAAG[A/G]ACATCTAACCTCAACTCTTAAACTAACATTTAAACAACAAAGATTCCACAAAGACATCCATCATCAAACGCCAAAAACGTTGGCGTTTCATATCATCATT	AT3G17840	F	A1	22838909	22839110	2e-97	98.4952
61	BS012527	-	A1	75.4	-	TGCAGTTTCCAAAGGCTTTAGAGCATCTAGCCGGTGCGAATATACCGTTATCATAACCTAAAGCAGCTACTACTCGTGGCTCGTTGAATGTCATCCAGTT[C/T]TTCACTCTATCACCAAATGTCTTGAAACAAAACTCTGCGTAATCCGCAAAATCTTCCCTGTAGATTGCCTCACAGATAAATAGATCGTTGTTTGAAGGTT	AT3G18070	F	A1	22741202	22741402	3e-106	99.9975
62	BS009881	-	A1	74.5	yes	CTTTTCTCTATGGTCCGGAGTTATCTCTTTTCCCCATCGGGCTTGCGCCTCATAAAACTCGGCTAGAGTGCCAGCTTCCGCTGGTACTTTTTCTCCAACA[A/G]GCTGAGTAGCCTCAATGTCTCGAATTCGTACCTTCTCTTCAACATCTTGAATATCTTTTGTTAATTCTCGTCTTTCCGCCAAAGTAGCCGCCACACTTGA	AT3G18390	F	A1	22136977	22137177	3e-62	91.001
63	BS009772	-	A1	68.6	yes	GAGGCAACCTCTTTAAGGAGACTTGGCAAAGTTCTTCCTCCACACTTTGCTTTRGGTATWTGATTTTCCTTTTTAACTCTTTTTTTTGTAGTTCCTGATA[A/C]GGTCTTTGAAGAGTGAGATTTTCTTTGGATCTATAGGTCGAAGTAGACAGCTGCAAGGGTTGGCAACAGCCATGGTTAAGTTATGGGAGAAGAGTTTGAT	AT4G14510	T	A1	12592072	12592272	3e-99	98.9874
64	BS012965	-	A1	68.6	yes	TTAGCGAAGCTCCCTAGACTGCCACGTCGGATTTGTATCTTTTCTATGTATGCTTATAACCTAATCATGCCTTCCTAACTTGAGTATTTTCTTCTATAAT[C/T]CCAATTATTATTGTTGGTTTCTTTATTTTATTAACACGATAACCGAACCTAATCTAAACACACAAAAAAAAGCTTAATAAGGTTGTATTCAGTCTATAGT	AT4G14713	T	A1	12399576	12399377	1e-101	99.0026
65	BS008453	-	A1	68.6	yes	AAGAAGTGTATAGTTGTTACAGGGGATGTCAGGGASTGGCTGCGTGAACG[G/T]CGGAGGACGTTGGTGGTGAGTATGGATGGAGATGAGACCAAAGGTCCGGT	AT3G50080	M-N	A1	15563181	15563281	2e-44	98.9902
66	BS010351	-	A1	69.1	-	TTTCCAAATGAGTTTAATGTGTGATACAAGAACCCACTATGAGTAACAACCGCAATTTCCTTTTCTTTCCTTGTACTCAACCTGWAGATCARTCRAAAGA[C/T]CATGTGTCAAGACTATCATACTAACCTAGTCTTATGTGAGAATAAACCTATCAAGTASATAGAGATGTTTAAAAGAGTTGCAGATATTCACCAGTTCATG	AT1G58280	D	A1	16104422	16104622	1e-101	99.9975
67	BS010664	-	A1	69.5	yes	CAGAAGCAATGATACCAAACTTTGTTGCCAGTTCCACTTTCTCCCTCAACCCATCTTTCAAAGCCTGAAAAAAGTGTATGGGCATGCACCATAATCCCTG[A/G]ATCATAGCTTAAAAAAAAMCTAATCCCAAGTTCAAAACGAAGAGTTTACCTTGCCCAAGAGCAGCTCGTTAGTCTCAGGGCCGTATATGTCTGAAGTGTC	AT1G60680	D	A1	17013682	17013882	4e-105	99.995
68	BS007630	-	A1	69.7	-	CCAGTCAATGCTCTTGGAGCTGCCATTGCCATTCTTGGAACTTTCCTATA[C/T]TCACAGGCTAAGATRTGAGGATGGTTTAGGAAGCTGGATTTTTTCGATGG	AT1G61800	D	A1	17882406	17882463	8e-23	57.5782
69	BS011599	-	A1	69.9	yes	TAAATGATACAAAAAGGGTACGCTATTTGAGTGGATATTTGGATGCTTTGCAGASAGCAATGAGGTACCCTCACTATAGTTAGTCAGTCCTTTAAGCCAA[G/T]TCTGACATTCTCAAGGGAACTTAATTTAATATATAGATACTGAAATAAAAATAAAATATTACCAATTACTAATTAATTATAAGTTAACTGTAAACTCTTT	AT1G61820	D	A1	17898080	17898282	3e-102	100
70	BS006650	-	A1	70.6	-	AAGGACTGGTTGGATATTGATTTTGGGATTGCTGAAGGTGTGGACTTCAT[C/T]GCTGTATCCTTTGTCAAGTCTGCTGAAGTAATTAATCATCTTAAAAGTTA	AT3G22960	F	A1	19888961	19888862	2e-47	99
71	BS013001	-	A1	71	-	ATCTGGTGAGTWGCCTCGTAACTGCTTGTGTTGSATACCTGAAGTTTCTTAGAGCCTTTAATGATTGATCTTGGGATTTATAAGGGCTGTTAGTGAGGCC[C/T]TATCTTTGTGAATTTTTAGGTTATCTTATACCCAACTGTCATTTGTTGTATAGGTTGGAGATTCTGATCAGAAGCTCGCAGATGGAATTACAACATATTC	AT3G22310	F	A1	20321358	20321157	8e-100	99.4901
72	BS008386	-	A1	71.2	-	CCGGCAAAAAAGAAAACCAGACCCAGCTAAAACGGTCCAATCCCCCCAGC[A/G]AAAGCCGGGCGTATCAAAAACGCGTACGTCTTTTCCTTCCCTTTCATCAG	AT3G22440	F	A1	20218752	20218652	1e-24	90.0011
73	BS011528	-	A1	71.4	-	CACTTTAACTCTCCCCATCTTYTCCATTGACTTAGCRAAAGCCTTGTAGAACTTCTTTTCAGAACCGTTGACCAAATCGTTGATCATCTTTAACGTGGCT[A/G]AGTTCTTTGTCAAAGCAGAATCAGACTGAAAGAGACCTCTCCTTTTCAAGACAAGCCTGTAGTAACTGAGATCGAAGCTTCTACTGCTACCGGGATCCAT	AT3G21770	F	A1	20534931	20535131	6e-104	100.003
74	BS006402	-	A1	71.5	yes	GGTATCATGTCTGACGCCAACATCCTCATCAACACTGCTAGAGTCCAAGC[G/T]CAACGCTACACCTTCATGTACCAGGAGCCCATGCCTGTTGAGCAGCTTGT	AT3G22110	F	A1	20425779	20425879	5e-48	100
75	BS006874	-	A1	71.7	yes	AAGCGGGTAATGGAGGAGGAGGTGGTGGTGGTGGTGGTAACCCGTGGACT[A/G]ATCTGGCTTTGAACAGAGTGGAGAAAAACTGAAGAAGAAAGTAGAGGGTA	AT3G21270	F	A1	20829371	20829271	1e-45	99.0002
76	BS013486	-	A1	74.3	yes	GTGGAATCTTGTCAAACCTATGTTTCTTGTACCAGAAAATATGGCCATTTTTATCCCTCTGCAATTTTGAGTCCATGAAAGAGGTCAGCGTGATAATGTA[C/T]AACAGAAACTTGCATGATGCCGCTTATGCGCAAGAATCTGACAATTACCTCAAGAAAAATACCATGAATTCTCATGGTCTTCTTGACTACTGCATCGGAT	AT3G19040	F	A1	21756145	21755945	1e-101	99.0026
77	BS013550	-	A1	72.8	yes	GAGAGATGATTGATCCCTTAGCATTCACACCCTGTAGACCTCTGTTGATTGCTTGTCCCGACATCGATTGTGTCTGGCAAGTACCTAGAGAACAAAAGAA[A/T]AGACCAAAACGTTGAGACCACCAAACTAATGACTTCAAAAATTGTTTTGAAACTTACAGCTCTTCCTCTTCTCCRCTCTTCAGGGCRTTCTTGGCGATGC	AT3G18820	F	A1	21936650	21936850	6e-104	100.003
78	BS009528	-	A1	74.4	-	ACAAGTGAGCTTTGTTCAAGGTAATGATAGATTGTGCTTATATATTTATCTATGTTTCTGGCAGAAACTTGTTAGTTAGTTAGTTAATGACTAWWCCACA[C/T]ACAAAATAAAGAAAGAGCCACAAGTAAGAACCTGTAAAGTGAAAAGGCGATCTTCAAACTGAACTTCCTTAGTCAAGAAGTCAGCTCCAATGGTGGCCTT	AT3G18820	F	A1	21937375	21937575	6e-104	100.003
79	BS011666	-	A1	72.1	yes	AACACAAAAAAGGAGAAATGTTGTGTACTAATTCGGAAATTTACATCGAAATCCTAACTYAACCYCTAAAGAATATACAAACATGGTCTGATCATCTCCC[A/G]GAAAAATATTCAATTAAACCTCCGGTATGCTGTGCAGAACCGGTGTCCATAACCGGTGATGGTTGCCTTCTTCAGTTTTACGATCAGAGCCGGTCAGGTC	AT3G20340	F	A1	21242226	21242026	6e-104	100.003
80	BS007457	-	A1	76.2	-	GGTGCGCAYGGAGGTGGTGCTTTCTCTGGRAAGGACCCGACCAAGGTGGA[C/T]AGGAGTGGGGCCTACATTGTGAGACAAGCTGCTAAGAGCATTGTGGCGAG	AT3G17390	F	A1	23119120	23119220	3e-43	98.98
81	BS012975	-	A1	75.4	-	TAGCTGGCTAGCTATAGGAGAAGGTTGAATCCCTCCCGGTGAMACCCATTTCTTCTCGTTGTATCTAAGAAAAACCAAAAAAATGATCTAAGCTTGTAAC[A/G]TATGAAGAAGCAGCAAAGGCAGCAACACAAAGAAGCAATTTACTTGGCTCTTATAAACGCGTCGCTTGAACTTCTCTCAAAATGAAGAGGYAGCTCTGAT	AT3G17660	F	A1	22946725	22946924	1e-94	97.9824
82	BS009835	-	A1	75.7	-	AGGAGGTTAAATGGATAACAAAAACTTAAAAATCTTTAAAAAAACAAAGTGATGTCTCGTGGAAGCTCTTATTGCGGATCTTGCCTCTCTCTCCCCCTTG[C/T]TTTACCATTGCTAATCCCTTTTAATTAATAACTAGCTACTATTATAATATGTTTAAGAGAGAGAGGGTGTATGTGTATAAATACACACAACAAGTCGTTC	AT3G17580	F	A1	22997151	22996954	7e-90	96.4954
83	BS008907	-	A1	76.5	yes	GTGCTGTCATCGTGCATCCCCTCCCCAACAAAGCTATCAAAACAAAACACAAATGAGTTTTCCATACGAACCAGAGTATCAAAATACAATCGGATCGAGA[A/G]GGGGAAAACTTACAATTGGAARTCCTTGAGCTTGGGGAGCAAGTACTTGGTAGCTCCCTCAATACCCTTCTTRAACTCTTCTTGCTGTTCMGGGGTGAGC	AT3G16640	F	A1	23470380	23470179	1e-91	97.9649
84	BS009594	-	A1	76.5	yes	TTAATTCTTTTCCCTTGGCAAAAGGCAGATCGAAACATGGAAAAGAAGTTGAGTGGACCTCCAAGGATTTACTCAAGGCTCTAGAAGAGTTYGTGCCCAT[A/C]TACGAAACACGTCCCATAAAGAACAACATGCATGGGATGGGTTTTGATCACAGCTTYGGSCTATGGTTCATGGCACGTTGGCTAAAGCCTGAGCTGATGA	AT3G16200	F	A1	23610029	23610229	4e-98	98.9797
85	BS009595	-	A1	76.5	-	CCAAGGATTTACTCAAGGCTCTAGAAGAGTTYGTGCCCATMTACGAAACACGTCCCATAAAGAACAACATGCATGGGATGGGTTTTGATCACAGCTTYGG[C/G]CTATGGTTCATGGCACGTTGGCTAAAGCCTGAGCTGATGATCGAGAGTGGTGCTTTTAAGGGACATTCCACTTGGGTTATGCGCCAGGCAATGCCAGATA	AT3G16200	F	A1	23610089	23610289	4e-98	98.9797
86	BS013067	A1/C01	-	-	-	TTGATCTTGCTGAGACGTGTGGGATTTTCGACGGTTTTGTAAGGAGAGGAGTTAAGCCAGGGTTCAACGGCTATCTTGCGGTGGTTCAAGCTCTGTTGAA[C/T]GCTCATAGGTTCTCTGAAGGTGACCTGTATCTGAAACAGATGTGTGTTGAGGGGCTTATAACAAGCGTATATGATTATAACGCGGTGATAGACTCTCTCT	none	none	A1	23345106	23345306	2e-73	93.0027
87	BS013068	-	A1	76.5	yes	MCATGGTTGTAAACCAGACGTGATCACTTTCAGYTCGGTTATWAACTGTCTTTGTCGTGCKAAGGAGATAAAAGATGCGTTTGAGTGTTTCAAGGAGATG[A/T]TGGAATGGGGGATTGAGCCGAATGAGATTACGTATAATATTCTAATTCGCGCGTCTTGCTCCGTGGGGGATACTGGTAGATCAGTGAARCTGTTTGCGGA	AT3G16890	F	A1	23345465	23345664	3e-79	95.8925
88	BS012961	-	A1	76.9	yes	TCAGTTCGCGTCTGGTGGGATCACGACTCCTGCTGATGCGGCGTTGATGATGCAGTTGGGGTGTGATGGGGTTTTTGTCGGTTCGGAGGTTTTTGAGGGG[A/G]CGGATCCGTTTAAGAGAGTGAGGAGTATTGTTCAGGCTGTTCAGCATTATAATGATCCTCATGTGTTGGCTGAGATGAGCTCTGGGTTGGAGAGTGCTAT	AT3G16050	F	A1	23670543	23670739	1e-94	95.9981
89	BS012892	-	A1	76.8	yes	AAGTTGTTATCGCAAAGATCAAGAGATACACTGTGTTGAAGCTTGAGAAAACACATAACAAGACTTTAAATAAAACCCAAATTAACAACTCAACGTGGTT[T/C]TCTAATTTAATAATATAAATTCACGTGGCKTTATTTTTTTTATATATTCCACGTTCCTACTGCTTACAAGTCACCGCTCTTTGTGACTCTGTAAAACCTT	AT3G15950	F	A1	23733626	23733426	4e-105	99.995
90	BS013218	-	A1	78.4	-	CATCATAGCTAGCGAGTCCCGTGGCTATGAATCTGACTAATGGGAATGTATGTGGCTTTGGGAAATCATAAACGTTGTTGAATACTTCTTTGATTTGCTC[T/C]GGATCCATTATGGTGATGGTTGGTATAGGTCCAAACCATGTATAGTAAGTTCTCCCTGTTCCAACCGCATAGAGATATCATACAACCTTTGTATATACCA	AT3G14640	F	A1	24423528	24423728	3e-106	99.9975
91	BS011496	-	A1	79.5	-	ACGCCAGAGCTGCAGCCGGTTTAGTCGACCCGGGACAYGGAACCGGAGTCGCTAACGCCGGTTTAGTCTATTTCAACAACCGGTTATTAGCCATGTCRGA[A/G]GACGATTTACCTTACCAAGTGAGGATCACTCCAAGCGGAGACTTGAAAACCGTTGGCCGTTACGATTTCGACGGGCAGTTAGAATCCACAATGATCGCCC	AT3G14440	F	A1	24522639	24522839	3e-99	98.9874
92	BS012884	-	A1	82.5	-	ATTTGTCTCATAATAATCTAGCGGGTCGGATCCCTGATTCGCTYTCGTCAGCTAAGTTTGTGGGCCATCTTGATATCAGCAACAACAAGCTTTGTGGGCC[G/T]ATTCCRACCGGTTCTCCYTTTGATCACCTTGAAGCGACGTCGTTTAGTGCAAACGAGTGTTTGTGCGGTGGGCCGTTGATGAAGGCATGTTAATAAGTAT	AT3G12610	F	A1	26379324	26379523	8e-100	98.9848
93	BS009865	-	A1	82.7	-	GGAACACTCATCTCAAGAAACGATCGATGAAGAGCAACTCATCAGCATCATCAGATGTTACCAATCAAGCTCCTTCAGTGTCCCGTTCTTCCTCTTCGTC[A/C]TCCTCCTCATCAGTCTCTAATAACGTTATTAAGAGCGAGAAGCTTAATCAGGAAGAGGAGTTGGAGGAGATCTTGGTGGAGGATATGGCATGTGGATTYG	AT3G12820	F	Scaffold000164	17978	17780	4e-105	99.5
94	BS008747	-	A1	82.5	yes	GATTTCAGTTACCTRACTCACCTCACTGGGAACATTCCACACACCATCACCAAGCTCAAGTACCTGGACCTCCTCCGGTTAAAGCAGACCAATCTCTCCG[A/G]TTATATTCCTGATTTCATCAGCGAGCTCAAGAGCGTTACTTTTTTAGACCTTTCGTTTAACCAGTTCACCGGTCCAATTCCCGGTTCGCTTTCTCAGATG	AT3G12145	F	A1	26516148	26516348	9e-103	99.5001
95	BS008651	-	A1	87.6	yes	ATGGATTCAATGCCTACTGGCTCACGTACGAAGCCACCGATCCGGCCACAAGGTTTAAAATCACCTACGCCTTTCAAAACGCGACCAGTCACGGTCTGAC[C/T]GTCGCACGCACATGGGGTTTCCGAGATGGCGGTTACCGTGCTCTCCAAACCGCCCCTGGTCGCTACGATGAACTAACGTTTCAGGTACACCGTATTTTGA	AT3G10890	F	A1	27199960	27200160	3e-106	99.9975
96	BS010777	-	A1	96.7	yes	GTGATCCGCACGTGACACCGGCTCCAGWCCTAAAGTTAGATCAAGCTTGATCTCACCGGAGCCTTGTACAGCCGGCGGCGAGAACGTCATGACCTCCGAG[C/T]TATTGCTCTCCGTTTCTTTGCTCTCTCCCTCGTGAGGAGCCACCACCACTTCAGACTGGTGACTCAACGACGAGTGGTGACTAGCCTCTCCGCCGCCGGA	AT3G02550	F	A1	25233697	25233897	9e-103	99.5001
97	BS012333	-	A1	118.2	-	AAGGGAAGCTGTACAATGARGAGTGCGATCGTTTCATGGTCTGTGTCTTTTCTTCATTCCCTCTCACTGTTTTGTTTCACTATTACTATTATGAAAGTTT[A/G]ATTGTTGGGTTTGAACAGATCTGCATGGTCAACAAACTTGGGTATGGGAACTGGGACGAGCTAAAGGCAGCATTCAGAACTTCACCTCTGTTYAGGTTTG	AT5G18620	R	A1	28182968	28182767	8e-100	99.4901
98	BS009584	-	A2	16.3	yes	TTTTGAGATGCTTTCTCACTGAATCTGAGGTTTTTGTTTTGGATTAGGAATCTTAAGTGAAGCTTCTGTGCAGCTTTTAGAATTAGCCAGCTATGGGAGA[C/T]GTTAGGGACAACGAAGCATATGAGGAGGAGCTCCTAGACTATGAGGAAGAGGACGAGAAGGTCTTGGATTCTGGGAATAAAGTTAACGGCGATGCCGTGA	none	none	A2	2785086	2784886	2e-87	95.9976
99	BS011100	-	A2	15	yes	CAAAATAATAATGGCGATTCACGTAGTGTATCATCAGGTATATAATGTTGTAATATTTTCCGTAGCAGAGAAGGSAGCGTCGTCATAGGGAGAGTCTTGT[T/C]TTAATCGGCTTGAGCTTCAACCCCATGTTTTCAGGTGAGAGAAGCTCAGGGGAGATTCTGGTTGGACTCAAAGGACTTCTTGGGCTTATGCTCTGTGTAG	AT5G11790	R	A2	2939483	2939283	4e-105	99.995
100	BS013132	-	A2	19.4	-	AGCTTTGGCCTCTTCCTTTGTTAAAAGACTATCGTCCCATCTCTTCTGACCATTTGTGTCCACCTGAAAACATAATGTTTTCTACTGCATACTAAGTAAA[C/G]TACTGAACCGTTCTCAAAGAGTCAATATTACATGATGTGGTTTCAGGGGCATGGGAGGATGAGGGCTTAGGCCCGAACCTCCTGGTAATTAAAAAAATAA	AT5G13460	R	A2	3281352	3281170	9e-69	89.5002
101	BS006087	-	A2	21	-	CACATCACTTCCCTCGCCGTTCTCCGCACTCACCGCAAGCTCGGTCTCGC[C/T]ACTAAGCTCATGACCGCCGCTCAAGCCGCCATGGAACAGGTTTATGGGGC	AT5G13780	R	A2	3367549	3367457	3e-43	91.9956
102	BS013551	-	A2	16	-	AATCCAAAGTGAGATCAAATGGAAGATAGCCTTCTTATGATATATACCTGAGGCAAAACAGTAGCAGGTCTGAGGTTTGCAAAGACTTTGAGATCTCTTC[T/G]AAGGTAAAACAGAGCCATCTCWGGTCTCAGATGTTTCTCATTRTTGTCCCATTTGTACCTGAATACATCCAAATAACTCAAAGCTGAGAATAAAATCTCT	AT5G14200	R	A2	3424752	3424552	1e-101	99.495
103	BS010018	-	A2	22.4	yes	TGTTCCAGAGCCTCAGAACTTTACTGATCTGCTCTTTTGAAGAACATATCTCCTCACACGAAAATTGGACTAGTTTGAATAGATCCTCAKGAATAGTTCT[A/G]TCGAAATATTCATACTCGAAGTGAGGAACTATTGGTTGTCTGTAACCAGCAGAAATMGACAGAGGAACATCATCTTCTATCTGAGACTTCTCTTTAAGGT	AT5G15020	R	A2	3643357	3643557	6e-104	100.003
104	BS012321	-	A2	26.9	yes	TATCARAAACGCCACATTATAATCAACACAACATACATACAGRAACCAAAACCTAGACTCTACAAMTGAGTATGTTCACAGCTTTCACAAGTTTGAGATT[C/T]GGTACTAAGGAAGTGGACATTAAAGAAGCCTATGAAGAAGCAAACCTGCAACTGATGTGTTGTCCAATGGGAAGACCCAAGGCAGCAGTAGAAGATGGRA	AT5G17770	R	A2	4305897	4306094	3e-85	95.916
105	BS013337	-	A2	25.7	-	AAGCAAGACCCATTTTATGCAACGTGTCTGAAAAAACAGAGTCTAAGTTCCCAAACACAACTCCTTCCGGTGTGTCTTTKACTCTGATCWTCTCCATYCC[A/T]GAGATAAACCCTAGTGTCTCCTCCATACACCCATCTACTTTTGTAAAAAAGCAATCAAAATCATTACCACAAATATACATATAATCACTGCACATTCTTC	AT5G17030	R	A2	4120402	4120601	2e-87	96.9497
106	BS013338	-	A2	25.7	yes	TGAAGACTCCATYGATAATCGTCATTCCAATCCCCCACACAGCCTCCACCGCTCTTCCGTTSAGTCTCTGATCCCCAAAGAAMGGCCTGCAAATCATCGG[C/T]ACACCTCCGGAAACACTCTCCAACACGGAGTTCCATCCACAATGCGTCACAAAMACACCCGTTGCTTCGTGTTTCARCAGCTCMACTTGYGGAGCCCATG	AT5G17030	R	A2	4119829	4120029	2e-93	98.9587
107	BS008090	-	A2	25.8	yes	AGAAAGATCGGTGGGTTAAACCTGTCAAGAAGATTCGAAGTCAAAGCGAG[A/G]ACAGCAGCTTCTAAGACCATAGAGGTTGAAGTGGACAAGCCTTTGGGTCT	AT5G17170	R	A2	4136453	4136553	5e-48	100
108	BS012410	-	A2	26.9	yes	TTCTGATTAAAATAATTAATGAATCCTTAGTAAAATCACCGACATGAAAATAAGTTATTAAATTAGAAAGACAGGAACATATAGATTCATGGGGGYTTGG[T/C]TCATGTTTTTTTTTAAATTAATTGATGAATTAAAATCTTCAAAAGCAAATTGATTTAATTATTGTAATGTACAAAACTCAGACAGACAGATTAAACAGAA	AT5G17220	R	A2	4151192	4150992	2e-100	98.995
109	BS005709	-	A2	29	yes	CCACTACTTACACGCGGCTTCCTCCAAGAGAAGATTTCTCCGATGTCTCT[C/T]TGCTATCTTCCTCTTACCTGAAGCTCTCAGAGGAAGTGAAGCTGTCTGAG	AT5G18570	R	A2	4533469	4533369	5e-48	100
110	BS012687	-	A2	31.8	-	ATTTCAGATACCGAGCTGGGATTGTTACAAAAGAGATGCTATCAGTTCCGAAAATTCCATTTTTAATTGTTGGCATTTTGGAGTCTCTTGCTTTAACTTC[T/G]GGGATGGCTGCTGCAGGTATTTTTACATTGATTCTACCCTTAACACTTCATCCCCTTTCCCGTTTTCTGCTGTATACTTCTATCTGTTCGATGAAATTGC	AT5G19380	R	A2	4743968	4743768	6e-104	99.495
111	BS012856	-	A2	30.5	yes	ATATACTTGGAGATATATTTTAAAAATGTATATAACATTTTGGGATTTTAATATGTGGATGTGAAGATCAGGTTTCCATCCTTCCTCCATTAGCTTCAAT[C/T]TTCGTGACRAGTCTTGCTTCTCAATTTGCTGACTACTTRATYTCAAATGGAGTTGAGACTACCACGGTATAAAAATTCACATTCCTTCTCCTTGTGTACA	AT5G20380	R	A2	5040484	5040292	2e-86	94.4183
112	BS013520	-	A2	32.6	yes	AATTTATAAATTGTTCAACTTGTTTTTAAAAACAAAAAATTAACCATACAAAACAAATGAAACTAAAGTAAGTAATATTAAAATGGTGAGATAAACGTTT[C/T]GAATTTATAAGAGAGAACCACAATCACCCGTTTCCTTCCTACAACAACTACACAGAGTTAATTTGATCTCCTTCCTTCCATGTCCACTCACCAACAAGAT	AT5G22300	R-Q	A2	5444703	5444899	1e-98	97.9976
113	BS011149	-	A2	37.6	yes	CCTTGGCTCAGACCGAAGGATCGCTCAACAAACTCACTCCCAAAGCCGCGATCGAGGCGTTTCACGACACAGCCGCGGCGGCGGAGTACATCGCGGCGAA[C/T]AACCTCCGCGACACGGCGGCTGTGGCGAGCGCGAGAGCGGCGGAGCTCTACGGGCTCCAGATCCTCGCCGACGGGATCCARGACGACGCGGGGAACGTCA	AT5G22630	R-Q	A2	5539140	5539340	4e-105	99.995
114	BS011786	-	A2	39.5	yes	AGATAAACCGGTTCGGTTCGGGAGGAGATGGGTTTAATGTCAGATATACCTCTGAAGATATAGGAAATTACTTGTCGGATCTTTACTTTGGAAGCAGAGG[G/T]TCCGGGTCAGGGAGTGTCTCGACWAAAGGWTCCGGRTCYGGAACCGGAACCGGTTCGTCGAGTACCGGTAAATCTCGRGGAGGACGTAGYCATTGAATGA	AT5G59730	W	A2	6077345	6077545	3e-99	100.003
115	BS009871	-	A2	40.2	yes	GATATACCGGAACTTGTAGTTCTTGTTGCAACCGTGCCAAAGACGAGCTCTCTAGACAGCTTGCTGAGTTGATGATAACAGCGGAAGCTGTTCCAGTGTT[A/G]ACGGTTTCACTGTAAACCCTGAGCATACTCTCTATTGGCCCAAATGCTGAAGTTGGTAGATCCTTGTACCTTAGAGGATGCAACCCTGGAAACAACTTGT	AT5G59580	W	A2	6149158	6148958	1e-101	99.0026
116	BS008856	-	A2	41	yes	CGTGTTATCTGTGATCTTAGTCTACTTTCTTGATTGCTTTAGAAGATCGTCTGAGAATCWTAGGAGGGCATTTGAATGTTGCAGAAGSTCCCAAGAGAAG[C/T]AGGCCACCCATCACCACTCACGTCTTAGACGTCTCACGTGGTGCTCCAGCCGCAGGTGTTGAAGTGCACTTGGAGGTGTGGAATGGTACTACGAGTCCTT	AT5G58220	W	A2	6476348	6476548	1e-101	99.495
117	BS009950	-	A2	40.9	-	CACTGAATTATATATGAAAAAAAATCATYGGTTCTTCTAGATTGTGTTTGTGTGTATCTAGAGACATGAACTCACAAAAAGCGCTAGTTGATACAGAGGC[A/G]AACCAACTCAAACAAAAGATTTGCACATCAATAACACAAGAGGCAAAAAGAAAAGAATTTTAACCTGAGAAGCATTATGGTCGTAAGGCCCCAGTATACC	AT5G58190	W	A2	6483214	6483402	2e-76	92.46
118	BS011500	-	A2	41	yes	ATAATGGGCCGGTTTTATTAAAAGGCCCAGTAAAAAGACATTCATGCACGTACGTGTCTCCCGGTCATGTTTCATTTTAGAGGGTAACAAATCTCTTAGA[G/T]AGTTCATTTTAAATTCTTTCCCTCTAAATAGATTTARAAGATCAGGTTGACCAAAATATACTTTATTAGTAGGATGAATGACAACTATATATTCATTTCT	AT5G58230	W	A2	6473498	6473698	4e-105	99.995
119	BS011865	-	A2	41	yes	ACAAAAACTCACCATCTTTGTGAACAATTCCCCAAGCTTTACCATGCCTACCATCCTGCATTTGAATCCAACGATCAAACACAACAACCCCACAAAGCTT[T/C]TGTTGACAACAGAAGRAAAAGATCAAACCTTGTAGAGATTGATCTTAGTGATCTCATAAGAGACTCCGTTCCAGTGAGCTTTGGCCATATGGTATCCGAC	AT5G59010	W	A2	6314938	6315138	2e-100	98.995
120	BS011866	-	A2	40.6	-	TGTTCTGTTGWATCTACTTGCATTTTTTTTTATATGCAATTATACATACCATTCGAAGCTTTAATCCCTTCGATTTGAAGAAATGTWGTTTTGTAAGCTC[T/C]AACCTCTTCTTAAATGATGTCGACCACTACTTTCATTCTTGTATATATCTAGATGTAACACTTTGTGAGCTCATAATCTTCAACTTTSTAGACAATCAAA	AT5G59010	W	A2	6315577	6315778	5e-101	99.9951
121	BS008524	-	A2	41.2	yes	CCTAAGAGACCTCTCCCTCCTCCTAAAAACGGCATGGTCGTCAAGAGCCT[C/T]GTCCCTCTTGCTTACAAAGTGTACAACGCGAGAATCAGACTGATCAACAA	AT5G57930	W	A2	6569401	6569301	5e-48	100
122	BS012019	-	A2	41.2	yes	TTGAGCAGCTTGTAGACCTGCTTGTTTATAATTATAGGTAGAAGTGTGCTCATTACAAATACTGCATGGCTTAACAGCTGCTTTGTGCTGTTCTGTAAAA[C/T]GTATYCTTGTGGGAAATGTAGCTAGAAACCAAGCTGGCAGCATAGCCATTGGATGGAATAAAAGGAGAGGCTAAAAATCTTACTTCGATTATATCACTGA	AT5G57940	W	A2	6564661	6564461	9e-103	99.5001
123	BS012020	-	A2	41.2	yes	CAGCTTGTAGACCTGCTTGTTTATAATTATAGGTAGAAGTGTGCTCATTACAAATACTGCATGGCTTAACAGCTGCTTTGTGCTGTTCTGTAAAAYGTAT[C/T]CTTGTGGGAAATGTAGCTAGAAACCAAGCTGGCAGCATAGCCATTGGATGGAATAAAAGGAGAGGCTAAAAATCTTACTTCGATTATATCACTGAACATA	AT5G57940	W	A2	6564656	6564456	9e-103	99.5001
124	BS009343	-	A2	41.3	-	CMAATACACACCAACATTACATACATAATTTTAACGAACCTATATACTTACTGGCTTTGGAGTTTCGGACCAAAGCTTAATTAACTACACAAGTTCCCGW[A/C]GCTAGTGAATATTACACTCCTTCGGAACTCCTTGAGGAAACCTCTTGGTATCCGTACAATAGTTATAAACCATGAACTTACTCTGCACCACTCTCATCTT	AT5G57550	W	A2	6742760	6742563	1e-101	98.9874
125	BS010301	-	A2	41.3	yes	TTAAATATAATGCCCCTTAACCCCAAACTCTTCAAACACACTTCTTTCTTCTCATTTTCTCTAACCTCTCCCTTTCTCTCTCACTCACTCTCTAAACTTT[A/T]AGGTATGGACTTCCAGCCAAACACATCTCTACGTCTGAGCCTACCAAGTTACAAGAATCACCAACTAAACCTAGAACTTGTCCTCGAGCCTTCTTCTACG	AT5G57520	W	A2	6754603	6754403	3e-106	99.9975
126	BS009860	-	A2	41.3	yes	TTCCCTCCTCTCGCTTACACTCAAACCTTTCTTTTTGGGAAAGTCAGCGCACGTAACACCTGCAAAAGCCAAAAGCACAATCCTCTAACCCTAAAATCTC[C/T]TCAACATAATCGTATTGCCAAGTATAAATGAATAAGAATAACAAAAAAAATTATTATGACATKTTTGGGTAAAATTTATTCACAATTTGTCAAGAACAAC	AT5G57380	W	A2	6821475	6821273	3e-102	100
127	BS012703	-	A2	43.4	yes	ATTATGTTCTCTTGACTGATATGTATCGAACTTTAAGCTTTCAGTAACATATGAATTCCATATCAAAACTTGTAGGTGACACATTTCCTGTTGGGTGTGC[G/T]TTTGATGAATCTAACATACACCACAAGGTACATAAAAACATATTATTATCTGCAGTTTCATTAAAAAAAATATTACTAAGCAATTGAATATAATTTAACA	AT5G56640	W	A2	7146782	7146978	6e-104	97.9976
128	BS009271	-	A2	47.2	yes	GGTTTCTGTTTTGCAAATTATTTTTAAGAGAGTCATGTGAGTGGTGTCTGACCTTGAGAATTTGGCCAGGCTCTCCCTCTTCACGGCTCTTCATGTGTTT[A/G]GTCTTGAGGTTGACATCTTTGATGACAATGGTGCTGTTGTGGGTAAAGATCTTAGTGACTTCCCCAATCTTRCCCTTGTCTCGTCCAGATATAACTTTGA	AT5G54600	W	A2	7718834	7719034	9e-103	99.5001
129	BS009106	-	A2	49.7	-	CCGTCCGATTGMTCGTAAGAACATMTCAGCCGYTGGATCGTTCTCTCTCTCTTTAACTCCGGCGAAATCTCAGAAGATTTGTTGTTTCAGATGTAGAAGA[A/C]AACGAAAGCCAGGTTCTTAAATGGGCCTTACTATATTTATTAAGGGGCCGTTTTAGCTTTTAAAGGCTTTTGAATAACTTAAAGCGTTATTGTCTTTTCT	none	none	A2	8532301	8532501	2e-100	99.4899
130	BS010579	-	A2	46.8	yes	GTSTAGACCGGAAATCTTTGGGTATATCCTCGGACGCACTATTGGAATCCCGGTTTACTCAGAAACTCTGCTCGGTTAAATGCTTAACCCAATGCCCTAA[C/T]GTCGTCGATCTCTTCTTCAACCTTGCTGCTGGCGAAGGTACGGTGTTGTTAGACCTGTTCGGTTAAAATTACACATTTTCTCTAAATACATTTCGGTTTA	AT5G52390	W	A2	8721055	8721255	4e-105	99.995
131	BS013737	-	A2	45.7	yes	CCACAACWTCAGTCAGCTTCACTTTCATCTTCATGATGCCTACTTGAACTAAGATCTCTTTCTTCGACTGTTCTACCTTCAAYACAGTMACTTTTTTSCC[C/T]AGAGAAGAAACAAACACCGAGTCACCGACTTGAGGAAGCTTTGTATTTCCCTTTTGTGCAGCATCTTCTGTTAGAGCAGAAACATGGYTCAGTTTCAATG	AT5G54080	W	A2	7975878	7975678	2e-100	99.9949
132	BS008140	-	A2	55.3	yes	GAAACCATCTTTTCATCATTTGGTTTTATGTAATATTTAATTTTCATCCA[C/G]CATCGGTTTTGTTTGTAAACAAAAAACGGGAAATCAAAACTGTTCCAACA	AT1G65270	E	A2	9488905	9489005	5e-48	100
133	BS009385	-	A2	52.8	yes	ATTCTTTGATTGAGAAATCTCATATGGTGAGAGCTTCTTTTTTTTCTTTGCTTGTGTGGAGGTTTCTTCTTCATCTTCTTCCTTATCATGATTCTTTTGA[A/T]GTACTTAGATTTTTGTGGGCGTTGTTGTTGTTGGTTCTGAGAAATAAACAGAGACGCTACTATAGAGAAGTGATTATGAAATATCCTGATTCATCTGTGT	none	none	A2	8771221	8771420	1e-101	99.0026
134	BS013496	-	A2	52.8	yes	GATTCATATAACAACAACACATACCACTCTGACCTCTAGCAACCCTTCGAAAGGTTGATACATGGCGATGCTACTGACATCGAATCCACCATCAACATCR[A/G]ATTGCATCATCAACGACTCCATCAAGTTCTCAGACATCCATCTCTGAAGCAAGTCAAAGCACAGCTACAAAAACACAAACCAAAATCATCTCAGATGAAA	AT5G51690	W	A2	8934137	8933937	4e-105	99.995
135	BS007863	-	A2	46.8	yes	GGTAGCTTGCCAGCTATAACCGCCGTGGTTGTTGTTTTAGCGACTGTCTT[C/T]CCCTCCCAGTTTGGTCGTCTTGCTCCATCTGGAGAAGCCATGGCTCTGAT	AT5G52540	W	A2	8629985	8630085	5e-48	100
136	BS013065	-	A2	49.7	yes	GGGAAATGGAGGATGCGGATGAGCATGGCTGGGTTCGAGTTGATGCCAGTGAGTGAGAAGATAGCTGAGTCGATGAAGAGTCGACTCGGTAACGGAAACA[G/T]AGTGCACTCTKGTTTTACCGTTAAGGAGGATGACGGAGGTGTGTGCTTTGGTTGGATGGGACGGACACTCGCTGTCGCATCCGCTTGGCGTTAACTTCAC	AT5G52510	W	A2	8638316	8638116	1e-95	97.985
137	BS009712	-	A2	49.9	yes	ACTGTGAAGCCATGAGCTCTCTGTCTCTAAAGATCATGGAGCTTCTGGGGCTAAGTTTAGGCGTAAACCGCGACTATTTTAGAGGGTTTTTCGAAGAGAA[C/T]GATTCGATAATGAGGCTAAATCATTACCCTCCTTGCCAGACACCAGATCTTACATTAGGTACAGGGCCTCATTGTGATCCAAGCTCTTTGACCATCCTTC	AT5G51810	W	A2	8896622	8896822	3e-106	99.9975
138	BS012334	-	A2	52.8	yes	TATTCAAAGAGAGACATCCAAGCAGCGAAACCGACAAGGATGCATCCAAAGATTTCTTCAAATCCCAGGTAGTTGAACTGTATTCTAATCCCGAGAACGA[A/C]GTATCGATGATGACCTTTGCTCCAAATTTAGCACAAGTAGACAATAGTACACCCATCTCCTCGTTGCTGTACACCAATCCTGTTGGGCTAACTGTTGGTC	AT5G49810	W	A2	9382305	9382505	3e-106	99.9975
139	BS013069	-	A2	52.8	yes	CGAGAAGTACGTCCAGACTTACCATCTCGATGGATACAACTTCTGGGTTGTCGGGTGAGAACAATAACTTAATCATATACTATGGTAATGATATTAASCA[G/T]TGAAGGTCATTGACGTATGTGACTTCTCAACAGGATTGGTAATCGATGGTCTACATGGTCACAKGCGAGCAGACGAGACTATAACCTCAGGGATGCTATT	AT4G28090	U	A2	9324580	9324780	6e-104	100.003
140	BS012005	-	A2	55.8	yes	AAAGAACTTGAAACTCAATGTTATCATCCGGATTTTTCTGAGTTTCCTTTCGGTACTTCTGTCCCACAGCATCAATTATGTTTTGTACTGCAAGGAACGT[A/G]TTAGGTCCAGTGGAACAACCAAAATCCGCTATGTTAAAGCGATTGGAAGCTGAGTTGATTTCGAGTTTGGTGGAGATTGCTTCACTGATCTTTTCCTTTG	AT1G66720	E	A2	9882472	9882272	3e-106	99.9975
141	BS009326	-	A2	55.8	-	TTATTTCGTAGCACGGTTTTGTATACCGTGAGCATGGAAACATCCCTGGATACTATGATGGACGATACTGGACAATGTGGAAGCTTCCTTTGTTCGGATG[C/T]ACTGACTCAGCTCAGGTGTTGAAGGAAGTRCAAGAATGCAAAAAGGAGTACCCCAACGCCTTCATTAGGATCATCGGATTCGACAACAATCGTCAAGCCC	AT1G67090	E	A2	10093608	10093411	2e-103	98.4926
142	BS013536	-	A2	55.8	yes	GAGTAGAACTGTGTTTTGTCTAATTTCTTCAAGAACACAACTCCCTTGCACTCTCTTTTCTCCAATAATAGTGTATGTTCGTTTGTAATATATTTGTGTT[C/T]TTGTTTCATTACGAAATGTTGAACCTATATTTGCTGTCTGAAACAAATCTATCATCAATAAGTCCCTCTTTCTTTTCTTTGTCCTTGGTACCTCAGTTTC	AT5G49630	W	A2	9643234	9643033	2e-104	100
143	BS011721	-	A2	55.8	yes	TAATACCTCTTTCTTGACAGACTCTTCTTTCTCAGACAAAATCAACTCAATGTGGCATGGGTTTGACATGTAAGCTACAAACAAGAAAAAGAAACAATGC[A/G]AGTCAAAAAACATAAACCAATGAGAGAAGTGAATTACAAARCTTACGATTGATTCTTCCGTGGGCACGGTAAGTCCTTCTCCTTTGCTTTGCAGCCTGGT	AT1G67430	E	A2	10337650	10337449	2e-103	99.9951
144	BS011082	-	A2	59.8	yes	CACYTTAACGGCGTCGCTRCCTTTCTTCTCCGCMGTCAAGAAAAACGACGWCGGCGAAGAAGAGCTRCAGTTTCTGAGAAACGACGCCACCACATTRYTC[C/T]GTTGATCATCATCTCCGTCGTAGTCTCCGCCGTCTATATCTAAATGATCCCAAAGCTTCACGACTCCGCTCGACCCGATCCCWYYGAGATCCGGCCACGA	AT1G68440	E	A2	10790184	10789984	1e-94	100.003
145	BS010748	-	A2	59.8	yes	GAATGGCTAACGCAGAGAAGGCTTATTTCAAATCTTTACAAGTTGTAGGCTCCTCCAATACAACAGCAACCACCATTTAATAGGAGAGTTGTTAAATAGT[C/T]AGGCCAGAGACGCTGACACACTGTATTGGATTTACATATAGAGTTATGTATATGATAATGTAGTGGATACTCATCTATTAGCTTACAACAAAATCTTCCA	AT1G67850	E	A2	10524258	10524458	3e-106	99.9975
146	BS011841	-	A2	59.8	yes	GGTGAACCTGAGGATGGAGATGGAGCCGAGGGMGAAGAGGACGAGGAGCCATGTGGGCTGSGATTTGAAGTAAGTGCAGATCTCCATGAGATGGGTTCGA[A/G]AGAAAGTTTGGGTTTTTAAGGAGAGAGAGAGATGGGAGGAAGGAGACGAAGATGGGTGAGCAGAAACCCACCGGAATTAACTACTCTCTCACCTCACTTA	AT1G67730	E	A2	10443453	10443239	1e-84	99.4972
147	BS007397	-	A2	60.8	yes	GAGCAGCAAATGCAATATTCATATGGGGATCAAACAGTCGCTCCAATTAC[C/T]AACCTTCACGACCAGCCTTTACAGTTTGCTACCAGAGAGAGTTCTGATTA	AT1G70620	E	A2	11935480	11935580	5e-48	100
148	BS011507	-	A2	59.8	yes	TGAAGATTTGAAGTTGTATTATACTTTTGRTTCTCTTAGTTTTCTTTTAACATTTTGGTAATGYTTCTGTTTTGTAGAATTCTGAAGCAGAWCARTCACA[G/T]AAATCTGAGGAAGAAGCAGAGAACAATGGTGATAAGAAGGGGAATGATGAGCAAAGTCCAAACTCGCCTGGCAACAAAACTAACAGTGGGAAACAACAGG	AT1G68920	E	A2	11182801	11183001	6e-97	98.9822
149	BS011736	-	A2	59.8	yes	TAAGMAGCAAAAACAAACGTGGTGAAGCGAAGGTTTTAGCAAGGAACACCACGGCCACGGGAGACTATGAACTCTCACCAAGCCCGGTTCAGCAAGAGGT[A/G]GAGAGCTTTCTCTTGAACGCCATCAACATGAGCTTCTTTGACCGGTTAAACATAGCGTGGAAGATCATCTTCCCRTCSCACGCGTCGAGGAGAAGCTCCA	AT1G69390	E	A2	11354282	11354476	1e-91	96.9493
150	BS008159	-	A2	59.8	-	AAGATGGCTCCACCGTACAGGGTGATACTACACAACGACAACTTCAACAA[A/G]AGGGAATACGTGGTCCAGGTGTTGATGAAGGTCATACCAGGCATGACTGT	AT1G68660	E	A2	10983198	10983098	5e-48	100
151	BS011442	-	A2	60.3	yes	ATAAAATACGTATAAATAACTGACCTCGGTTATACAAAAAWATTTATGTTACTGTCTGAATAGAAACTTAACTGACCTCGGTCGGTTTTGGAGACAATGT[T/C]CCCGACACTGTCGGAGTAAACATAAGCTTCGGAGAAGAAACCGACCCAAGATCCGAYCCTATGGAGTTGGAAGATCCATAWTTAAATGATTTTTTATCCG	AT1G69900	E	A2	11602940	11603140	2e-100	99.4899
152	BS013148	-	A2	59.8	yes	KGTTACTTTATTCGCAGGTKGGAGCTCCTTTGGAGATAGCGTGTGTGTTGGAAGAGATTCAGCGAGAGAACGATGTGTACAAGAGAGATGYTGCTCCTTT[A/G]TCTTGCTTTGGAGCTGATCCTGAACTTGATGAGTTCATGGTTTCTCACTTCATCCTTGGTCTCGATCTTTAATTCTCTAACCTTTTAATCTTTTCTATAA	AT1G70510	E	A2	11857230	11857429	2e-103	100
153	BS012787	-	A2	60.8	yes	CATWAGYCACACCATTACCGGCAATAGCCGCTTCAGCCGCACTGACTGCTTCAGGCGTGTTGAGATCAGCGACACCGAGCATCAAATCCATCTCAATAAC[C/T]TGAGATTCGTTCCCCGTAAGTGCTTCGATATCAAAAGCCTCAGAGTTTCCTTCCTCTGYTTCTTGCTCCAACTTTTTGTTAGCTTCCGCCATGACCCCCA	AT1G71440	E	A2	12233847	12234047	9e-103	100
154	BS011042	-	A2	60	-	AGCAAATATTAAACACGAGCACAAGAGAGGAAAAGAAAACGAAAATGAGTGTTTATTTGCCTTTTTTATATGGATTTACATATACACTTGTGCATTCTTG[C/T]TTATGTTCTCTTCTTCATGTATTCGAAAAATGGTTTGGTATTATAGACTTTCCTACACTGGAAAAACCGAACTCTTGTTTGTACTGAAGCATGAGCTTCC	AT1G72220	E	A2	12580242	12580442	3e-106	99.9975
155	BS012129	-	A2	60.8	yes	CAGAAAAGAAACAGAGATTGAAATGGAAACAACAAGCCTTTCTTCTCTCTTTTGTTACAGGAAGGTGTGACATGCGTGGCTTGGATATGATTCTATAAGT[A/C]CTTTAATGCCAACAAGTTTAAAGAACTACCTGACATAGAGGTTCTGCAATATTAATCTTAGAGGTTCACCTGTGACCGATGGTGTAAGGTTGTAGTTTCT	AT2G46960	J	A2	12292288	12292488	3e-106	99.9975
156	BS010219	-	A2	60.6	yes	CATTCAGCATTAAATAAACTATCTTCCCAAGAATCAATAATACAGTACCAGCTCTCAGTTCTAACAAAAAGAAGTAACAGCCTTATAGCTAAAGGCAGTG[C/T]ATTAGCCTATAAAGTACAGTATATACCTCCTATGTTTCTATAGTAATTCATATTACTGCTTTATTTCACACTGAATAGCTAGTTTTCAATCATGCTATAA	AT1G72710	E	A2	12818869	12818665	4e-88	96.9957
157	BS006915	-	A2	62.9	-	GGTGGTTACGGTGCYGCAGGTGGKGGTTATGGAGGAGGCGGTGCTGGTGG[A/T]TATGGTGCTCCAGCTGGTGGTTACGGAGGTGGCTCTTATGGTGGAAATGC	AT1G74230	E	A2	13397734	13397817	6e-17	74.4857
158	BS008592	-	A2	65.3	-	TAGTTTTGTGTTCCTCTRCAGWATCCAGTTTGTGGTGGTCTCTGTCAACTGTGGCTATCTTCTGCGTTGTAWTGTTGAGAGCTCCTACAAAGCAGCGGTW[A/C]ATCTTTCTCTTTCCAAGTTGATCTTGGGTCTTTGAAGTTTGGCCTTCGGTGTTGAGATAGTGACAATGGCGATCCAGCGGTCTGCTTTCAGATCTGTTAT	none	none	A2	14649914	14649714	1e-94	98.4695
159	BS012629	-	A2	64.7	yes	CAACAATCCCATAAGCTCACTAAATAGCCTCAGTGMTTCCTTTRCCGAGTTAGAGAAGCATGGGTTCGATGTAAAAGTACCTATGTTGCGGATTAGTAAG[A/C]TGTTGTCTCTCATAGATAGGCAAGCAAAGAARATGGAGGAACTYGAAGATTGCGAGAAAGTGACTGCAGAGAAAGAGAGCAYCAAGGTTGARAACGAACG	AT5G23770	Q	A2	17155267	17155467	3e-99	100.003
160	BS007979	-	A2	65.2	yes	AAGAGGAAGAACAGAGATGAGCTWGCCTTTATCAGGAAGAAACAGCTTGA[A/G]CTCGGAAACTTCGGCAAGAAGAAGAAGAAAGTTGCTGATATCAAACGCCC	AT1G80750	>E	A2	15666698	15666598	8e-47	100
161	BS008633	-	A2	65.2	-	AACATTTCAAACTTGCACCTGAGTACAGAGTCATCGGCGAGCTGATGAATCGGTTGAAGGTAGCTGAAGGGAAAGACAAGTTCATTCTCCAGCAGAAGAT[A/T]AACAGAGCKATGAGGTTGGTTGAGTGGAAGGAGGCCTTTGACCCAAACAACCCAGCAAATTATGGRGTCATCGAGCGRGACAATGTTCAAGGTGGTGGRG	AT1G64880	D-E	A2	16082296	16082098	2e-100	99.4898
162	BS012628	-	A2	65.3	-	ACGAACGSAAGATTCTGGAGCTGCAAAAGCTGAATGAAGAGGCAGACAAAGAGATAGCACAGAGTAAGTCATGTGAAGCAACGATTGGCCAACAGCTTGA[A/C]GATGTGAAGCTTCAGTTTCACACAACTGCGTCTGCTCCATGGTAAAATGTTATATGACCTCCCAGCTAAGCTCTGTATTGCAGATAAGAAAAAGCTATAG	AT5G23770	Q	A2	17155461	17155661	4e-105	99.995
163	BS007525	-	A2	66.6	yes	ATCGTTGTACCAAAAGGTGCTCCGAAGTGCAAAGTAGATAATGTGATCCG[G/T]TATGGTGGTAAGGTTATATGGAGTGAAGCATCAATGTCTTCTCGAGAGGA	AT4G11640	P	A2	16892720	16892820	5e-48	100
164	BS006957	-	A2	65.2	yes	TTACTATAATGGAAGGGCTCTTTCTGCTGGATTAGCTGGAAGTCAGATTC[A/C]TGTAGGTAGAAATTCAAGGGGGAAGACGGGTTRTCTGAACAATGCAGATT	AT4G02260	O	A5	9274090	9273990	8e-47	100
165	BS011411	-	A2	66.9	yes	TACTTGCTTCTTTGTAAACAGGAGAAGAAGAAGAAGCATTTGAGATACGGCTAGATCGACGAACAACCACGAGCTGTTTCTCTCTTGCCAGATTTGATTT[C/T]TTCATCTACCAGATTTGTATACAAACACCCAAATATTCAATCAATCAATCAATCATTTGCAAAGATGTATTAAAAAAAAGGGGAAAAGACAAGGATCAAA	AT5G42700	S-V	Scaffold000103	527552	527358	1e-84	95.0026
166	BS012981	-	A2	66.9	yes	ATTTATAGTCGAGAAGTTTTATAAATAACAAAAAAATGTATGAAGAATAAGGATAAATCTGTTAAGTTCCCTCCTTTTTTGCTGTTGACACCCTACTGAG[C/G]AAGCACTAGTCATACGGTAGTTTGTTATCGGCCACGTGACGTGACATATTTACAATTGGCCTATCTGTTATGGCCCATCCCATATAAATCAAAGCGTTAA	AT5G46795	V	A2	18989797	18989998	2e-104	100
167	BS013410	-	A2	66.9	yes	ATCCTCTYCTCCATACTTTCCGGTTACCGTCGGCGTTAGTCAAGTCTGATTACCAGAGACTCTACGAGTTCTTCCTAGAATCTTCCGGCGAGATTCTAGT[C/T]GAGGCTGAGAAATTGGGTATCTCGCGAGAAGAAGCTGCTCACAACCTTCTCTTCGCCACGTGTTTCAACACGTGGGGAGGGATGAAAATTCTGTTCTCGA	AT5G42650	S-V	Scaffold000103	495057	494857	4e-105	99.995
168	BS011060	-	A2	67.8	yes	TCTCCTCCATATAAAGAAGAGAGCAGATTAAAAAAAAAWAGCAAAYCGTTCAATATCGAATTCTCCAGCAACAGCAGCAAACACTCTCTCTCAAAAATCT[C/T]GAAGAARATGGGGTTACAAGGTCAACTCTCTGACGTTTCATCAGATTCAATCCCTCTGATGCTCGTCGCTCTCCTCGCTACTTTGTTCAAACACGTCCGC	AT2G01150	<K	A8	1507191	1507395	2e-97	100.003
169	BS008383	-	A2	69.3	-	CGAAGGGTTCCGTGTAAGAGAAGGGGAGGCATAAGATTCACAATCAACGG[C/T]CACTCTTACTTTAACCTTGTCTTGGTTACCAATGTTGGTGGCGCCGGGGA	AT2G03090	K	A2	20327145	20327242	3e-46	97.0004
170	BS008118	-	A2	84.3	yes	GTGTTGAGGCTTCAAGCTGGTCACAAGTACTGTCTGTTGGGTCGTCTTTC[A/T]TCTGAAGTTGGGTGGAACCACTATGACACCATCAAGGAGTTGGAGGCAAA	AT5G48760	V-W	A2	23773574	23773487	2e-40	86.9968
171	BS007026	-	A2	82.7	yes	CTCAGCCACAGGACATACAGATACAGAGCGATGACTTGGAAGAACTAGAG[C/T]TACTACAACAGAACGCTAACGCTCAGCTCTAGAATGCAAGATCCTCTGCA	AT5G49020	V-W	A2	23849624	23849713	3e-39	88.002
172	BS006485	-	A2	87.7	-	TTCACACAAGGTCTAACTACAAGCATAGTGCAATGTGCATAAAGTAAGCA[A/G]GGGGGAAGGTTTTCCTCACTTGGCATTTTCAGAGATTGCTTCAGAAACAT	AT5G26742	Q	A2	24730825	24730725	1e-45	99.0002
173	BS013747	-	A2	87.7	-	ACCAGAAGAGGGAAGGATGGTCTGATAGTGATAGAGGCATCTCTTGTACTTTTGGAGCTGATAAAGTCGATGAGTTTTTGGATAAGAATGATCTTGACCT[T/C]ATTTGCCGTGGCCATCAGGTAAAAAGCTAAGATGAGTTTTTGTTGTTGTAATGGTTGAGACTTTTTAGTGGAAACGTGTGTGATGGGTTTTGTGTGTTGC	AT5G27840	Q	A2	24480720	24480525	3e-82	94.5
174	BS013209	-	A2	86.3	yes	AAATATTATACTAATGGATATACACTATACTTAAGCAAAAACCGAAAGATTTACAGTGTTTATGGAGCCAAAATTCCAGTAAGGTAAACTCTAAAAGTCT[G/T]TTTGTTTGTCTTCTCTTTGCAGGTTGGTTATACTTCAGGTGCTGAGGTTGGAATGATAAAAGATATGGGTCTCTCTATCGCAGAAGTATGTCTCTCTTTA	AT5G27350	Q	A2	24376597	24376797	3e-106	99.9975
175	BS013004	-	A2	109.2	yes	ACAACTCGCGTATAACACTGACAAGTCAAAATAAATACCAATGTTCAAAAAATCGCTAGGCAGTAATTAGACGTTTTATAGGAGATTCGGGTGTCTAAGC[A/G]GATTTTTCAAACGCCTAGACCGATTTTTAAAACACTGAGTAAAACATCTATCATGGTTTCTAATCTAATGAAGTTAATGAGAGTGAGATCTAACCATATA	AT5G26820	Q	A2	24579028	24579226	2e-87	95.9976
176	BS013660	-	A2	95.1	yes	CTTAYCTAGCTTTCTACTACAACCAGAAGTTTCTGCTCTACAAGTTCGAGAACCTTCTAGATCTCGAGGAACCCACTTTCCAAAACAATGTCGTGGAGAA[A/G]CTCAAGGATAGTTTGGGTTCGGTTCTTGAAGACTTCTATCAGCTTGCCGGTAAGCTGGCCAAGGACGAGGACGGGGTCTTCCGAGTTGAGTACGACGCTG	AT5G23940	Q	A2	25483439	25483639	4e-105	99.995
177	BS012385	-	A2	102.2	yes	TGCCTCGAGCAGCAGGAAGGTGGCGGCTTCCGGCRACAGAATGTGAAACGGAGGAGTTCTCAGTRGTAGGAACACACCTCGGAGAATATAGACTGTACAT[A/G]TCAAGGATCTTGTATACATCAAAATACTCATCTAAAGCTCCATCACATTCCTTGGACACATGCGCTAGTCTGAAGTCGCAGTGTTCATTCACTCTCTGGT	AT5G23210	Q	A2	25603313	25603513	1e-94	97.9824
178	BS013236	-	A2	104.4	yes	ATGGGGACTATACTCAGCACAAGTGTACCCTCGAGATCATGATCTACCGGGGCACTTACTTAGTTATCCGATTAGCATTGGTACCAACGGGGAGGTAACA[A/G]AYCTTGCTGGGGCTGAGTTGTTTCCTGATACAAACGCAAAGGTTTTAGGTGAAAAATCTAAYTATCTCCCTCCCATCCTCACTACTTAAGTGATGTAASA	AT5G25370	Q	A2	24966256	24966454	9e-103	99.4899
179	BS012218	-	A2	103.3	yes	ACGAAACTTGAGTTTAATTAACCAAACGTAGATTTCATTTATATGTTTAATTCTATAGTGAAACACATACATGAAATTTTCAGAATGATCATTACATATT[A/T]TGAATAAAGAGACACTTATGGCCAGATATCTGAGACGCAGCTAACAGCTTCGCTGGATACATTACCAAGTCCAGGGCTTGAGTTCTGTCCAGAGATGGTG	AT5G24800	Q	A2	25179294	25179496	5e-101	99.5005
180	BS007957	-	A2	90.1	-	GTAAAGAGTTCAAGGCAGTGGTSGAGGAAAGAGATACATCAGGAGGCAAA[A/G]TGAAAGGCCAAGGAACTGGGACCGAGCTCGCTGTTACTCTCATCGCTGTT	AT5G61780	X	A2	25966592	25966691	1e-41	96.9697
181	BS012996	-	A2	95.1	yes	CGCCGYTGAAGGTTTACCATGTGAACCGAGTMCCGGAGGTTGATTTGGAAGGGATGGAAGGTAAGCTGAAAGACTACGTGGCCGTGTGGAAAGGGAAACG[A/G]ATATCAGCTAATCTTCCTTACAAGGTTGAGTTCTTTAAAGAGGTTGAAGGTCGTGGTCCTGTTAAGTTTGTTGCTCATCTCAAGGACGACGAGTTCGAGT	AT5G23440	Q	A2	25571077	25571277	6e-104	100.003
182	BS011386	-	A2	95.1	yes	GTTACCTTTTCAATCCTCCTTTCTCATCTATTCCGATAGAGAAGCTAGTGAAGAGCGAGAAGCTTAAACATGGAGTTAGATTYGCYGGAAGTCTWGTCAA[A/G]GCCGGAGTAGCCATTGCTGTCAAGGGTCGCCACCATCACAATAAGGTATCTCTCCATTTTACAATTATAAATGTAATTTAAATATTTTGACGTGAGTTAA	AT5G24230	Q	A2	25428237	25428037	2e-100	99.4899
183	BS013661	-	A2	102.2	yes	TTTGGGTGTGAGATTATARTGTGGTGCATGAAGTAAGAACTAAAGACTGYTTTATAGAGACGTACAGTGTGTAGTTGGGTTAGGCATTTAAGGTTTCGTG[A/G]AAGTAGTTGCGATTCATTTAATGACTCAATTAAACTCTATCTCTCTCTTTAAATTTATTTGCACGAATTGAAGTTAAGTTAGGGACCTTAGGGTTTTTGG	AT5G23940	Q	A2	25483276	25483076	6e-104	100.003
184	BS013614	-	A2	103.4	yes	ACTTTAAGCTGCCTTGTTTAGTTCTAATTTGTTCAAATGTCTCTTAAATGACATCTTTGATTGTGTTACATGTAAGAATGAAAAAAAGTAACACTGTTTC[T/C]CTTTCTTGTATCCGTCAAGATGAATGTGGAAGTCATTTTCTCTACGTTTATCATTTCCACTAATATATTTCGCAAAACGAATGGCTCCAGCACAAGCCTT	AT5G24655	Q	A2	25205104	25204904	3e-102	99.4951
185	BS013748	-	A2	87.7	yes	TYGTTWGACGACCCTTCATYCTCAATTYCATCTTTCCCACRCTTTCTCGGGAAAATTCAAAGCGAGAAAATCTTTAATTCGATCGGTGTCTAAGCACGAC[C/T]CATTATTCATCTCCTGCTTGTGAACGAAACCCTTGTAYCAAGTTTCGATTTTGGTGAGGAAAACTTGAGATCTGAGAGAAGACGATGATGACGAGTATGG	AT5G27840	Q	A2	24481997	24481799	3e-92	97.9408
186	BS010479	-	A2	15.2	yes	CTCGTTGCGGAAAGTGTGGGATGAGAGCTGAGAAGGAGTGTTTGTACACTCTTTCGCTAGAGAGACGAGAGAGGTTATGTGTAGTAGTAACGCAATCGTT[A/G]TCGTTACGATGARACCAGACTTCATCTCTGTGTTTTTTCTGTAAGTGTTTTGAGAGAAAARAARAKWTTTAWTAATGATCAAAATGAAAAACCCAGATTC	AT5G12950	R	A2	3121503	3121312	3e-72	93.8155
187	BS012929	-	A2	20.2	yes	TCATAATTGTAAAATCATAATAAATCAGCGTTAAATCATAATAATTCTCTACATTGGATAAAGAAGTCCTTTAATTGTAGCTGGTCGCAACCATTGTCAT[C/G]TAAAGCCATCATCCAAAGGATTCACCACTTMCCCACGGACCATCATCATGTACAACAACCCTTTCTTTCCAAAAGAAACGACAGGCATAAAGAAGATACC	AT5G13570	R	A2	3305975	3305775	4e-105	99.995
188	BS005901	-	A2	8.7	yes	TAAGAAGGATGAAACCAAAGGTGGATCTCTGGAAGAAGAAACCAAAGCGG[C/T]ATCAGCAGAGGGAGCCCTGGTTGGTGGTTCTACTAGTGAAGCTGAAGGTG	AT5G09860	R	A2	1293544	1293444	5e-48	100
189	BS010092	-	A2	9	yes	ARAGAGCACCAACTAATTTGAAAAAACGAGTTCTACAAACCTGAATGAATCCAAAACCCTTGCACTGCCCAGTCTCGAGGTCACAAGGAAGCTGAACAAG[T/C]TCAACAGGACCAAACGGCTCAAAAATCTGACAACAGAAAGARAAAAAAGTGAGCACGAAAATTATTCACCAACACTTGCTGGTCWAATCACARGTAATAA	AT5G09880	R	A2	1291283	1291083	2e-96	98.9822
190	BS009479	-	A3	2.5	yes	CRATCTCATCRGCGTAAGCGCTGACTCCAAACTCAAGACACACACCGTCACCTTTYGCCACACTCACAACCATGGGAATCCGAAGCTTAACAGAGTTCTC[A/C]TCATCCTCATCATCGTTAGCTTCTGCTTGCTCTGCTTCTTCCTCATCGTCATCATAGGTCGCACAAGAGTCAACTTCGACCTGGATTGTTTCATCCTCAA	AT5G02050	R	A3	208661	208859	2e-100	98.9848
191	BS009478	-	A3	2.5	yes	AACGCCTTCTGCAGATTCTCATCCAAGTCACTGCATAAAACCAAAAACTCAAATCACATGACAATATCCAATCGTGTATATACATTGAGAGAAAGCGAGA[A/G]TGGAACATACTCAAAGTCKGGTCCTTCGTAAGCAAGCTCATTCTCAGATCCTTGGGGWTGTTTAATCGATAAACTATCAATCACRATCTCATCRGCGTAA	AT5G02050	R	A3	208475	208675	1e-101	99.9975
192	BS011764	-	A3	2.5	yes	GCTTCAAGCCTCGTCTCTCGCGATCCAGACCTCTCAAAACGCATGATCTTCCACACAACGGACGTGCTAAACGCTACCGAAGGGCTAGACCARTACGACG[C/T]AGTTTTCTTGGCGGCTCTCGTTGGGATGGACAAAGAGGCAAAGGTCAAAGCCATCGAGCACTTGGAGAAGCACATGGCTCCTGGAGCTATCCTCATGCTG	AT5G04950	R	A3	830587	830387	4e-105	99.995
193	BS007584	-	A3	6.6	yes	CATACCGAATCCTCCAGAAGCCTCCTCCCTCTCGCGCCATTAGAGCTTCT[G/T]CTTCTTCACCTAAACCCTCTTTCCTCAAATCAWCCTGCGTTACTCTCACC	AT5G02590	R	A3	463055	462955	8e-47	100
194	BS008544	-	A3	8.1	-	GAAGTGGTTGCTGAGTATCTTGTCCCGAACATCAGAGCAATACCAGCTAG[C/T]GGATCTATGAAGCCGACTTACATCCGTTTCCTAACCGGAATCAAAGCCTA	AT5G04900	R	A3	811518	811613	1e-42	94.0032
195	BS009477	-	A3	5.8	yes	TGTTGAAAAACCCCGTCGCTCTTTTGTCATTTGTACCGAAGGATGCAGCTCTGTTTTTCGCCGGAGCGTTCGCCGGAGCCGCCGCAAAGTCAGTGACGGC[A/G]CCGCTTGACCGTATAAARCTCCTTATGCAGGTAGGCTCTCTCTCAACAACTTCAAGGTTTTGTCGCACGTGTTTTCTTTTCCTTTTTTTTGTTTTTAATA	AT5G01500	R	A3	120768	120566	4e-95	98.4907
196	BS008708	-	A3	8.5	yes	ACTCTTGGTTACGCGAGAGCTGGATCCGAGCACCGGACTTAGCCTGAAACTCAGTGATGGTGGAGCCTCCTTTCCCAATGACAGAACCAGCMGCCGCATT[G/T]GATACAAGAAACCGAATGTGCGTTGGCTTCTCAGCAGAGTCTGCAAAGAGAGAAAAATCATTATAAAGTCAAAGAGAGAAAGAGAGAGAGCATAGAATCC	AT5G04430	R	A3	731458	731658	4e-105	99.995
197	BS008565	-	A3	6.6	-	GGTTCTAGAAGAATCGATCCTTTAAGTATCTTTTCGTATGTGTTTGTTTT[A/G]CTGAACGTTGAATGTTCTTATAACCTTTAATGTTATAAGTTTCATAACAG	AT5G04800	R	A3	1071106	1071191	7e-37	83.9962
198	BS012282	-	A3	118.1	-	GCCTSTGGCTTCCTGATCTCTCAAGGCCKGAGCTCGTCTCAGGWACMTCTGATTCGGTAGCTTTGTCCTTTGACCCTTCTTGAAGACGAACMAGCTGTGA[A/G]TAAGCTCCTTCTGGATCTTGTATCATCTCATCGTGAGTCCCTGCCAAAACACATCCACAAACGGGTTACTTGGAAAGCACGTCACTGTTTCAAAACAGGT	AT4G18050	U	A3	23172719	23172519	2e-100	99.9949
199	BS011108	-	A3	11.6	yes	TGGGACCAGCTGTGGTGGAGAGGTAACACTGGTAMGTTTTGAAGAGTTTCTCATCTTCRTTGACTCTGAAGAGCCGCTTATAGATCTTCTCTARRCCTCC[A/T]ACCTGAAGAATCTTAGCCCCCAAAGATAGCTTTCTCTTCACTGTTTCGGTTAGCTTTGGTCTTAACTTGTTCTGGTCCCTAGCTCCATTGGTGAAACCAT	AT5G08350	R	A3	1505144	1505344	1e-94	98.4695
200	BS007611	-	A3	14.6	yes	CGGTTCGATACCTTGATATGCAGACTCATAGATTYAAAGTAAATATAAAG[C/G]CAGAAAGGAAAAACAAGTTGGCATCTGTTGTTTCAAGAATGCGTGGACTT	AT5G10470	R	A3	1817308	1817208	8e-47	100
201	BS007920	-	A3	14.9	-	TCCTACATGACTAAAGAGTACCACATCTACATGACATCCGACGGGAGGAT[A/T]AGYATGGCTGGTCTGAGCTCSAAGACTGTACCGCACCTTGCAGACGCTAT	AT5G11520	R	A3	2014350	2014250	1e-45	100
202	BS008143	-	A3	15.7	yes	TGGAGTTGGAAAGGRAATATAAGTGCGCMAAGCAGGATGTAGAAAAGGCT[G/T]TGGTTACAGCGGAAGGGGATATTGAGAAAGCAGAGGAATCGTTAAGAAGA	AT5G12120	R	A3	2200556	2200456	6e-41	97.9597
203	BS007986	-	A3	15.7	yes	GTACTCATGGTGGAATACATTGACGAGATCAGGCGTCAAGGCTTTGAAGT[C/T]AGCTACTTGAACATTGGTGGTGGCTTAGGGATAGATTATTACCATGCVGG	AT5G11880	R	A3	2119473	2119376	1e-41	95.9608
204	BS012189	-	A3	16.9	yes	ATCTGACTCGTTCCAAGAAGGGTTCTCCGCCGCCGACGTTTCCGGTGGAACCAATCCCTTTCCATACCTTCGATCCACTTTTACAATTCACACACACACA[C/G]AGAGAAAGAACAACACGTGTTTGTGGTACGTATGTGTACAAGACCTTGGAAGGAACCAACTAGTTTGAACAAATTGATTGTAAGCTTAGTATTCTAGGGA	AT5G13330	R	A3	2469082	2468882	3e-106	99.9975
205	BS010012	-	A3	18.2	-	TGGTGTACCTGGTGAGGGGGTGCACCGCGCCCCCTGGCACAGGGGTCTTGCTAGAATCTGATTTGATAGAGTTCTCGAGATCCGAGAATATGTTAATAGC[C/T]GTCTCTCCTAAGCGGGAGCGAGCGCTGGTCACCTCGCTCCTCAGCTCGCTSCGGAGCTCTTCAGTGAAGAGCTCCTCAATGGCTGGGAAGCCGTCTCTAA	AT5G13990	R	A3	2615968	2616168	4e-105	99.995
206	BS010992	-	A3	20.1	yes	CTTCATGAAGACAATGCTCATCACTTGCCTTCCCCTACCTCTCTCCCTTCTTGCCCTCCTCATCTCTTCTACGGTAAGTACCTCTCTCTATACATATACA[C/T]AATTACACATGTATATAATAGTGTGAAAAGGAKWRAAGACTCTACCAAATAATGATTTGGAGTTGTAAACCTTTTATGGACTCTAATCACCGTGGAATTC	AT5G15150	R	A3	2859072	2858941	8e-66	66.4958
207	BS008109	-	A3	20.1	-	CCTCGGATWAATTGCGTGTCTTTATGTGGGACTCGATGTGGCCAACACTC[A/G]AGGAAGAACGTATGTATGAGAGCGTGCGTCACGTGCTGCTACCGCTGCAA	AT5G14920	R	A3	2779804	2779894	4e-42	90.9081
208	BS007790	-	A3	24.4	yes	CAACTCCTCTTACAGGAACACATGGATGAGAGGATAGATAGGTTCAAAGT[A/C]TGACACGTGATGTGGAGAAAGATTTGGGTAGCTCTCTTGCAACCTGDGAA	AT5G18110	R	A3	3494232	3494132	3e-46	100
209	BS011346	-	A3	23.5	-	GTTGTCTAACKGCGTACTTTGGTCCTGAAGTTAGCCAAATCAGAGATGCAGTTGATCACCGCTGCCAGAATGTTTTAGAAGACCTCCTAAGCTTCTTTGA[G/T]TCAGAAAAGGCAGGTCCGAGGTTAAAGGATCTTGCTCCATACGTGCAGAATAAATGTTATGACAGTGTMTCAGCAMTTCTCRMWGATGTRGATAAGGAAC	AT5G16300	R	A3	3131350	3131550	4e-98	100
210	BS006796	-	A3	24.4	yes	GAGCGAAGGATCCATGGAAAGGAGAAGAGTGGGGGACGAGTGAGAATCAG[A/G]ATCAGAATCAGAAGAAGCAGAAGAAGCCAAGTGGTGTGAAAATGGTGGCG	AT5G16950	R	A3	3265791	3265891	1e-45	99.0002
211	BS013041	-	A3	24.4	yes	AAAGTTGGATTCAACAAATTAGTCTTGAGTTCTTTTTAATAGCAATTGAATGAMTGAAGTGAATTAATAATATAACCTGAGCAGAAAATTCCTTGGACTG[C/T]ACAAGGAAGTCGCGAATGTTTTTCTTGAATTCAGACGGGTCATTTCTCGACTCGTAGAGTCCATTCACAAATTGTGTGACCTGTATATATTAATTGATAT	AT5G17020	R	A3	3277910	3277710	4e-105	99.995
212	BS007803	-	A3	27.9	yes	CTGCTGTCCATGCGATAGTGGTCAACTGGGAAAACCCGCAAAGGAACGTG[A/G]CACTCATGTACGAGCTGGGCATGGCAGTGTTCTATCTTGTTGGGACAGGG	AT5G20270	R	A3	4007689	4007589	5e-48	100
213	BS007648	-	A3	28.8	yes	TTCGAAGGAATAGAGCGTCTTGGTTTGGTTACAGGCGGTGAAATMGCTTC[C/G]ACCTTTGATAACCCAGAGTCTGTTAAGCTTGGACATTGCAAGCTCATCGA	AT5G20890	R	A2	5197243	5197146	5e-38	93.9414
214	BS012520	-	A3	31.3	-	TGACCCTATCCTTTAACCAACCCGAATAATCACCAAGATAATAATCAAGATACCTCCGGTTCATCACAAACCGGCCTGAGCCTTTATCAGTGACCGCGTA[A/G]GCGAATATAATGAAACCGATGAGAGCAGCTATAACAAAGAACATGACGAAGAGGTAAAGCCACAWGAGGAACTTGTTACCGTAACAAGCTCCGGCGAAAC	AT5G60220	W	A3	4560072	4560272	2e-93	97.4901
215	BS012770	-	A3	31.3	yes	GAACTCAAACCCTCAATTAAACCCCAAATAAAATTGGGTTTTTAAGTTGAACTACATCAAAGCACCAGAATTAATATAGTTCATATTGGTCCAAATTTCT[C/T]TCCCTGAGTCAAGCTGGTCTACATGACCACCTCCTCCCATGTTCATCATCCCAAAGCTCTCTCCATTCATCTGCCAGGGAAATCCCCATAAGACCTTRTT	AT5G60200	W	A3	4567478	4567678	4e-105	99.995
216	BS006371	-	A3	34.4	yes	AAGATCGGTGACGGTTGCTTGATCGGAGCTGGAGCGACTATTCTCGGGAA[C/T]GTCAAGATCGGTTGTGGAGCTAAAGTAGGTGCTGGATCTGTGGTTCTGAT	AT5G56760	W	A3	5377912	5378012	5e-48	100
217	BS011578	-	A3	33.7	-	TGGTGAATACACAGTGAAACTCTAGTGCTTTAAGATTCAGATATARAAAAAAACAAGCATTGAACCTATGATTGGAAACTTCAGCATCATCCTCGGCTGC[A/T]TCTTCGATGGGAAATGACTCDGAGGAAGAATCTGAGTYAGAGTCCAACTCGGTTTCAAGGAAGGCAGCAAGATCATCGCTACTGGAAGAATGCACTGGTG	AT5G58003	W	A3	5057802	5058001	8e-100	99.4899
218	BS010637	-	A3	37.9	-	TCTCCCTAAACAGAGCGTAATCCAACGGGATCTTATCGGCGTTRGCCGCGTACGCGAAGAACGGGTAAGCATTMACCATMAGATGCGACGACGTTTTGCG[A/G]AGGAGATCGAGCATCGGTTTAATAACCGGTTCGATTAAATCCGGTTTAAACGAACCGGCGGAGGGYGGGTACGAATTSGCCAACGCGCTCAGCGCGATCG	AT5G55180	W	A3	5734421	5734621	4e-98	99.4898
219	BS007350	-	A3	42.3	yes	ATGTAACGGGTTTGGACTTGGAAACAACAAAAATGTGTTTAGCTTGCGGA[A/C]ATAATATCTATGCAGGTAGGTTGTGGGTTGAATGTATAGAGTTTGCAAAG	AT5G53280	W	A3	6282067	6281967	5e-48	100
220	BS012800	-	A3	42.3	-	CTTCCTCACTGATGAACACAGGCTTCTCCACAGGAGAGCGCCTGATCACCTCTTTCTTCCCTTTCCCTTTCTTAGCCGGAGAAGACGAAGGAGCCGGCGA[A/G]CCGAATCCAACCCCGGAGGAGCTCGGTTTCCTGGGTTGTGRCGGATCCTCTGTCGTCTCGGTTTCGATTTGGGRATTCTGACATTTGATTGAGAATCTAG	AT5G51545	W	A3	6668018	6668218	6e-104	100.003
221	BS013077	-	A3	42.3	yes	TTTAAACCTCAGGATGCAGCAGTTCTTTGCTGCGTGTTGCTCTATTCTTTGCTGTTATTTTATATGGCAGTGAGTAGGTTTGTTGTTGTTTAATATGTAG[A/G]GCTAGTGACCGTAATATAACTGTGTATGTCCATCCATTCAGGTACCTAAACATATGAAGATATTGTTTTTAGATTCCGACTTAGTTGGAGTGTGGGACAC	AT5G53280	W	A3	6281590	6281790	3e-106	99.9975
222	BS012891	-	A3	43.4	-	CATACGTACCTTAGATATTTCTTGGGGTGTAGAAAAGGAAAAATAGATTTTTTCGGGAGACTAGTATAAGGAAAAAAACATTGGGCAGAATTGTAAATGT[C/T]GAAATTAGTCTCTAGGAAACTAGTCTCTAGTATTTTATTCATGATCAAAATAAAAGGTTGGAAAAGTTTATAAGGGATAAGTTCTACGAATTCACTTTTA	AT5G52120	W	A3	6514658	6514856	4e-105	99.0025
223	BS012306	-	A3	45.4	yes	TCTTGAGACATCCACTTAGGGCAACGATACTCTCCTTTATAAATCTTCTTGTACATGCTCATCATATTCGGATCGTTAAACGGTAAATAACCCGCGGCTA[A/G]AACGAACAAWACGACACCGCATGACCACACGTCGACCTTCGCGCCATCGTACCCCTTCTTGGAGAGAATCTCTGGCGCCACGTAAGCAGGCGTGCCGCAC	AT2G30360	I-J	A3	7079412	7079612	4e-105	99.995
224	BS008590	-	A3	47.2	-	GATCATTCCTAGATAAAAACTCGGCCAGCGCGAATCCGCATAGCCGCGGATTCATGTCTCGGTCGAGAAAGATTGTAGAAGAAGTTATGTTCCGGTGAAC[A/G]ACTTGCTCRTCCCATTCCTCGTGGAGGTAACGTACGGCGCACGCAAGCGATTTAATCACGTTGTACCGGGTTTTCCATCKCAAAACCGTGGTCCCCTGGC	AT2G32800	J	A3	7675240	7675040	6e-104	100.003
225	BS012314	-	A3	47.2	yes	TTGCATCCGTTTTAACGGCATTCTCTTTCTTTTCTTCTTCTAGTTCTTCCTCCTCGTCATAGTATTTTTCATCTTCATCCTCGTCACTGCCCATGTCATG[A/G]TCGAAGTATTCTTCATAGAATTGGTCRTCTGTGTCATCATCCTGACCGTTCTCCAGCTTCTTTCTRGGAATTTGTTTGATTAGCCTCTCCTGGATACTGT	AT2G32260	J	A3	7551418	7551218	1e-101	99.495
226	BS011267	-	A3	46.8	yes	ATARGCTGTGACCTTTSTGAATCTAGGAGAAGGCAACAACTTGAGCTTCCTCAACAGAACTTTCCACTTCGGCGAGCGTCTCTCTTCAATAGATCTTCTT[A/C]CTTGYWGCTTCTGCTCTCTGCAACTTTTACTATATCTTCCAAGCACAATTGTCTCTCTATAAGATGAAGATGATGATAACAACTTCCATCTCTTCTTGCT	AT2G25735	I	A3	7382587	7382787	1e-101	99.9975
227	BS008250	-	A3	48.2	yes	TTGAGCCGAGATCGAGAGGAAGGAGTGACATGCCGGTGATGTAGTATATC[A/G]TGTTTCCATTAGCCACGTGTTTATTTTCAGTTTATGGCAGTGTTCGCAAG	AT2G33830	J	A3	7934781	7934681	5e-48	100
228	BS010788	-	A3	52.7	yes	GTACAGAGTGCAATGTATACATGCATCAATTAAATCATCCTCTAGATTCTTCTTCACTTGAAATGTTTCCGCGTCCAAAAATTGGTAGTAACGGGCAGAA[A/G]GCTTCGGAYGATTAAAAACAACGAGCATGCCCAAGACGATGCTWTAAGTTATATAAAGGGGAAAGGAGGAGAAGCACTGTGKTTTACTCTGACCGTTCCC	AT2G38840	J	A3	9245637	9245437	9e-103	100
229	BS006667	-	A3	48.6	-	GCTTATGCTCTTCGTCTTCCTCCTCCTCCTCGACTAGTATTAATGACTTC[C/T]TAGAGAGAAGAAGGAGCTTGAGAATGAGATTAAATGGTGGTGAAACGTCA	AT2G35260	J	A3	8186635	8186735	5e-48	100
230	BS011539	-	A3	49.6	yes	GGAGACGGCGTTGAGAAGAAGGAAAGTGGCGGTGGAGGAGGTACACCGGTGGCGAYGGTGAATAAAATGGATTATTATGGATATTCGTATCCGACGGCTC[C/T]AATGTATTGGCAAGAAGGACACGTGTACAGTCAGACGTATTCGTTAGAAGATCAGAGTTATTCAGGTTCAGGATACAATTACATGAGTGAGAGTTACGTG	AT2G36950	J	A3	8635838	8636038	4e-98	98.49
231	BS007596	-	A3	52.6	yes	AAGGAAAAAGGGAAAGAAAAGGATAGTGACAAGAAATTGGAAAATGAGAA[A/G]GAGAAAGGCAAGAGCCTTGACGTGGCAAACTTCGAAAGATTGTTACAGCG	AT2G39260	J	A3	9436834	9436734	5e-48	100
232	BS010029	-	A3	52.6	yes	ARACWGATAAGARGATACAAAGAGGAGAATCAGTGCTCAGARTTTACAGGTACAATCATGAAAACGTAACAGAGCAAAGCCCTCCTTTCCCCAAAGAGAC[A/G]ACCGAAGAAATGCTTCAGTACACACTCAGCCTTCACCTTCCAGCCAAGAACTGCGAGTTCCGTGTCAACTCAAGGAAAGGCCCACTTTCTTTCCACGCAG	AT2G38500	J	A3	9139433	9139235	3e-99	98.9822
233	BS012744	-	A3	53.4	yes	CACGGCCAAAACATGAAGCTCTTCATGACCATGATGATGGTGATGATCATCATAACCCACCTCCATTAAAGATGAACAAGAACCACTATTCATCTCGTTT[A/G]TTCCTTAGATGTCAAGTAACTGAGAAAGAAAACAACTTGACAATAAGCTAAGAAGCAAGACTGGCTCTAGCATTAATACAGGCACCCTTCAGGACATATA	AT2G40670	J	A3	9833348	9833148	6e-104	99.495
234	BS011650	-	A3	53	-	AAGAAGCACASWTAACTCCACTACATGTRTCCAAATCTCGTCATCMGAAGCTATGTTCTGGCAACACGCATCAAGAACCACATCTCCATACGAACCGAGA[C/T]CACCTGAACTCACATTCTTTGCAATGTGCACAAAGCTTATCATACCCTGTCTCTGTCATCAAAACAAAGAGACAACATCAAACTCACTATAGCCTTAAAG	AT2G39910	J	A3	9605019	9604819	1e-101	99.9975
235	BS011621	-	A3	55.5	yes	GTCAAGAGAAACACATTATAAACCACCTTAAAAGTTCCTAACATTACCCTAAGGGATGCAAACCCTCATAGTTGAATTGAATTGATCCACCAAACAATGC[A/C]ATATGAGCTACAAAGCACAATGAACCAACACATAAACTTTCAGAGACCTGTTAAAAGATTCAGACAACTGACAGAAGGTAATAATCAGACATAAAGTCAG	AT2G42880	J	A3	10296469	10296669	3e-106	99.9975
236	BS010470	-	A3	56	yes	TTTTTTCTAATTATGTTGTCATCATTACTAATTCAGTACAAAGACTTGATCTTTAAGGGTAGATCACAGGGAATATGATGTAAACTTCGTAGCACTAGAC[G/T]AATGTTCTTGATTACTAATGGTTACTATTGCAAATGTTGACTGTTAGATGAGAAGATTGGCTATTTTTATGTGTGTGTTTAAAGTGAATGTTTCAAGAAC	AT2G43350	J	A3	10431263	10431063	1e-101	99.0026
237	BS005684	-	A3	56.2	-	TTAGCTCAACGTGAGCTTGGGTATAAACCGACCACGGATTTGCAGACGGG[A/G]TTGAAGAAGTTCGTGAGGTGGTACCTGAGTTATTACTCCGGTGGTAAGAA	AT2G45310	J	A3	10860577	10860677	5e-48	100
238	BS010471	-	A3	56	yes	ATGCGACTTTATATTCTTGTTGTGATGAATGTTCATTGGTCTGAAGGCATTGTGATCAAAACCCATGTAAAAGCCCATTAAAGTTTTTAACTTTCGAATC[C/T]GGGCAACAGTTGTCCATTGTMCAAGTCAACAAGCTTCTTGAGTTGTGTTGTGTTAGAAACTTGGAACATTTTTGTTTGTTCGTCCTCGTCCTCWTTCACC	AT2G43350	J	A3	10431753	10431553	6e-97	98.4798
239	BS013439	-	A3	55.9	yes	TCTTGGACCACCCTACGTACAGCRWCAAATAAWGAAAACATGTTAGAAGATAATGTATTTACTCTTTAACTACATAGATAGCTTGTTGGCGAGAGATTGT[G/T]TACAAACATGAAAGCTTATGAACTTGAAAGGTGATTCTGGTTGGAACACGCCATCCTTGAGCCATCTCTCTGGCTTGAATTCCTCAGCATCTTGTCCCCA	AT2G44890	J	A3	10883630	10883430	9e-103	100
240	BS011565	-	A3	61	yes	TCATGGGGCTTTTCAAAACGTGGCTAAACATAAAATGCTTGTCTATGATTGATGAAGATTTACTCTTACGTGACATAGCAAGAGTCGGCCAATTTAGCTC[A/C]TTTTATATCGAGTAGATTGATACATCAATATCTTGATATCCTTATGCCCTTGTTAAATAAGTTACGTATGTGATTTCTGCTCCGTCTTGTGGTTGTGAGA	none	none	A3	11515511	11515310	3e-102	99.4951
241	BS008570	-	A3	61	yes	CTTCACCTTTTGAAATTTTTTGTTGTTGYTTCTTAGTTTGTACTCGATCA[A/G]TGTCTTAACATTCCTGAAATTCTCAAGAGATTTTTACGCAAATATAATCG	AT2G27720	I	A3	11459371	11459273	7e-37	94.9495
242	BS010128	-	A3	61.6	yes	GAATTTGTAATTGGATGGCACGTATTGTGAAACGAAGAAGATTCCAAGTTTGAGATGGATGGCACGTACTTGAAAACTTCTTTTTGTTCAAGTTTGAGAT[A/G]CATTTAAAACGCAGTTCATCAATAAACACAAAAAAAACGATGCTTAGCTATGTTATGTTGAAAGAGTCGAACATATATAATTGAACCTCTTCACGCAACC	AT2G27080	I	A3	11582786	11582586	1e-101	99.0026
243	BS010090	-	A3	61.7	yes	ATGATTCTTCTCKCTCTCCCATGAACTGCTCTCATCTTTCCTGTTGTCATATTTGATAACTTCGGTTCCGCTGCTAGGTCTTATGGGAAGAGACTCATTC[C/T]CGCTTGCTTCTGAACACTCTCCTTCTGCTCTAATGCCAATGCTATGATGATCTGTAGGGCATAAACTGAGAACAGGAGTTGTGTCTTCCCAATTCAACTC	AT2G24690	I	A3	11792028	11791828	4e-105	99.995
244	BS005964	-	A3	62.1	yes	CTGGAGTTCTTTGATCAGATTGGCTCTCCTTTTTGTCTGAACGCTTACCC[G/T]TTTTTGGCATACACTTATAACCCGACTCAGATCGATATCAACTACGCGCT	AT2G26600	I	A3	11626250	11626150	5e-48	100
245	BS011772	-	A3	65.1	-	CCYGGRGAGATTGATGATTGTTTTAGATCTAAGGTTCTTGTGTCTTGTTTGATTCATTTACGATTGTCTTGGTCCGGATCTACCTGATATGAGTTCTTGC[A/G]TTTGTTGAAACAGGACCAAACTTGAACGGGTTGTTTGGAAGGCAGTCTGGAACGACTCCAGGGTATTCTTACTCTGCTGCCAACAAGAACATGGCCGTCA	AT4G10040	P	A3	12540537	12540737	6e-104	100.003
246	BS011773	-	A3	65.1	yes	TACTCTGCTGCCAACAAGAACATGGCCGTCATGTGGGAGGAGAAGACTCTCTACGATTACTTGTTGAACCCCAAGAAGGTTCTTTTCTTCTTTCTTGATT[A/G]TTCATTAACTCCTTTAGTGGATTTATCCTTATGATAATTTTAGAGATTTGATCTGCTGCAATACCTATTTTGSTTTGTGCTACTTAGAGATTTAGCTCCA	AT4G10040	P	A3	12540707	12540907	4e-105	99.995
247	BS008308	-	A3	68.4	yes	AGACCACCCCTGAGAGAGAACTTCAACGATGTTTACATTGTTTATGAGCT[C/T]ATGGACACTGATCTCCACCAGATTATACGCTCTAACCAACCCTTAACTGA	AT4G01370	O	A3	14118127	14118227	1e-45	99.0002
248	BS008357	-	A3	66.2	-	TGTCCAATAGATGCTCTCAAGCTCGGTGTATGTGGAAATGTCCTAAGCGG[C/T]CTACTCAACATACAATTGGGTCAGCCATCAGCTCAACGATGCTGCTCGGT	AT4G12480	P-T	A3	13012852	13012752	5e-48	100
249	BS008499	-	A3	69.3	-	TCCACCAGCAAGCACTCCTSCACCCGAATCAACTCCTGCAGGGTCTCAGG[A/G]TGATGTGTACGGACAAGCAGCATCGAACTTGGCCGCTGGAAGTAATTTAG	AT3G02540	F	A3	14536819	14536760	6e-24	59.5939
250	BS006748	-	A3	67	-	GCACTCATCTTGGATGTGTTGTGCCATGGAACAAAGCTGAGAACAAGTTC[C/T]TATGTCCTTGCCATGGATCCCAATACAACGCCCAAGGCAGAGTCGTTAGA	AT4G03280	O	A3	13421125	13421025	3e-43	98.0003
251	BS010684	-	A3	69.8	yes	GGAAATTGATCGGAAGTTTTTGAGGTGATAAGATTGATCATTTATTAGAGCGGACACATGTTCATGTTATGTCTATTTAGTCTTTGGGTGTTATGTGTAT[A/C]GTACGTAGTATTTAATCAAATTATTTTATTCATCTTTATTATGAAAGATCGAGACATTTATTTTCTTTGTTTAACATTATTAGTTAAAGATAATAATACG	none	none	A3	14852285	14852483	4e-105	99.0025
252	BS011807	-	A3	70.2	yes	ACGAAACAGAGTCTAGAAGACAAAACAAGATGCGGATGAGCTGTAATGGATGCAGAGTTCTTCGAAAAGGGTGTAGTGATGATTGTAGTATACGACCGTG[C/T]TTGTCTTGGATCAAATCGCCTGAAGCGCAAGCAAACGCAACGGTGTTTCTCGCCAAGTTCTATGGCCGTGCTGGACTCATGAACCTCATCAACGCCGGTC	AT3G02550	F	A3	14539549	14539349	3e-106	99.9975
253	BS007546	-	A3	70.2	-	GTCACTGAAACAGACTATACAGCAGATGAGACACCAATGGTCAGCTACGT[A/T]AATGTACACGCCATACTAGATGCAAGGAGACGTTTTGCTAAAGCTTCCAC	AT3G04680	F	A3	14842863	14842791	1e-31	71.9999
254	BS006036	-	A3	73.5	yes	ATCTTCAAGTTGGCGCAAGGGGAGTATATAGCTCCAGAGAAAATWGAAAA[C/T]GTCTATGCCAAATGCAGATTTGTGGGCCAATGCTTCATATATGGTGATAG	AT3G05970	F	A3	15139425	15139330	7e-44	94.9527
255	BS008028	A3/C03	-	-	-	TCGAAGCTCAGAGAAACGCATAAAAAGGTAGCGATGAAGACGGTATCGGT[G/T]GACGAGACCAAAAACACGGTGGTGCTACGAGCTGAGCACCGGGACGAGGA	none	none	A3	15717068	15717168	3e-43	98.0003
256	BS007558	-	A3	83.7	yes	TGGACTGCAATGGCTGCTCTGCTTGTCTGTCTCAACTTTGTGATGGGTCC[A/T]ATGCAAATGCTCAAACTCTATGGMATTCCTTACTGGATAAATGTAATGTG	AT3G11170	F	A3	16154971	16154885	3e-36	84.847
257	BS013319	-	A3	83.1	yes	CGTGTATGCGGTTGAAACTTGTTTCAACTAATTATAGAAAAATYTCGATCCGGGTATTGTTTCATTCTATGTTCCCCTTCGGTTCACAAGCATCTTAGCC[A/G]TTGAGTTGACTATTAGTCAATAAAGTTCAAACCTTTCTAGCATTTGTTCTGTTCCAATGGAGAATGTCTTCAATTCATTTGAACAATGTCTTATGTCGCA	AT3G11945	F	A3	16342471	16342271	4e-98	98.49
258	BS012612	-	A3	83.4	yes	CCCGGCCAAGAGAGTGAATACACAAGAGTAGTGCTTTGCTCACCTTTATACATAATCTTACAATTCAAAATCGGTAGGAATACACCTTCCAAGAGATCAC[A/G]AAGCAAAGGTCTTCTCTTCTTACTGCAGATYTTGCAAATGGTGTTCTGAGATCCCCAAAGACTCGGATTGTGTTGTGTGTTGTAATCTTTAGCCAATCAG	AT3G12250	F	A3	16403890	16404092	3e-102	100
259	BS012107	-	A3	86.7	yes	TTTCTAGCAGTATCTCGATTACAAACAGGAATGCTCAATATTGAAAKGTAATCAAATTTGAAATAAGATCTATAGTGAGTTCAGGAGCTCACCAGTTTCC[G/T]GGAAGTAGAGGAGCTGCAAGACAATTAAACCCAGAAAGATCAGTGAGTGTAGTAAGTTAATGGAATAAGGTCAGTGAGTGAAACGTACCCAATTGAAGAA	AT3G13860	F	A3	16851910	16852127	3e-82	99.5022
260	BS008969	-	A3	86.3	-	TATATGGTTTATAATCGAAAGCTTATGCGTTTGACTCTATTGCTATTCCCTCAGATTCCTAYTCTTTCTTATTCACCRCTGTCACTATGACACTTGCAAA[A/G]ATGGAAGTAGCCGACGGGCCGAGTTGATACAGTTGGTCATTACGTTGACATYACATAGATRAATAAAAATATGAAGRAAATACAGACATCTAATGTTGAT	none	none	A3	16666514	16666581	4e-20	32.8192
261	BS013491	-	A3	85.9	-	AGGTACACACGGCGCTGATTGGGAGAGGCGGAATCTGTTCCAAACTCYTGRACGTACATGCCRAATAAGCAAACTTCAACACCTTCAATCTTYTGAAACA[A/G]CAGAATGGCCTGAAAGCAAGAAAGAAAATTGCATGTAAGTTAGCATAGGAGCTGATAGTCAAGAGGCATCTTGYAGTAGAAGGACAGCATGATTAGAAAA	AT3G12980	F	A3	16609935	16609737	3e-92	97.4386
262	BS007789	-	A3	86.9	-	AGAGAATATATAAGCTCCCACATGCGATCAGTAAGAGGATTTTCATCCAG[C/T]TCAGATCTTCCTCCTCATCAAGAGATTGGAATGCCTTCTCTTTCCCCAAC	AT3G13930	F	A3	16882402	16882451	4e-15	48
263	BS007297	-	A3	95.2	-	AACTACTTGTCAAGAGATGTTGTGGCTAGCCTTGGGTATGACTACATTCT[C/T]AGACAGTCACGTGTGCGGGGAAAGATTGATTCMAACGGTGTTGCATCYGC	AT3G20000	F	A3	18353867	18353923	2e-17	55.1039
264	BS010893	-	A3	95.2	-	TCGGTGTAACGTATCTCTGCACAGAGAACTCGACGGGGAAGAAGTACGCTTGCAAGTCCATCTCGAAGAAGAAGCTGGTGACGAAAGCTGACAAGGACGA[C/T]ATGAGGAGAGAGATTCAGATAATGCAGCATTTGAGTGGGCAGCCTAACATTGTGGAGTTCAAAGGGGCTTATGAGGATGAGAAGGCTGTGAATCTGGTGA	AT3G20410	F	A3	18475810	18476010	1e-101	99.0026
265	BS011619	-	A3	95.2	yes	GGAGAGAATCACACAACGGCGATGAGCACGGGACGTTGGTGTAGGTAGAAGACGAAGAAGGGTTAAAGATGGGCTCCTCTTGTGGATAACAAGTTCCACT[C/T]ACACCACATGGCTCGCATTGAGTCCACGTAAGATCGTAGCCTGAGTCTAATACCAAAGACCGATTCTGTTTCGGCGTCCCGATTCCGACCTTCAGGATGT	AT5G10770	R	A10	14843245	14843043	4e-47	89.0023
266	BS012697	-	A3	95.6	-	GAGGCGGCGGCGGCAACATTTGACGAAGATTCRGACCWCCACTTGATTTAACTATAAAAGGATGCTGCAAAAGCTGCTGCGCAGACCACCTCTTAGGAGG[A/G]TCACTCTGCAAGCAACAAGAGATGAAGTGACGAAAGTCCTCAGACGCCGTCGCCGGAGCTTCCGGCGGCTGAGTCATACAAATAGCACACATTAAACTCG	AT3G21220	F	A3	18638962	18638762	3e-99	98.9874
267	BS006540	-	A3	101.8	-	GTAGTGAAAAGGGGAAAAAAAAACTTGACACATCTTTTTAAATAAAGAGA[A/G]AAGGAGCTTTACGACCTGTTTTCATAATGTGATTTTTTTAAAGGCAGATA	AT2G05710	G	A3	20063907	20063986	1e-35	79
268	BS006892	-	A3	101.8	yes	AGYCCTGTTGTGTCGGGACAGTTAGATGGAAACTTAAACGAACGGCTGAA[A/G]TTATCAGGGCCGTTGAAAGGAAGACCACCGAGCCCAAGTGTCTTTTTTGA	AT2G12462	G-H	A3	20158415	20158324	1e-41	90.9127
269	BS009636	-	A3	97.8	yes	TCAAGTTTCATATATTTCAGAACGATCAAAACATTTTCAATCTTTTTGGGGAGACATTATTTTGTTAAATGCACAGAGAAGAATCTGAGGCAGGGATTTA[G/T]ATAGTCAAAGCCAAAATCAGAAAATAGGAAGGATCTTGATACATATTTTATTCTGTTAATGTCAACGTTTTGGAGTTGTGAGATTAAGTAGATAAGTAGT	none	none	A3	19573403	19573603	3e-99	98.5001
270	BS008696	-	A3	99.2	-	TTTAGCCTGGAGAAGAACCTTGTCCTCTTGATCCGTGGATGGTGGTTCCTGATAGGAGCCAGTATGTTGATCAGCAGACGTTGAAGCTACAGGAGAACCC[G/T]GAGGTAATGACGATCCCTTGACTCTTTTGTTTGCATCTCAGTGTATTGATTATCTTCTGGCTTTTGTAGGATGTTCCTACTGGAGAGCTTCCAAGAAATA	AT2G07690	G	A3	20080200	20080400	3e-106	99.9975
271	BS013383	-	A3	99.2	yes	AGCCAATTCATCCATCTGAAAATTGATGAGAAAGAAACATGAGAACTGTCAATCTATTACAACAGCACCAATGATTATATTGGTTATACCTTATGRGTCA[A/G]AGAACTTCCACTCTTCTCACAGATATATGTAAAGGAGGAAGGTGTTGATTTCTTAACCAAGCTTAGCAGACCATTCATTGATTTCTCCCACATATCTCTG	AT3G21160	F	A3	18617617	18617817	4e-98	98.49
272	BS008044	-	A3	103.4	yes	CAGCAGCCTAAGCTTTTCGTCGGGATGATTCTTATCCTCATCTTTGCGGA[A/G]GCRCTTGCTCTCTATGGTCTCATTGTAGGCATCATCTTRTCCTCTCGAGC	AT2G16510	H	A3	20670484	20670584	1e-45	100
273	BS009533	-	A3	102.2	yes	CTGGTCTTTAGCTCCTGAAGAAAATAACRCACCGTAACATAAAGCCACAAATAAAGTCRCAAACAGWACCAATTCTAAGAAAGGAATTCAGCAAATTCCT[G/T]AACCAAAACCTTCAAGTTTGGCGGAATCATACCTCAACGAGCTCAGCAAGAAGATGAAATGCTAGAGAGAGAGCCATCTCTGGRTAAAAGCTGAAAGAAC	none	none	A3	20494670	20494853	3e-68	90.8192
274	BS007468	-	A3	102.5	-	AAAATTCGACCGTGTACTTCAAGATCCGCCATTAATAGAAAAGACCGAGA[A/C]CGAACTCTCCGATTACTGTTCTACACTCGAAGGTGATGCTTCTTACAGCT	AT2G15890	H	A3	20531165	20531106	1e-21	58.002
275	BS008615	-	A3	103.7	yes	CGCATCTGCATAGAGGTAACTTTATTATATAAAGAGACCTCAAAGTCATTCCATTTTAACGGAAAAGCTCTCCACGCCAAAAAAAAAGAGACCCCAGAAT[A/C]TTAGCAACAATGGCGATGGCTTTCAAGATGGTAGAAGAATATTATTGTTTTTTCTTGCATCTCCTCGTAAGATTTTTCATCTGAATTTGAAACTAAATAT	none	none	A3	20730233	20730430	2e-97	97.9976
276	BS007795	-	A3	104	-	AACTGCGCTCCGATCATGCTCCGTTTGGCGTGGCATGATGCTGGAACCTA[C/T]GATGCTGAATCCAAGACCGGTGGACCTAATGGCTCCATTAGRAACGAAGC	AT4G35000	U	A3	20756869	20756798	8e-30	70.7055
277	BS008177	-	A3	107.3	-	GTGGAGGTGGTTGAAGAAAGCAGCGACGAAAGCGAGAAGTGGGATTGCGA[A/G]ACCATAGTSACAACGTACTCGAATCTCGATAACCACCCTGGTTTAATCTG	AT3G49990	M-N	A3	21549449	21549349	8e-47	100
278	BS008685	-	A3	106.6	yes	AGAATTGATGCGGTGAATCTAMACTTTTAAGCAAAGAGACTAAAAGTAAAATAAATAAAAAACAAAGCTTTAAAGTTCATMWAGTTAGGATAAATCCATA[A/G]GGAAGATGTAAAGATCCATCGATGATTCCACTTATGAGAGAATAGCTTACAGGACAATTTAACTACACAGCAGCAGTAAAACTCGGGACTGTTCACAAAA	none	none	A3	21233882	21233680	2e-86	97.9734
279	BS007854	-	A3	106.8	yes	TAATGCTGGTGTTAAATGTCAGAAGATTGGRGTGTGATTTGTTGATATGT[C/T]TTTGTATTTGGTGGTGCTTTGTAATGGTAGAATTAAATTTTTTTGAATGG	AT5G61480	X	A3	21353131	21353031	8e-40	96.9702
280	BS008176	-	A3	107.3	yes	GCAGGTCTGTACAGTACGGTGAGAATTTGGTAAACAGCAACGAAGATGAG[C/T]TTGTGGAGGTGGTTGAAGAAAGCAGCGACGAAAGCGAGAAGTGGGATTGC	AT3G49990	M-N	A3	21549502	21549402	1e-45	99.0002
281	BS008394	-	A3	111.1	yes	AGCTGAACACTCCGTCTCACTCCTCTCCATTTCACCCCAAATCATTCCTC[A/C]TCCTTAAACCCTAAACACATCGCTTCGAAACCTYCGAGAGCTTTGTCAGA	AT3G51800	N	A3	21991427	21991328	2e-37	95.9602
282	BS011126	-	A3	111.2	-	TTTTTTGCATCTACATGATTTTAGTTTTAATACGATATACAAAATCACGTATAATCTGACGTGCGTGTATTATGGGCCCTTATCAGGCCCACTTTTARAG[A/G]ATCAAAGGCTCACTAGCCCAATAATAGTTCACCGTGGTCTTCTAGCGGGATCGCAAAATCTCCTCCGCTGATGCTTTGGTGAAATGGGKTTCGGTGCGAT	AT3G51010	N	A3	21829930	21829730	1e-94	97.9824
283	BS010503	-	A3	112.1	yes	TGAGGATTAAAGCTCTAAAGAGTGGGAGACACACGGAGTAACCGTGAGGCTATTTGGATGTGAGGTAGGAGAGAAGTGTGTAACGGCATGACATGACACC[A/C]CTTCTTCATAGTATAAAGAAGCATCATCTCARTGCAATMRTGCATCATGCATCATCCTATCACTATYACTGTTTACATGATGATGAGACCCATGAGAGTT	AT3G52130	N	A3	22081700	22081502	1e-91	97.449
284	BS009082	-	A3	114.4	yes	ACGATTCAGACATTTGTTTGCTTTATCAATCTATCGTTGACTCTAGTTGGTGTATGTGATGTTAACTCATATGGTCTATCCAAATTTCCACACACCATTG[C/G]GTTCTTACATCTTGGGCTCTTAGCGTAACTCATCAGACATAAATATTGTCGCGAGGACTACAGACAATATTATCAATATATATCTCGTGGTTAGTCGATG	none	none	A3	22738929	22739129	3e-106	99.9975
285	BS006146	-	A3	114.4	-	ACTCCACCGCCTATGCCTATGGCTCCACCACCAATGTCCATGGCTACACC[A/G]CCTATGATGCCAATGACTCCATCTTCAAGCCCAATGAGTCCACCAACTAC	AT4G16980	U	A3	22738522	22738622	5e-48	100
286	BS009080	-	A3	114.4	-	AGTCCCCGATATGGCTTCGCCACCGATGCCAGCAATGGAATCTTCTCCTTCTCCAGGACCGGGACCCATGCCACCGGCTATGTCCTCGCCGGATTCCGGA[G/T]CTTTCAATGTMAGAATCGACGTCGTAGCACTTTCTTTCCTTGTTGCAGCCCATTTGCTCCTTGTTTGAGATTATTATTGAACTGGTCCCCRTCGTTTTCG	AT4G16980	U	A3	22738653	22738853	6e-104	100.003
287	BS007240	-	A3	118.1	yes	CAGGGTGTGAACAAAGGTCTTGTGGCAGAGAGGCTTCTAACGACGATGCA[A/G]GAACAAGGGAAGCTGTTGGATTTCATTCTATGCGTGGGAGATGATCGGTC	AT4G17770	U	A3	22975991	22976091	6e-41	97.0004
288	BS008689	-	A3	118.1	yes	CTCCTTGTTCTCCATTTTGTTWTATGTCTGATAAGTAGCACTAAGAGAGAGAAGGAAGGGTTAAGTCCTCTGCTTTTATATAGTGAATCAATCAAYATAT[A/C]TCTCTGTCTCTGTGATTAGTAATGAAAAATCTGTTTGTGCAGAGAGGTTCATCAAGAAGTGAATCAAGCGAGAGAAAAGGCAACAGAGTTGAAGCAAAGG	none	none	A3	23240521	23240323	6e-97	98.4798
289	BS007764	-	A3	124.7	-	CAGCTAGGAGGAGAGAATCTACCAAGATTTGAAGTGAATGATCTAGAGAG[C/T]CTTAGCGGGAAGTATAACACAGTGGTGTGCCTAGACGTGCTGATACATTA	AT4G25080	U	A3	25779116	25779216	5e-48	100
290	BS013740	-	A3	119.6	yes	TCCTGATTTAGTTTGTAAWGTTTTTCTTGATGCAGTCTACRATACCTTCGCAATGAGCCTCCTCAGAAACAACACATCCYGACTCTTCATTACAAATCTT[C/T]ATCTTCTATAATGGAGTGTGGAGAACGGAGACTTCCAAGAGTCTGACAATTGCTCTCATTGTCTTGCAGTGTTCTGCTTCATCGTCTCTTATGTTCACAA	AT4G22260	U	A3	24496462	24496662	9e-103	100
291	BS009064	-	A3	120.3	-	GTTCATCGCCACGTTTCTCTTCCTTTACATCACTGTGTTGACAGTCATGGGTGTGAAGAGGTCACCGAGCATGTGTGCGTCCGTTGGAATCCAAGGCATC[A/G]CTTGGGCTTTCGGTGGTATGATCTTCGCTCTCGTCTACTGCACCGCTGGTATMTCCGGTAAGTCACCACCACACTCCAGATTCTCCGATCTGACGGTTTC	AT3G61430	N	A5	5790414	5790214	4e-105	99.995
292	BS008621	-	A3	123.9	-	ATGTTTGGTATAAACAACACTGTTTTGTCAGGGTTTTTAGCAAAACCTACCTGATAAACCTCAGACGTTGGTCATGACTAGCATCAGGTCCAGGCTTAGW[A/G]AAACCATGAGGTATAAATGCCTCGTAGATTGAATTGGCAGAGTCATTGCCTCCAATTTCGATCATGGAATCRACTTCTTCATCWGACCATTCATCTAGTG	AT4G21160	U	A3	24058970	24058770	7e-90	96.9493
293	BS006567	-	A3	120.9	-	AAGCCTGAGGATGGGTACTTCAGAGTCTTTGTGCAGCGCAAGTCACAAGA[A/G]CTATGGTACGAGATGCAGGATTTGCATGTTGCAGAAACACTTCCSCAAAT	AT4G22350	U	A6	7770748	7770657	8e-23	82.8279
294	BS009966	-	A3	121	-	CCTGACTTGAAGAGAGGYCTTCTCTCTCACGATGAGGAACAACTTGTCATCGATCTACATGCTCATCTCGGCAACAAGTAAACCTAAATACTAATTATAT[A/G]CTAATTCCACATAATTCTTACGCGAAGCTTTACAGGTTTACATCTGTGTTAGATTTAAAATCTTATGTTTTAAAACAAAAACTAGAGACCTAAGATAAAC	AT4G22680	U	A3	24649884	24649684	4e-105	99.995
295	BS009654	-	A3	124.3	yes	AAGGAAGTAGTAACTCGACAACAKATGTTTTAGTKCATGATGTGCAAAGGACTGTTGAGAAGTGGCTCTCSTGGGAATTCTTGTGCCARGAGAATCAGGT[C/T]TCAGCTAAAGGGAACTTCTGGAAGTTTCGGATCAAGGGTCGATCAAATGCATCTAGGTTCTGCTCACCAGAAACAGCCTTGATCAGATATTAGCAAAATT	AT4G24910	U	A3	25717918	25717718	1e-101	99.9975
296	BS010786	-	A3	123.2	-	GTCTTTGGTTGACAATATTCGAGACAATGATCAWTGAGATTTTGAYATATGTTTTTTGGTTTTGTTCAGCGAAAATGGCAAGGCTGAAGCAAGCCAAGGA[A/C]GAGGCTGAGACMGAGATTGCTGATCACAAAACCACTACGGAGCATTCTTTCCAGAGGAAGCTCGAAGAGGTCAGATTACATTTTATAAATTTGAATTCTT	AT4G23710	U	A3	25295520	25295720	9e-103	100
297	BS006446	A03/C7	-	-	yes	GATGAGATTATACATTTGGTTCGATGGGTACATTCGGTAGTSAGAGAGGA[A/G]TGGACTGCGGAGGTTTTTGACGTGGAGCTTTTGAGGTATACAAACATAGA	none	none	A3	25326883	25326983	1e-45	100
298	BS009032	-	A3	124.3	yes	ACATCTCTCACTTCCTCCGCGGAGATTGTCGGCGTACGGAGAGAACCTTTCGGCGGAGAAAGAAACAGCCGCAGTGTCGACGACCGTCTAAACAAGTTCG[C/T]YGGCCGGAGCGAATCGACGGATGTAGTAAAACCCAGAGTACGGTGAGAGTCTAGTGAAAGGTTGCTGGAGAAGTAAGATAGGCTCGATGAAGAACGTAGG	AT4G26370	U	A3	26287969	26288169	9e-103	99.5001
299	BS011335	-	A3	124.3	yes	CCCCTTTCGCTTCTTCACTGAAAACATCGTGCTAAGTGCTACAATCGCAGTTCATAAGCAAAAACTCTCTTAGTACCACTCTTTGATAAGGAGAGAGACA[A/T]AAGAGTCACACTCTCACTAGCATCTTAGCAAGAYATTCACAGATAGAAGTTAAAGATTTTACCTTTCTGAAGCTGATCAGGTGATATATCCTACACAAAG	AT4G24590	U	A3	25649053	25648916	3e-68	68.3412
300	BS011767	-	A3	124.3	-	CTTATTGATGCYATAATGGGCTCGACGGCGATTACTTTGTCTAATAAYTACATGACGCATCATGATAAGGTTATGTTGCTTGGGCATAGTGATACTTACG[T/C]TCGTGACAAGAACATGCAGRTTACTATTGCTTTTAAYCATTTTGGTGAAGGGCTTGTTCAAMGAATGCCAAGGTAAATAAGATTTGTATTTTTTTTTTAT	AT4G24780	U	A3	25688812	25688615	6e-97	98.4591
301	BS013096	-	A3	125.7	yes	AAGAAAYAAATAAAAACAAAAATATCTGTGATTTAGGCCTGAAATGGGCCAAAATACAAGATTTCGGCCCATTATAAGAGTACTGGAATAACCCGGTTAG[A/G]CCAAACCGGATAGGAGGCATTAYAGTTTCGAGTCATGTTATCAAATCCTAAGCATTGCCTGAATTCTTATATGCATGACATAMTAAGGATCTTCCATATT	AT4G27000	U	A3	26444145	26444345	9e-103	100
302	BS010875	-	A3	126.8	yes	CGGAGCTGAGGCTGGTTTTCAGCTTGACGCCGTGATCDGSGTTTCCTTGAACAGCTACGAAAGATGCTGCCATCCAGACCTTGTTAAGATAATTCATGAT[C/T]CASTAAACTTCTTTCTTTAGATCTTTGGAAACTGTAAAGGATTTTTGAGAAGCTCTGTGTTAACTGAAGGGAGATTAGAAGGTTTTGTCGGAAGAGGAAG	AT4G28240	U	A3	26832941	26833141	8e-100	99.4899
303	BS010876	-	A3	126.8	yes	ATACAGTTTATCATCAGACAATCCAACTCGTTTTGACCGAGTCAAGCGGCTCCATGAGAAAGTCACCATGCATCATCATCATCATCTGGGGTGATGAATG[C/T]ATGGAGTTAGAATTAGCCTTGGCTCCAGCAGCTGAGGTACATGACCTGACGGAGAGATTCATCCGGAGTGGAAGAAGAAGAAGAAGAAGGATGTCGTCTT	AT4G28240	U	A3	26832655	26832855	3e-106	99.9975
304	BS005619	-	A3	129	yes	ATAGGAGCTCTGCAAGAACTTGGAGGGGTCAAAGGGTTATCTGGCCTGTT[A/G]AAAACAAACTTGGAGAAAGGTATACATGGGGATGATGATGACATATCGNN	AT4G29900	U	A3	27492794	27492722	1e-31	73.4693
305	BS013391	-	A3	129.2	-	CACTAAATATCACTGGCCGTCTTGGAACCCGCGAGGTTCAAAGTTTTTACAGTGGAGTCCATGGGAGTCGCAGGGACCGTCAGTTCGTTTTCAGCAGATT[C/T]AAATCTTGGAGATCTTACCGAGATGAGAATGCTCTCTTTACATGCATCTCACTACTTGGAGGTACTAATCATTTAGCAGTCGGTAGTCATGCTGGAGAAA	AT4G31160	U	A3	28184072	28184272	3e-106	99.9975
306	BS008906	-	A3	129.2	-	GTTTGAGCTCTAWATCATCACCTCCACAATCTGTTCAAACCATAAGTCAGACAAGGAAACATCTTCACCGGAGCCATAACTATAAAGAACAGAACAYAAC[A/T]TAGACACAAAACCAAGCTCGGAATCAAGATCTAACCTGTAACTGAGAGATTTGCAAGGCTTGCAAAATAAACAAAAAGATACAAACTTGTTAAACGACGA	none	none	A3	28125587	28125387	6e-104	100.003
307	BS010649	-	A3	129.2	yes	ATTTGGAGAAAGTGGAGAGTCCATTGAACAAGAGAAGGAGATTGCTTATTGCTAACAAGCTAAGGAGAAGATCTTTATCGTCATCTTTCAGCTTCTACCC[C/T]AAGACTAATCTTAATTCTATGCCTTTACTTGCGTTGCAAGAATCTGATGAAGATGATCACAAATACAATAACGATGATGATGATNNNNNNNNNNNNNNNN	AT4G31510	U	A3	28301895	28301711	6e-97	100.001
308	BS009156	-	A3	129.9	yes	AAGAGAAAACTGATTTTCTTTCAAAATTCCACTGAAGTAAAGCGAACTCAAACTGTAAACCGAACCCAAAACTAAAAATTTCAGTTCAGTTCGGCTGGTT[C/T]GGACCAAATCCGCAGGCCTAAAACTAACTAAGACAGGAAAGAGATTAGTTTTGGGATATGACAAACCTTCACAAGAGGAGGTCCAGCCAAAAATATGGTA	none	none	A3	29390799	29390599	3e-106	99.9975
309	BS011186	-	A3	129.8	-	GAGAGGTTCGTCGATGATGATAAACAGAGCACACGAGCGTCGCAGCTGGCTACGTACGACTCGGTGAAAGAGACGATTTTGGAGAGAGGGTTGATGAGAG[A/G]CGGGCTCGGGACTCACGTGACGTCAAGCTTTGCGGTGGGGTTTGTGGCTTCGGTCACGTCGAACCCGGTGGATATCAAGACGAGAGTGATGAATATGAAG	AT2G22500	I	A9	5040507	5040717	8e-59	92.9983
310	BS007732	-	A3	125.7	-	TCAAGGAGTACAAAACAAGATTGGTATGCAGAAATGCGGAGGAAGAAGGA[C/T]GAAGAGCGTGAGGCAGAGGAGCGGAAGTTGGAAGAAGAAGAAAAAGCACG	AT4G27120	U	A3	26468812	26468731	7e-37	80.9996
311	BS006873	-	A3	129	yes	ATAATATACGCTCTTTACGTGATTGTGTTCCAGAACAGAGATGAGTATTT[C/T]GATGAAGCTAGACGCCCTCTCTACTACTCAGCTTGACATCTGTTTGTTTC	AT4G30660	U	A3	27951948	27952048	6e-41	97.0004
312	BS009031	-	A3	129.6	yes	AGTTTGTATATTAAGCTTCTCAATTCATATTTCATAGTAGCATGTGTTCTCGTGAACTATTTATTTATAAAAATCATATTTCATACGAGTGATGGACAGT[A/G]CCGTGCGAAAAGTTTTATGGGTCTAAGACAAATTTTAAAAATAAACTTATTTACAACTATAATGAAAATAATTTTGCAATATGAAATATCACTTTCATCA	none	none	A3	27839269	27839469	3e-106	99.9975
313	BS013764	-	A3	129.6	-	TGTATATTCGTTTGTTGTCCGGCTCCTCCTGGAAAAGGTTGTRTGGATGGTTGCTTAATTAGAGGATCATGAGTATTCCCTATTTATAGTAAAAGGAAAG[A/C]GTACAAAAATGAAGGAGGAGTGCATGGCTTTATCGTAAATATCCATGTTTAATAGGTTTAAGTTATTATATATTTTGTCAGACAAAAATATAGATGTCGT	AT4G32280	U	A3	28589988	28589788	2e-100	98.995
314	BS007215	-	A3	134.1	-	ATCCAATCTTTCTCAAATTCTTAGAAAGAAGATGAGCTCCGCTTTGTACG[A/C]YTCCGATTTGTTTAAGCAGCTCAGGTCAATCTTGGGTCCTTACCTAGGSG	AT4G24520	U	A3	25622400	25622302	6e-41	96.9392
315	BS008079	-	A4	3.1	-	ATTTGCAACTCTATTTCTATGACGATGGATTTTGTATCTGTTTTTTTTAT[A/G]GTTTTTGTTGGGTTTACAACTTAACAATGCGAATTTTGAATTGAATGAAT	AT3G60770	N	A4	852708	852810	1e-42	99.0036
316	BS008017	-	A4	3.1	yes	CTCTCTGCTGGTCATGGTTGTATGCTCCTCTACGCGTTGCTTCACCTCGC[C/T]GGATACGACAGCGTTTTGGAGGAGGATTTGAAGAGTTTCCGACAGTGGGG	AT3G60750	N	A4	856425	856356	2e-27	67.998
317	BS013771	-	A4	2.7	yes	GGGATCGTCTCTGTCTTCAGCAACCTCCTCCAGACAGTAGCCATTGGTGATTAAACAGAGCAAAAACCGAAGTTCGAAGAGAGAGAGAGAGAAAGCACAA[A/G]GAACTGAGAGAGAGCAGAGTTGGAGAGCAAACAGTCATATAAAATGGCTCTGAGCCCGATGGAAAAGACAAATGCATTGTATTATCTTACTTAGTTGGTT	AT3G61440	N	A4	637383	637581	1e-101	99.0026
318	BS008098	-	A4	3.1	yes	ATAGTAGGATTCTACTCAGATGTCACTTGCAGTTAACTTATTGAGTAATG[C/T]AGCTTCATTGAATCTCTGTACTCTTGGTTATTCTCYCAAACTCTAAAACT	AT3G60370	N	A4	1017756	1017856	2e-44	98.9902
319	BS011091	-	A4	4.5	yes	GCCTCAGAGAGTGATACGCCGGAGACAGTGGGGACAAAGTCGATGAGCATCTCRCCGAAGCTCACGATCAAGCTTTTCTCGCCGTTGGATGTAGACATTT[G/T]GTGGTCGGAGAGTGTTTATGTTATGGAACTAAGGGAGAGATTATGTTTTGGATATGAGATGTGTTGGAGAACGAGGAAGGGTTTATATACAAGTGTTTAG	AT3G59480	N	A4	1291318	1291518	4e-105	99.995
320	BS007223	-	A4	5.6	yes	ACGCCGTTTGCGCTAACGGGAAGTCATAACCTTGCAAAAGCGACAGCGAA[A/G]GGGAACACWGTGGTTCTGTTTGTGGTGAGTGCTACTGAGAAGCARTGGCA	AT3G56650	N	A4	2192458	2192358	1e-45	100
321	BS013555	-	A4	6.9	yes	GGGAATCTTCGGATCCAAGTACGAGGATGCTGCTGATCTTCTCGAGAAAGCTGCTAATTCCTTTAAGCTCGCCAAATCATGTAAAGTTTTCSKTTTTCTT[C/T]CTGGGTTTCTCAGAATTTGATCTTTAAGAGACACTATTGTAATTCTCCAGCAGTGTCTACTTTTAATGTATGGATTGTTTCAGGGGATCAAGCTGGAAAG	AT3G56190	N	A4	2402196	2402312	1e-54	57.5782
322	BS013026	-	A4	6.9	yes	GGAGGTAGGATTTTGTATAGCAAGACTGCTAGTGAGGTTGATAGGCGAGCAATGCAGCTTCTTAAGGTTCTCGATACCAAGAAAGATCATTCTGGGAGAG[C/T]TTTTATTGGCTTTGATATTGAGTGGAGACCCAGTTTTAGAAAAGGTATTTATGCTAATTTCATGCCAAATTCTCAGACTTATTTGTATCTTATTTTTGAA	AT4G13870	T	A4	4960449	4960596	9e-69	72.5034
323	BS006358	-	A4	5.6	yes	ACGGTGCATTTCATGAATGATGCAATTTCTCAGAAGAGGAAGGTTTTGGT[A/T]GAAGGTGGTCAAGCTACGATGTTGGACATTGACTTTGGTACTTATCCTTT	AT3G57610	N	A4	1779383	1779483	1e-38	96.0005
324	BS009323	-	A4	7.3	yes	TGCGGGTGTGACGACCATATGATACAATGATTCTTATRTGAATCTTTAGTGAACTAATTAACTGCATGTAACAATGTTTTCTTCGTTCTAGAAAAGATTA[C/T]CATGCATAGCGTTACTTATTCCGTTTTGTAAAGTTAGTTTGACTGTTTCTTACTCTTATACCAGTAAAAATTGATAATAACCATCGGTAACCAAGAAGAA	none	none	A4	6388440	6388240	4e-105	99.995
325	BS008796	-	A4	5.6	-	ATAAGCCTCACTCACATACTGCATCGTTTTCCCTTCTTTGTCCTCAAGTATCTCAACTATCTCCCCCGTCTCCCCGGATATTTTCACGGCGACCCCATGC[A/G]GCTTAAACCCGTTCACTAACCCAATCAATAACTCTAACTTCACCGTCTTTTCGACCAACTTCCCTAACCACTGATTATTCACAACCAATCGTCCTAGTAA	AT3G57020	N	A4	2062913	2062713	3e-106	99.9975
326	BS007253	-	A4	5.6	-	GCTGAGGTTGTGGCGAGGCTTAAGTCTCTGGAGGAGGCGGCTGCACCGCT[C/T]GTGACTTTCCTTTTGAACCCTAATGCTGTTCAGGAGTTGAGGGCTGAYAA	AT3G57290	N	A4	1887149	1887249	2e-44	98.9902
327	BS012992	-	A4	6.7	-	AAAGTATTACTCAATTGAGTAAGTGGGATTGCTTGTGGATTACGTTTGCTTGTGGCCTCTTTTTCAGGATCTTGTTTTACTTTGCTTTACTGTTTGGGAG[A/C]AAAAATAAGAGGACGTGAGGTAGTAGTCCCCCCACGAATAAGTATGTGCGTTAGCTACATATTTATGTGAACCTTTAAACTTTTAAATATTAGCTTCTCG	AT3G55130	N	A4	2954234	2954434	6e-104	99.495
328	BS006781	-	A4	5.6	yes	CTCAAAAACTCCTTACTCTAGCTTGTTAAACATATTCGTCTTGTGATGTG[A/G]TGATACTTGAGATATTCTCAGTTGGTGTTTTTTTTTAAATTTTTATTTAA	AT3G55460	N	A4	2725751	2725668	1e-31	80.9965
329	BS006782	-	A4	5.6	-	TCTCTCTATGGTGTTTCTTTGTTTCTCTGTCCTCAAAAACTCCTTACTCT[A/G]GCTTGTTAAACATATTCGTCTTGTGATGTGGTGATACTTGAGATATTCTC	AT3G55460	N	A4	2725758	2725682	3e-29	73.997
330	BS007490	-	A4	6	yes	GCTGCCAGGTTTGGCTGATGATAGTAGTGACATTGTCTTCAACTTGGAGG[A/G]TGTTAGAAAAGATGACAAGAATGTAGAATCAGGACGTGGCCAGGCTTTAG	AT3G55270	N	A4	2892835	2892735	5e-48	100
331	BS008353	-	A4	6	-	GAGCTAGAGTTMGAGTGTTCATGTACCCAAGCAACATATAAGAGGAGGAG[G/T]CTAGATTCAAGACGTGGAATTCATTTCACAAGCATCAGAAGGAAGCTCCC	AT3G55750	N	A4	2504990	2504932	5e-21	57.5757
332	BS012993	-	A4	6.7	-	TAGAGGCAAGAGTGTGTTCAACGGTTCTCCGGCAAATCTTCCTTCTTTCTTCTCCGACTTTGGYCATCCCATCCCGGAGAGAGAGAACATCACCGAGTTC[G/T]CACTTGACCTAGTTCGAGAGCTTGAAAGAGAGCCCAACGAAGGAACCAGAGAGCTAGTAGATTTCAACGATGGATGGCAGAAAAAGAAATTTGCTCGAGA	AT3G55130	N	A4	2982890	2983088	6e-104	98.99
333	BS012374	-	A4	6.7	yes	CGGTGGAGCTTSRGGCTGGGACTGGGACAGCTGGCGCGATTGYGCCGAAGGATGAGGCTGCTAAGATATTGACCTGCGGGGCTTACATTGCGAGAGAAGA[A/G]GCTTTGAGGAGAGAGGTTCGCTTTTATCTCTCTTTTGTTTTTTTTTTTATGTTCTGTCCTTAAARAAAAAAAGGTACAGTTGACTTATATGTCTTTTAGG	AT3G54610	N	A4	3235036	3235236	3e-99	99.4847
334	BS010917	-	A4	7.4	-	AATAGATGAATGTTTTCATTTATCTACAATTTAATARCCTAATGTTAAGCTATTATGAAATTGTGTTTAAAAATTGGAAATAAGGTTAAGATATTATGAC[C/T]TAGTGATTTACTTCTCAGCTAGTTTTTCAAACAGATTTTTTTAACCACAACTTTTGTTCTTACAATCACTCTAATTATGAWTGTGAGGTTTAGGTTTGAC	AT3G54260	N	A4	3414149	3414349	6e-104	100.003
335	BS012718	-	A4	7.4	-	AATAATAGTGATAGSTTTGATGAGTTCTCTTGGATASTTTGYTTTAAGAGAAGTGTGTGTAATGTACCTGGAAAGCGAAGAGAAAGAGACAWGCTAAGCC[A/G]AGCCATGAATGCAGACTGTAGAAATTTTCGATCCCTTTGTCGATATGGAACTTAAGAGCAGCCCATACTCCGACTAAACTTAGTATAAAAGCTGCAAATT	AT5G38630	S	A4	6559521	6559319	2e-76	95.4116
336	BS012506	-	A4	7.4	yes	ATGTGTACTACAAGGTTGATATATATATATATATATAGTTTAAAACAGTCATAACAGCATCTCCTTCTCTCCCCAGTGTAACACACTAAACATTCCTCTA[C/G]GGATTATCTATCTCAACTAAGTGATATCAAACATTTAACATTACTGTTGTAAGCTCAATATGTTCTGAACRAAAGAGGCATACTAGTTTAGAAGCAAAAC	AT5G36700	S	Scaffold000104	33858	33649	1e-61	94.4768
337	BS009491	-	A4	7.4	yes	GTGAATCAAGAAGAACCMAATCAAGAACTTAAAAGCAAGTGASAGTACCAGAGAGCCCAGGAGGCATATTCACGACGGAGACAGTGGTCAATCCRCTAGC[C/T]GGAACGCTGCTGGATTTAGCCGCCGCCATAGAATCCATCCCGACGCCGGGAAGCGAGGAAGACGGCTTCGAGAAACTCGCCCTGGAAACGCGWCCAGGAG	AT5G38640	S	A4	6562307	6562507	1e-101	99.9975
338	BS009492	-	A4	7.4	-	CRCTAGCYGGAACGCTGCTGGATTTAGCCGCCGCCATAGAATCCATCCCGACGCCGGGAAGCGAGGAAGACGGCTTCGAGAAACTCGCCCTGGAAACGCG[A/T]CCAGGAGACGCCGTCATCGAGCCGTCGGGGAAATCGCGGCGGGTGGAGTAGGAGAAGGAGGAAGGAGAGACGGCTGATGCGGCGGCGGCGGCGCGAAGGG	AT5G38640	S	A4	6562402	6562593	8e-100	95.9612
339	BS009570	-	A4	7.4	yes	ACCGGTTACCAGGATTTAACGGTTTAATAGGGATTTTTAACCGGTTCAAATGTATTTTGCTATTCATCCAACTGGACTGGTTTATGGTTCGCAGTTTAAT[C/T]CGGTCCGATCCAGGTTTAAAAACACTCGTTCAAATGGTGTTTTGTTAGGTCTCACACAAGATTTTATTTTTGTAAATAACATTAACAAAACGACGCCGTG	none	none	A4	4324790	4324990	6e-104	99.495
340	BS010053	-	A4	7.4	yes	CCTCCCTTGAAAGATAAACAAAMGAGATGATGGCAAATTCGTAAATAAGAACGATGGCAGRATTGTAAWTARTAGTGTGTTAGAGTTAAGAGTGTAGTGT[C/T]AACGTACGACGATCTCGGCGATGACTTTAGGTTGGCGAAGTGGTTTGAAAAGGACGGCGAGGGAGCGACTGACGGCGATGATTAACGCCGTTTGGATTAT	AT3G53720	N	A4	3702695	3702496	3e-99	99.4847
341	BS010918	-	A4	7.4	yes	TCATGCCTTGTCTGCAACGCCCTGAGTGGATCRTCATCATCGTCACCGACCAGCCATAGCTCATCAAGCTGCGACGATGCTTTCTTGCTAAGTATGAGTA[G/T]AGAAATGAGGAAGAAGACTCGAGTGTGTAAGGTAGCCATTTGGAGGAAACTGACTGAGCTAGTGTGAGTGAGCTTGGAGTAAGAACAAATACTATAAAGA	AT3G54260	N	A4	3413448	3413248	4e-105	99.995
342	BS009842	-	A4	7.4	yes	CCTTAGATCCTCGAAAACATTGTTGACATAAGTGGCAGTACCAAGACTGTTAATCCAGAGGCGGAAACATCTTTCTTCTCGTGAAGTTTCCACATCATCT[A/G]TCATCATCTCAGCAAACGACGTTGACTTTGAACTGTCATCAGTTAATCCATTCCTGCAACAAAGAAAATAGCACTAGTAAAGTAGCAAATACAGAAATCA	AT5G35700	S	Scaffold000104	502799	502599	3e-106	99.9975
343	BS013139	-	A4	7.4	yes	CTCTTGTTTCATTCATAACAATCTCTCAGCCATTCTTATCGACACCAAAAGCTTTACTTTGTTTTGTCTATGTGTGTGTGTTTGTGAAGGTGAGCAATTC[T/C]CAAGAAGAGCTACTGAAGTGGCATACTGAAAATGCTTTAAACAACTCAAAGCTCATCCATTCAAGCGAGAGATGTGCAGATGGGATTCTTCAAGCCATTG	AT3G52340	N	A4	4221202	4221004	3e-102	99.0026
344	BS011395	-	A4	7.4	-	ATGCTTATTTGCATTAAACTTGGACTTGGCAGGGAGTGGCTAACCGTGGATGCTCAATTCGTGTGGGACGTGATACCGAGAAGAAAGGAAAAGGTACTTA[G/T]TYTGGATTGTTTTGTTATTCTTATGCTATCTATACATTTGCTAACATATTATATATCATTGTGAAATTTAGGTTACTTGGAAGATCGGCGTCCAGCGTCT	AT5G35630	S	Scaffold000104	546429	546223	4e-95	99.4952
345	BS013723	-	A4	7.4	-	TTTTTTTCATTTTCTGTAAAAACCATGTGTTTATACCTTGCAGATAAAATTCCTATCAAATCAAGCCAAAAATACAGGAGTGGTGTGCAACTGTTAATTA[A/C]ATGTCTCCAAAATCGTACCTTCTCAATGTTGTCCATCATGATCCCCTTGACATCATTAATTTGGGCCTTCAACTTTGAAAGTTTGCTCATCTCTTCAGGA	AT3G54300	N	A4	3395003	3394803	3e-106	99.9975
346	BS013781	-	A4	7.4	-	ACCGGTTACCAGGATTTAACGGTTTAATAGGGATTTTTAACCGGTTCAAATGTATTTTGCTATTCATCCAACTGGACTGGTTTATGGTTCGCAGTTTAAT[T/C]CGGTCCGATCCAGGTTTAAAAACACTCGTTCAAATGGTGTTTTGTTAGGTCTCACACAAGATTTTATTTTTGTAAATAACATTAACAAAACGACGCCGTG	AT3G52090	N	A4	4324790	4324990	6e-104	99.495
347	BS009882	-	A4	9.7	yes	AGATATTTGTAATATACCTCGGTTCTGCCTTTTTAGGATGGGTTTTCCCATTAGAATCTCAGCAAAAACACATCCCACACTCCACAAATCGATTGAYACT[C/G]CATAGCTAGTAGACCCCATAAGAAGCTCAGGAGCTCGATACCATAAAGTCACAACACGGCTTGTCAATTGGTGTTTGTTTTTAGCTGTGACCACATTTGC	AT5G39420	S	A4	7043845	7043646	9e-103	99.5001
348	BS010285	-	A4	7.4	yes	CTCCGCTCACATCAATGTCCACCACCTCCGGAAAATCTCGCATCCCTTCCTTCTGAATCCCCTTCAAAACCTCGACGATCTCATCCATCGACGGCCGGAC[G/T]TCCCTCTCCTGTTGCAAACACCGGAACGCCAGCTCAGCAACCGACATCATCATCCTCTTCACCGCAGRATCCCTCGCGAATCCGAGAGTCAGATCCGCAA	AT5G38210	S	A4	6318830	6318630	4e-105	99.995
349	BS010286	-	A4	7.4	yes	TTGCGGATCTGACTCTCGGATTCGCGAGGGATTCTGCGGTGAAGAGGATGATGATGTCGGTTGCTGAGCTGGCGTTCCGGTGTTTGCAACAGGAGAGGGA[A/C]GTCCGGCCGTCGATGGATGAGATCGTCGAGGTTTTGAAGGGGATTCAGAAGGAAGGGATGCGAGATTTTCCGGAGGTGGTGGACATTGATGTGAGCGGAG	AT5G38210	S	A4	6318630	6318830	6e-104	99.495
350	BS008131	-	A4	10.6	yes	AGCTTTGTTCTCCCCCCGGTTCTTGAATTGGTACCTGAAGACGTTAGGAG[A/G]AACTTGGCCAATGCGGTTTTGACAGGTTTAGTGRAGAATATGAAGCATAA	AT5G39530	S	A4	7153892	7153825	1e-28	67.6772
351	BS012989	-	A4	11.6	yes	AGCTTGTCTCTGAATCCACCATCAGCGACCTAAGAACCCAAACGGAGGATATAAAAACCCCAAGATGAGCATATAAGTAAATGTGTGCATGTGTAWACTT[A/G]ACTGGATGATTTCTTTTCTGGTGTTAAAGCAACTAAGAACTGTACCTGAGAGCACAAGAGCACATATCTTTGCAAGCCGAGGCTATCAAAAACAGGTTGA	AT5G40280	S	A4	7627455	7627261	3e-75	93.4681
352	BS013197	-	A4	11	yes	TTCCACGAAAATGARAAAAAAAAAGAAAGAAAGAAACTTAGGGTTTAGATTTTAAGCTGGAGACCTGAGAGGCTATGGAGTATGGAATATGAGTTCTTGA[A/G]AGAGTGGAGAAGAAAAGATAAGTAAAAAAAAGGCTCTTGAGCTTTTGGAGATTTATTATTATATTANNNNNNNNNNNNNNNNNNNNNNNNNNNNNNNNNN	AT5G39760	S	A4	7296618	7296451	2e-83	99.9956
353	BS008375	-	A4	7.4	-	CCATCAACATATGGATYAACAATGCTGGTACTAACAAAGGGTTTAGACCA[C/T]TGCTCGATTTCACGGAAGAAGATATCAGACAGATTGTTTCCACAAATTTG	AT4G13250	T	A4	5406317	5406386	1e-28	68.6848
354	BS012232	-	A4	11	yes	GCTAACATTGAGGCTGTTGCAACCTCAATGGGGTTTAGGGCTCATACGCGCAACTTCAAGGTATCTAATTCCTTATAGCATATATACACTTATCACTTAC[G/T]ATTATGCATTTCTGCTCAATCTCTCTACTGTTGAAGGTTTTATGTGTACATTGATATGATTGCCAAGGAAACTTAGTTTAAATCTCTGACGTTCATAAAT	AT5G35410	S	A4	7487975	7487775	3e-106	99.9975
355	BS010933	-	A4	11	yes	TGGGTTTACAGTTTTCATTACATGTCATCGACACGTGGCAGATGAGAGAAACTTATTARTACGTGACATATCTTCRAACAYGTGGCAGATACTGGAGATG[C/T]TGTGCGAGAAATATGGCGGGAGAGTTGACTTGGCTAAAGCTTACTTCAAGGCSTTAACGTCGTCAGTGAATAAGCATTTTGACGGYAACGCCGTTATCGC	AT5G40390	S	A4	7731585	7731785	2e-100	99.9949
356	BS008288	-	A4	11.6	-	GAAGAGGCGGGGAAGAAATGGACTTTCTGCAACAACAAGGGATTCGAGTT[A/C]AAGTTATCCCAGGGATTACAGCGGCGTCTGGGATAGCAGCAGAGCTTGGG	AT5G40850	S	A4	8031307	8031367	1e-24	59.9996
357	BS006793	-	A4	11.9	yes	CACAAATCTTCTGGTCAACAATCCAGGAAGCCTAAAGACCCTACAAAACG[A/G]CACCAACTCTTCAAGAAACGTTTCGTGTAACACACAAGGTAAACCAAGAA	AT5G41370	S	A4	8297731	8297831	5e-48	100
358	BS013705	-	A4	12.1	yes	CATCATCATCACTCCTCGTATGAAACTCAATCCTTGGAACTTTCCTCGATCTCTTATCTTTCTTCTTCCCMTGATCTCCGATTTGATCATTCTCAKGGGG[A/C]TGCGTAGGCATATGAAAACTCGTTGGACACCAAGAAGATGAAGAAGGCTCTACTTGGCSAGGAAGTGCTAACGGAGGCATCATCATTAGGGTTTCATCAA	AT5G41570	S	A4	8403556	8403356	9e-103	100
359	BS010278	-	A4	12.4	yes	GCCTTATGAGAGGCTCGCTTCTTTCACTCATAARCTCAGCCATGATGAGAGATCACATCTTGCCCAAAGTCGATTACTTCATGAGAAGTTATCTTGGTCA[A/G]TGGAGTGAGCTTGAGAATGTTGATATCCAGGATAAGACCAAACATGTATGTTCTCTCACTCTCGTCTCTCTGTTTCTTAAGTCTATATACCTTTACAATA	AT5G38970	S	A4	8827695	8827495	4e-105	99.995
360	BS010277	-	A4	12.4	yes	TATCCACAATCGATGCTTGAYATTCTCGGGACWTGCAACATGGCTGCGGTTCATGGTTCGAGCCACCGCCTTATGAGAGGCTCGCTTCTTTCACTCATAA[A/G]CTCAGCCATGATGAGAGATCACATCTTGCCCAAAGTCGATTACTTCATGAGAAGTTATCTTGGTCARTGGAGTGAGCTTGAGAATGTTGATATCCAGGAT	AT5G38970	S	A4	8827762	8827562	9e-103	100
361	BS006660	-	A4	15.3	yes	AAACGGGAGGAYACTAATATTCTCTACACTTGCAAGATATCKTATATAGA[C/T]GCTATCTTAGGGACGACACTGAAGGTTCCAACGGTGGATGGGACTGTGGA	AT2G22360	I	A4	9673431	9673525	4e-42	93.8755
362	BS010945	-	A4	16	-	GGATAGAAAAGAAGAATACGAAGAAAAAGTGTTGTAATTATGCTTATTGTTTTTCCATGGATCTTTCTTTCACCTTGTTATTTATAATGTCGCATCAACT[G/T]AGGTAGGTACATGTGAAATGACAGTAACACCCCCAATGTGGTGAGGAGGGAGCAGTGTGGAAGTAGGGGTGGACGCGGATCGAGTATTTGGATTTTTGAA	AT2G22330	I	A4	9657741	9657560	1e-64	84.0021
363	BS007698	-	A4	16	yes	AGGGAGATTACTAAAGTGGAGCTAAGAATGCTGCAGCTGGCAGGAGTTCA[A/G]TGTGCAGGTAACCCTCATTTTTGGGTGAACGAGGATGGATCATACCAAGA	AT2G23460	I	A4	10430778	10430878	3e-43	98.0003
364	BS009946	-	A4	16.6	yes	AGGATAAGAACAAAAGACCATCCTCTGCTATGCGCATTTCCTTGCAGATAAGCAAAGTTGTTTGGTCTATGGTTTTAGATGGCAAAACGTTCTCTGAGGT[A/T]GAGATTCACAATATGGTAAGTCCATGATGTTCTACTTAGACTATCAAGTCTGTTTTTCTTTCTATTTTTGGAAAGAAAGTCTCAAAAATGTTTCACATTG	AT5G49680	W	A4	9810705	9810505	6e-104	99.495
365	BS008706	-	A4	21	yes	TCTTGAAGGCATCTGGATCTCCCGTCTCTATTATATCCATACCCATCTTGTCCAGTGCCTCAATGGATTTGTGTATTGGACCATGACTCTTGTCATAATG[C/G]ATATAATTAAACCTTGAGCCCCAGTGGCAAAAGTCAGAGGACACTGAGAAAAAGTTCTTGGGGTCATCCACATATTTAGCTAGCAATTCACCGTACATGG	AT2G25280	I	A4	11375388	11375588	3e-106	99.9975
366	BS009114	A4/C04	-	-	-	GAACAGTAGTACTAAGATACCTTCATTATAGGTGGATAGAGTTGTAACGTGGAATTGGTGGATCAGGAGAGGATGTCGCATTTGTAAAGCCTCTCGACTA[A/C]GAAGTCGACAGTGGAACAGGACACTGATCGACACTGTTGGAGATTTAACCCCAATAAAGTCGAACCCAGCTTAACGATGGATGGTAAGCTCTTGTCAGTG	none	none	A4	11424104	11424304	1e-101	99.0026
367	BS011209	-	A4	21.3	yes	GCCCATATCTGGTTATCACTMAACGAYTTCTCAGTTCGATCCTTGTTGAAGTCGCAAAAATCTGGATCAGTAACTTCTAAGGGATCCAAATCTTTATCAG[G/T]ACCAGAAGTATCCTCAACGGAGTCAAGACAGAATGATTCAATGGCACTTTTGCGTGCATCAGTTTCAGCAAGCTCTTGCAGCTTTCTGCTGATTATCGGC	AT2G25560	I	A4	11454384	11454184	7e-90	96.9673
368	BS006288	-	A4	21.3	yes	ACCGGTTTAGCTAAGAACAGTAGGATGATACTTATCGCGTTGTATCCCGT[C/T]GTGAGGGAGAGTTTTAAGCTCTACGCTGATATCTGCGAGGTGTTAGCTGT	AT2G25430	I	A4	11411062	11411162	5e-48	100
369	BS008745	-	A4	28.6	-	CTTGAAACAGGTCTCCAGGGAGCACRCCTCTTCATTTGGCRGCAAGAAGCGGATCTATCGACTGCGTCAGAAARTTRCTYGCTTGGGGTGCTGATCGTCT[C/T]CAGAGAGACGCTTCTGGGTATTTTATAAACATTCTCTATCGCCCACTTTCCTAACTTGTATTCAGAATCTCAGTGAATCTTGAAATCTTTTTCCTTCAGG	AT2G28840	I	A4	12993376	12993576	2e-100	99.9949
370	BS012210	-	A4	24.7	yes	CTACAGATGAAACATCTTTTGTTTTTAACGTTTTAATGATATTGAAATCAATCAGAATAAAAGGTGTCTCATCTCTTGTGTACTGTCATGTTTGCGATGA[A/G]AGGCTGGAAGAAAGACTAGTCAAAAGACTTCAAAGCTGTGGTGATTTAGTTGTATCTCCAACCATTTTTAATGCAACRCATGGTTCATCTACTGGTACCT	AT2G27920	I	A4	12208999	12209199	4e-105	99.995
371	BS013206	-	A4	28	yes	AAAAAYTTTTTGAACCAATCAGCTGATTTTTTGGGGTATCTCTTACATCCATCTTTGAAATCGACGTAAACCAGCCCGAAACGAACGGTATATCCATTTA[C/T]CCATTCGAAGTTGTCCAACAACGACCACGCAAAAAATCCCTTCACATTAGCTCCAATCCTATTTCAAAATTTAACAAAAGCATTTGCTGCACCATTGCAC	AT2G25630	I	A4	13144139	13144339	4e-105	99.995
372	BS009547	-	A4	27.6	yes	CAGCCTGACCACTGCCTGTCAGGTTCATCCCAGATAAAGCAGCTGCGAGATCAGAAGCCTCGGTGAGACCAGACGTGACACCGTTGAAGGGGCTTTGGTT[A/G]CTTGTGTTCCTCTTATCGTTTACGCTCACTCTCCCGCTCCCAATGGGAGTGAGGCAGGGACTAGGCACCCTRCCAATAGCCTGAGGATCAGGAGTTCCGT	AT2G29140	I-J	A4	13115053	13115253	4e-105	99.995
373	BS006627	-	A4	28	yes	TGGAGAGCACGGGACGATCTTTGGGCTGCTGAGGAGACTTTCTTGGAAGC[A/G]ATCGATGCCGATCCCACCAACTCTTTCTATGCCGCTAATTACGCTAATTT	AT2G29670	I-J	A4	13272290	13272190	5e-48	100
374	BS008483	A04/A5	-	-	-	TCTCTAAACCAACAATTCAACAGTCTGCTGCTCCATCTCCTCCATGGGCT[A/G]GCGATGAGTTCTTCCGTTACTCTGATCTTGAGTGCAGTAACAAGCAGAAA	none	none	A4	14157362	14157268	2e-44	94.0025
375	BS010162	-	A4	37	yes	CACTTTCTGCACTAACTTCTCGTACTCCCTCTATATATTGTTACAACAACAAAGATATAATTTCAAGAAAGGTAAAACATGAGAAGTTAAAGTACACRTA[A/C]AAACATAGCATGGCTCTTTAGTTACCTTTGTCATTTCCCAATCCCTACTGAATTCTGAATCCTCTTTTGCGTCTACAGGGTTCAAAAAATATCTAAAAGG	AT2G32530	J	A4	14532567	14532367	4e-105	99.995
376	BS010161	-	A4	37	yes	GCTTATTACTTGCACAAAATGGAGTCCTGCTGAACATAAACCATATCTAGATAGACTTGATGAAAGGTACCGTTTTACTTATACCTGCAAACAATTATAT[A/G]TATAACAAGCATATCATCATATCATCTTAGTATATTTGCATATCATTTTAATTTTAAAGGGCATGTCAAAGCCGTTCTATTTTTTTCTTAACTTGAGTTT	AT2G32530	J	A4	14530853	14531054	2e-104	100
377	BS011823	-	A4	41.2	yes	GGTTCATGGCCAACGGTAAGTACTACTATGACCTTGATGACGACAGAAACCACGGCCGTTTCTACCAGAAGCATTACTACAACTACAACCCCACCARTTA[C/T]AATGAGGACTCGAGCTTCAAGAATCCATACAGTTCCAAGAACATGATGAACGAACGGTCCGAGATGTTTGGGGAAGGRCAAGGAGATCAGTTCAGTCCAT	AT2G33850	J	A4	15029090	15028890	1e-94	97.9824
378	BS006245	-	A4	41.2	-	GCTGGAGGAGCGGTTAGGATCGTGCTAGAGATGGCAGGAGTTGAGAAYGC[A/T]TTGGGGAAACAGCTGGGAAGCAACAATGCTCTCAACAACGCGAGGGCCAC	AT2G33800	J	A4	15018491	15018391	2e-44	98.9902
379	BS005671	-	A4	44.4	yes	TTCTATGGTCCCAGATCACACCCTCAAGGAAGAAGCTCCTTTTTCCAAGC[A/C]AATWTCTAATTCAACACCAGATCCAAGTTCCTTTGTTTGCCAAGAAAGAA	AT2G35050	J	A4	15314483	15314583	8e-47	100
380	BS006546	-	A4	45.1	-	TTAGAGCCCTCAAGTTACAACCAGTCTCCAAATGGTACCCTTGGTACGAC[A/G]ATGGACAGGTTGGTGGGTGGAGCCAAGTTTACAAMGGACTGACTCTAGTG	AT2G35780	J	A4	15508786	15508726	1e-24	60.6057
381	BS011995	-	A4	48.7	yes	TGCAAGTTCACTAGTCCAACATGAACACAGAAAACATATGAATACATTTCATGTGAACCTATTTGTTTGTTATGGATAAAGAAGAYGATCATAGATATGA[C/T]TTCATCATTTATTGAGACAACTTGATAAACTTGTGCTTCCGTATATGTCCGAATCTTGACTTCTGAAATCAAGATTACGCTAGAATAGAGCCTTTCATSA	AT4G02850	O	A4	16160158	16160356	6e-104	99.4899
382	BS009845	-	A4	50.5	yes	CCATGTTCGTGASTGATCCTCCGCTRTAGTTGAAAACGTGCGGTGGGWTCTTTGGAAAATCYGGTGTAAAAACTCCACTAATGTTRAAGTAATGAGCSGG[A/C]AGCAACGCGATTTTAGGCATAACGAATGTTACATTGTTGATACTGGCCACGACACGGCTACCGTTTCCAGCCTTACAAGTAGGACACGGGTTTAGCCCGA	AT2G38080	J	A4	16369512	16369312	3e-99	100.003
383	BS013186	-	A4	51.5	yes	AAGATATGGCTGATACAGAAGTAGCTACTATTGAGGCTGGTATGCTGCGTGAAGCGATCACAGCGAAGCAACTAGATCATGATCATGTCCTATACATATT[A/G]GGAACTCGCAGTATCTACCAGCTCAGAGAAACCTTTGTTGCTTACAAGCAGAGTTATGGGAGCACGTTAGATAAGGTGAGTTTTGGCTTTCATTTATGTT	AT2G38760	J	A4	16603677	16603876	3e-99	98.5001
384	BS010436	-	A4	52.3	-	ATCTTCTAGCTATATCCTACTATAGTGCCACGGCCAGTTATAAGTTAGATGTCTAATATGTTGATCCTAAGAGCATAATTAATGGAGAGTTCTTAGGGTG[A/G]AGTTCTTAGCGGAATATAAGAACTCTACCCTAAGAACYYCCATAAATCGTGYTCTAAGCATGCATGCTGCTCCAATTTTTCAACCATCRTCACAACTAAA	AT2G39530	J	A4	16819842	16820042	6e-97	98.9822
385	BS011947	-	A4	52.3	yes	TTTGGTTACTCCAAATCCAGCTGCCGAACCCGTCGCCACTAGATATGATACTAACTGCCAAGAGCAAAATCATCACTAATTAAAAAGACACATTTTCAGG[T/C]AAGCTTCATCGATTCAAAAGAATAATTACGTTCAAGAGATTAGATTATATATTATAATATTTTCTCCATTTATGTGATATTTGATTATAAATTTGTTAGA	AT2G39518	J	A4	16817845	16818045	3e-106	99.9975
386	BS011792	-	A4	53.5	yes	TTCTCTTTCATTGACARCGATCAACTTTCCTCCTTATTCGACTCATATTGCCCTTACGAAGGAATGAATTCTAGGTGAACATCCAAATGCGGATTAAGGA[A/C]TCATAATCAAGCTTGTAATAATATTTAGTATTTACTCATCCTCTCTTTGAGTATGCTTAGTGGAATGTAATATTTTTGTTGGATATTTGATAAAACACCA	AT2G40750	J	A4	17310880	17310680	4e-105	99.995
387	BS011538	-	A4	53.5	yes	GTTCGCCGAGGATATYTAYAGCGTGTGGGTAAACAAAGCWAARGAAGTGCTACAAAAAGCTTAAGCTTCCCTCTGCACGCAGCCWAAGTATGCTCAAGTA[A/G]ACATGAATTGAAAAAAATTGCTATGTGTGTTAGTGTGATGATAGCCTTGTGATATTCCACACAAAGGAGACATTTCCTGTTTCTGTTGTGTGATGAGAGA	AT2G40600	J	A4	17280177	17279977	2e-100	99.9949
388	BS006764	-	A4	53.5	-	GTKGAAATTGCTGGTGCCCTGAAGAATGTTCTAGCRATAGCTGCAGGAAT[C/T]GTTGATGGGATGCAACTCGGTAACAACTCTATGGCGGCTCTCGTGTCACA	AT2G40690	J	A4	17299381	17299481	1e-45	100
389	BS011740	-	A4	55.1	yes	GGAGGCGAGACACGTCTGCTCKCACAACAGCTATGTTAGTCGAGCTATCGAARGTAGTGTCCTTCTTGATGAACTCATTACACTGACGAAGCATGTTTTC[A/G]GAGTAGTCTAGAGCAATGACGCCAGAGTATTTGCCAGACTTTGCGAATTTCCTTGAGAACAAACCGCTTCCACAGCTAACGTCCACAAGAACTCCACCTT	AT2G41040	J	A4	17411423	17411223	6e-104	100.003
390	BS008253	-	A4	55.9	yes	AACCAAGCRTTTGGRCAGGCTTTGTTGGGGACTTTGGGRGCGCCTAGCCC[A/T]GGAACTGGAGGTGGAATGCCAAGTGGCTATGGTGGTCAAGCGAATATCAC	AT2G41060	J	A4	17414990	17415090	2e-44	100
391	BS010406	-	A4	56.1	yes	CTTTTGTGGCTTAAAGTGAAAAGAGAAAATGTGTGTTTCAAAAAAAAAGTTATATAATGCCTTGATTTGATCTCTTGCAAGTTTGAGGCATAGCAAGTGG[A/C]CAAGTCCTTTTTATATGAAATAAATAAAAATAGGGAAGAAAAGCATAATAAAGTTAGTGCAACGTTTTCTTTTCTATTTAACAAATATATTGTCTGTTAT	AT2G41470	J	A4	17544253	17544053	3e-106	99.9975
392	BS009416	-	A4	56.2	yes	AGCATCAAATTTAAGCTTCTAATTTAGCAATAACACAAACAAATCATCATTTAACACAGACAGCTTATTCAAACTAATCAAGCTTAGCAATTCTCACTTT[A/T]CATCAACTACAACAAGCTAAATTACCCAAAACAACTCCACACGCAACGATCAAARAGGAATCAACTTTCAATCYATACACAACTCCAAACACCAAGTAAA	none	none	A4	17634157	17634357	6e-104	100.003
393	BS011181	-	A4	55.6	yes	TWAACCGAAGCATGCTATAATATAATACAGAGAGAGAGTTATTAATCATTAGTTTTGAACAGTGTGAAGTTTTGTTACTTTCTYTTTTGGTCCTTATTTC[A/G]GCTTGATGTTTCAACTTCACCCTGTAACTTTGTTTCTTTATCCTCACGTAAATAATCATAGGAAACTTGGTGAAAAACGGAGGGTTCGAGATTGGTCCAC	AT2G41800	J	A4	17613102	17612904	6e-104	99.4899
394	BS008434	-	A4	56.4	yes	TGTTGTTCATAACGTTCTTCCCTGACCAAGCAGAGAAGCTGTTTCCTYCA[A/G]GCTAAAGACAAGAGAACGACAATGACTTGATCCAGAGAAGTTTCCAGAGT	AT2G42220	J	A4	17739636	17739736	8e-47	100
395	BS009891	-	A4	56.8	yes	TGCAACGGGAAGCCACAGAGACGAGAGTTTCCGGCGAACGCGAACGGTCCTTGGTTCAACAGAGAGCCCACCTGAGGTACTTTTCCGGTGAGGTTGTTGT[A/G]GCTGAGATCCAAGGTGACGTGGAGAGGTAACCGACCGTACGACGGTGGRATCTCTCCGGCGAATCGGTTAAACGAGAGGTTTAGAGTTCCGGCGAGGCTT	AT2G42290	J	A4	17754459	17754659	4e-98	98.49
396	BS011899	-	A4	58.2	yes	ACTGCATGACCTTGACCTGCATACTAAGGCACTTGATGTAATGAGCCGTCTCTTCCATCAGTTTTGAAGTCTCCATWCCTCCGCCTCCCGGAACAAGATT[C/T]CTCAGCCTCTCCGCCGCTACATCCTCTATTGGATCTCCCCGGTTACTTCTTCTCCTCATGAGCCACGTCACCCTCCTCTTCCTCCTTAGGAATCTTACGT	AT2G43060	J	A4	17957913	17957713	4e-105	99.995
397	BS008576	-	A4	58.6	yes	GCATCTCTCTCTCTCTCTCAATCTCCGGCTTATATTGGGAAGTTAACGCC[C/T]TCCTCCGCGACGTATCTCAGATCCGTCTCAGGCTAGTTTCGATCTCGAGG	AT2G44610	J	A4	18367669	18367569	5e-48	100
398	BS008577	-	A4	58.6	yes	CTCTCTCTCTCTCTCAATCTCCGGCTTATATTGGGAAGTTAACGCCCTCC[A/T]CCGCGACGTATCTCAGATCCGTCTCAGGCTAGTTTCGATCTCGAGGTTTT	AT2G44610	J	A4	18367665	18367565	5e-48	100
399	BS008501	-	A4	58.6	yes	CTCGAGAGAGCCGACATCGTCGTCGACGTCCTCGTCAAGAACCCCAACCC[C/T]GTCCCCATCCCTCTCATCGACATCGACTACCTCGTCGAGAGCGACGGGCG	AT2G44060	J	A4	18246193	18246293	5e-48	100
400	BS012820	-	A4	63	yes	TTTGCAAATTTTAGGTTTAGGGTTTTGGGGAATGTTACATGGAGTACTGGATTGCTTCATGTGCCTTCTCCGATGGCAAGAAATCGTTTACAGCCACCTC[C/T]TTGTGCTCGTTCTTCTTGTCTACAAGCATAAGATCCAATAAAGAAAACATTAGGTATTGTTTTTTTTTATTTTTCCACAATTTGATCTTATAAATAAAGA	AT2G46860	J	A4	18918302	18918102	6e-104	99.495
401	BS008983	-	A4	65.1	-	AGAATTACTTTTGTATTGTGCTAGTGTCACATCAATTGCAAGATGTTAGTATTATCTGAGTAAAATGATAGTGTTTTCTATACATTATTTAAGTATAATC[A/G]AATCATGATGTATTCCATTGCAGGTTGAGTCCGAAATATTCTGCCTTCATGGTGGATTGTCTCCATCTATCGAGACCCTTGACAACATAAGGAACTTTGA	AT3G58500	N	A4	17810289	17810139	3e-65	72.5027
402	BS013542	A05/C4	-	-	yes	TTTTAATTAMGTGTTGGCCACGTATCAATGACACACATGAATTCATTTTGTTTTTTCAGAGTCAAGAGCCATCACAGAGTACATAGCAGATGAGTACAAC[A/G]ACAAAGGCGAGAAGCTTCTCTGCCAAAGCTGCAAGAAACTCAAGGCCATCACAAAGGTTTGGCTTCAAGTTGAAGGTCAACARTTTGACCCTATCGCCTC	none	none	A5	103917	103717	6e-104	100.003
403	BS006695	-	A5	4.2	yes	CTCCATAACAACCTCTCTGTCACATGCTCCTCCTTCAGATCCAGACGAGA[A/G]CAGTCATCATCCCCACACAGTTTCAGGCCATCATCAGTCCTTTCCTGACC	AT2G46830	J	A5	472321	472221	5e-48	100
404	BS008513	-	A5	5	-	GATACAACTGCGGCTGATCCAACTCCTCCAATGATTCCACCAAACAATGG[C/T]ATGTCATCAGTGTCGGAGATGCCRGTGAGTCCAGCTTCCGTGGCGTCAAG	AT2G46420	J	A5	699457	699357	8e-47	100
405	BS006442	-	A5	8.7	yes	CTTGTTTTGGTATTAGAAGCCTTTGAGGATATTGGGCTAAACGTTCTCGA[C/T]GCTAGGGTTTCATGTACTGACTCCTTTAGCTTGCATGCCACGGGAGTCGA	AT2G40435	J	A5	830381	830481	1e-45	99.0002
406	BS009777	-	A5	9.1	-	TTCACAAGCTTGTATATGATCATATCMGAYGGTATCTTMAGYTCATGGGAGCCAACTAGCCACGGATGACCTGAGGTAACAAAGAAGACACATGTTACAT[A/C]ATATTCAAATMAATGCTATAAGAGATGAAGTTATGATTATTATATATACTTACACAAAGCTTGAGCTGCTGTTAGTCTTTTACGGTAATCTTTGTTTAGC	AT2G41140	J	A5	987837	987637	2e-100	99.9949
407	BS010568	-	A5	9.1	yes	TTATGCCACCACCTGACATCACATAAGCTCTYAAATCTGATCCTGACAGAGGAGCACCCATTACTTCCAGAATGTCAGCTGCTGTGTTGATCTTCCTCAT[T/G]GTCATCCTGTAAACTTTATCCGGATTTATTGTGAACCTTGACCGCAGGTATAGTCCCTATCATTTAGAAAAAAATAGCAGTTAATGAGTTATGAAGAATG	AT2G40800	J	A5	907158	907330	6e-87	85.9333
408	BS011474	-	A5	10.2	yes	TAGAAGGGTTTGATGTAAGGTTCGATGAGCATGCTCCTAAGGTGGCTTTGCCTCAAGGTGTGATGGTGCCGGTTAACTCTTTCAACACTCTTTACCATTC[T/G]TCCGCGTTTTGGGGGTTGATGCTTCCTGTTTCKGTTAGYTCCATGGCCTCTGATGTGYTGAGAGGGTACTGGGGACAGAGGTTACTGTGGGAGCTTGGTG	AT2G41770	J	A5	1217295	1217095	1e-95	98.4798
409	BS010729	-	A5	10.2	yes	GAATCACACAAAAAAAAACTCCSCATTAAAAAAGGAACCTCCTTTTTGTTATGTAACCTCTCAAAATCAATGATCCGATCCGATCCAAACCAATTCAAAA[T/C]CCTGAGCTRCCTTACCTATCAGACATGGTAGCAATCGTTTTAAACGCCTGCATCAACCCACGCTCAGGGTTCCCGTTCCGATTCTGCCACCTCCCCAGCG	AT2G41630	J	A5	1134012	1134204	6e-97	95.457
410	BS012060	-	A5	10.4	yes	AAGTCGGCGACACCACTCATCAGGGGTCAAGAGGTTCTACCGAGAGGCTAGGCTCATTAGAAGGAGAAAAAGCCAAGAAAATTAGGAGAATCATGAGGAG[C/G]AGAGGGAGCAGGAGTAGCGTGGCTGGAGGAGGTGGAAGCGGTGGAAGGAACGGTGGCAGAATCAGAAGAAGCAGAGAGACAAAGAGAAGAACTGCGACGG	AT2G41230	J	A5	1035067	1035267	1e-101	99.0026
411	BS011993	-	A5	11.6	yes	GGTTTCGTAGCGTCTTCGCTGCTGCGACGGTCAATGACTGCATCGCTTCGGTTTTGTGATGTAAAAGCGAAAGAGACGAAATGGGGGAATCGATTGGATT[C/T]GTTGAGTGTTCRGATATATACCTAATTGGTTTACTTCACTCGATACCTGAACCGAGGAATCTGGTTTGGTTTATCTGTATCGTCGGTTTAATTAGAAATT	AT2G42310	J	A5	1347346	1347146	4e-105	99.995
412	BS006663	-	A5	10.9	-	CGTTGCAGCAGCTTCCTGATCTTATCAAGGATTCTTTATCCAGTGGTCTA[A/C]GGATTCCCCTGAGTGGATCTTTTGAGAGATTCTTYATGATATCTTATTTA	AT2G42130	J	A5	1313790	1313854	7e-20	61.6187
413	BS009178	-	A5	12.7	-	AAGGGCGGAGCCACCCGGAGCAGAACACGGGAATCTCSATWCAGAACTGCAAGATCACGGCGCAGTCGATGACTTTTCTTGGCCGGCCGTGGAAAGAGTA[C/T]TCGAGGACGGTGGTGATGCAGTCTTTYCTCGACGGGTCGATCCACCCGTCGGGTTGGTCTCCTTGGTCGGGTTCGGGTAGTTTCGGTCTCAAGACACTGT	AT2G43050	J	A5	1588953	1589153	9e-103	100
414	BS011964	-	A5	12.7	-	AGTTTCTCTGACCCGGTAAGGGCTTCCGGGCGACGATGTTGCAKGACTGGARCACGACGRCRGAGTTTCCGAATATGAAGTCGACGGTTCCGGTGATGTC[T/C]GTGTCTCGGTAGAACTGTCTTTTGGAGTGTGTGTAGAGTGAGTCTTGGTATCCTTCGACGGAGCATCGATACACGACGGATTTATCTGCTCCGACGCGGA	AT2G43050	J	A5	1588940	1588740	1e-101	99.9975
415	BS011900	-	A5	12.7	yes	AAGTGCCTTAGTATGCAGGTTAAGGTTATGCAGTGTCTCGTTGATGGCTTAGCTCCGAAATGATCATCATCATCATCATTAATGATGCATATAATATTGG[A/C]TTATCTCCAACACACATAGTATTGGAATGGAGTGATCATGACGCATATCTATATATGTGTACATATATTCTTATATGTATTATGTATACATACGTGTAAG	AT2G43060	J	A5	1597736	1597936	3e-106	99.9975
416	BS006588	-	A5	19	yes	AAACGCACGCAGCCCTCTGAGCTAACAGGATCATGGAAAGTGTTTGAAGT[A/G]AGYGCAACTCCAATCTACGGAGAAGAAGACCTAGATCAAAGCGGTGAGAC	AT2G44760	J	A5	2176420	2176320	8e-47	100
417	BS012969	-	A5	19.2	yes	GCAACGACGGACATATGAAGGGTCCGACGACTAGAGGAAGCACGACCGTCACAACCTCCAATCCATTATTCCCTCCAAACTCAAGCGCCGCCGTCTCKGC[A/C]GCCATTTTTGACACAACGTAAGAGCTACTAACTCTCTTCTCCTCCTGATTCCTAAACACCTCCACGTCGCTCCAAACGCTCTCATCCACCTCTCCTCCGT	AT2G45400	J	A5	2416706	2416906	9e-103	99.5001
418	BS012695	-	A5	19.7	yes	GGTTTGGTTGTTCTAGGCATTGAAACGAGCTGCGACGACACTGCCGCTGCTGTCGTAAGCCCATTTGGTCTTTGTTTGGGAACTTAATAAGTCGGCTGAC[A/G]TTGGAGTGTTTTGGTTGTTTAGGTGAGAGGGAATGGTGAAATTCTTAGTCAAGTCATTTCTTCTCAGGTAAAAATCCTTCCTTTGCTCCGGCAAGTGTTA	AT2G45270	J	A5	2350031	2350232	3e-102	99.4951
419	BS009952	-	A5	20.9	yes	TTTATTAAAAYTTRRACCTTRTAGTTTCTGATGAAGTTGTTTTATATTCATAATGGTATGCAGAATTGTTAAGATCGATCTGAGTTTTCCTCCTCAGCCA[A/G]ATGTCTCTGCAGAAGCTAGAAATTTAATCAGTCAGGTAAATCATTACTCATAAGGACTCTCTTGCTTGACTAGTTATGGAGCATTAACATACATTTTGTT	AT2G45490	J	A5	2472150	2471945	6e-80	96.4311
420	BS006263	-	A5	22.3	yes	TCCTTCAAGGGTCTTGCTCGTTTCAAAAGGAACTGYACTAACTTCGGATC[A/T]TTGATTGAGAAATCGAACATGAAGCTAATGAAATGGGAGAACTTCGAGGA	AT2G46100	J	A5	2666743	2666842	3e-46	98.9899
421	BS012070	-	A5	22.9	yes	GGAAGATCTTTGAAACTGTAGCGACGTTGGCATTTYTTGTATTTTCTTCTCTCACTATTCTATGGTTCTGTCTCTCTCTCTTAAAAGAAGAAAGAGGAAT[G/T]GTTTGCTTCGTGAGGTCCTATGAGATGTTGTAATGAGATATTTCTATATATATAAATATAAGGAGGAGGGTAGAGATGGCAATTGGGTCTTCCCGTCCCG	AT2G40330	J	A5	2688199	2688040	3e-58	78.389
422	BS010838	-	A5	24.2	-	AAGCCCAAGTCTCACTCTTCGCCRCCAAAACGCTGCGTTTCAAACCGAACGTTATCTTCAGCAGCAGCGTCTTCTTGACCAGATGTGGCTCTGTTCTCAG[A/G]CARGAACCAAGTCCTCCGAGAATCTTTTCCCGAAGAGGGCATTGAACGAGGACATCGCGTTTCAGAACATGAGACGYAATGCTWCGTCCARCGCCGCCAC	AT2G39870	J	A5	2937929	2937729	2e-100	99.9949
423	BS010443	-	A5	23.4	yes	TCGATCCATATCAATGTCGTCAAGGAAAATGGCAATGGCTGTCCCAAATACGATGAACCTTCCACCAGTTCCACCTAATAGGGGTGTGGAAACAAGAAAC[A/G]AACCAAACCAAAAAAAACATGAACAAAATACGATGCTTATTACAAACATATACAATGCATTAAAATATAATAAAATACTAGATWTTAASTAGCATTATAT	AT2G40100	J	A5	2840437	2840638	2e-97	98.9902
424	BS008372	-	A5	25.3	-	AGCTATTACACGTTTGAGTATGGACTAAGAACTCCCATCTATGCAACCAC[G/T]TGCTTTGCAACAAGTGCAGTTGGAAAAAACAAAAAATACAACACCATTGT	AT2G39470	J	A5	3104787	3104711	8e-30	74.997
425	BS011544	-	A5	27.7	yes	TATTTTATTTTCTCAGTTGYTTCAGCTTTATTTCCTCTTCCGGAAAAATAATATTTTGGTTGGTGGCTGTAAGGTTTTTAATGGGAATTGAAGGTAACCA[C/T]ACATATTCAAAAACTGGGAATATGGACAAGTTGTCAACTCCTCCAGGTTTTGTGTCTCAAACAACGTTTGTGCTGAGGAATGTTCACCAAGACAGAGATA	AT2G38950	J	A5	3282190	3281991	2e-86	95.4774
426	BS010383	-	A5	27.7	yes	TATCTCTCTTTTAAGCTCGTGTAAGTTTCTGATTAGGGAGAGCCCGAATTGATCTTCGTCTAGCTTCGAGTTCGTGATTAGGTTTAGGTTTATAGTGTTT[T/G]KGCTAGAGATCAGCTTWGAATCTCTTCGAATCAGAATAACTAATCAGAGCCGGTCCTGAGATTTTAGGAGGCTTACGAATTAGAAGCTAAATAATCAATA	AT2G38960	J	A5	3278140	3277940	1e-101	99.495
427	BS010384	-	A5	27.7	yes	CGTGTAAGTTTCTGATTAGGGAGAGCCCGAATTGATCTTCGTCTAGCTTCGAGTTCGTGATTAGGTTTAGGTTTATAGTGTTTKKGCTAGAGATCAGCTT[A/T]GAATCTCTTCGAATCAGAATAACTAATCAGAGCCGGTCCTGAGATTTTAGGAGGCTTACGAATTAGAAGCTAAATAATCAATATATATATATAYACATAT	AT2G38960	J	A5	3278123	3277923	2e-100	99.4899
428	BS011876	-	A5	27.7	yes	ATCAACTTGTCTGGGACATAAAAGCTAAAACACACAAGTGAACAACATCTTGTAATAAAAAAAGTTAAATCCACAAGAACATCCATTACAAGAAATCGTG[C/T]AAACACAATCTTGTCTTAGAGTCACTGCGAATTGTCTAAAGCCCCTAACGAATCCCAATTCCGAGTTTTTAGGGTTTCTATCYRAATCTTCAATCTTGTT	AT2G38880	J	A5	3311969	3311769	6e-104	100.003
429	BS009498	-	A5	28.1	yes	AAAGTTATCCATACGAGWGTKTTTGGGCTGGTCAGAAGCGTCTGGGACAGTTGGCGAAATGGAAAACTGCTGAAGAGGTTGCTGCGCTTGTGAGGTCTCT[A/C]CCTGTTGAGGAACAGCCGAAGCAGATCATTGTCACACGTAAAGGAATGCTGGATCCGTTAGAGGTTCACTTGCTTGACTTCCCRAACGTTGTTATCAAGG	AT1G80070	E	A5	3320688	3320883	1e-88	95.9345
430	BS007139	-	A5	33.6	-	CTTTCTATTGTCATTGGVGAAGGTGGTTCTGGTGGTGCCTTAGCCATTGG[A/C]TGTGCTAATAAAATGCTGATGCTCGAAAACGCAGTTTTCTATGTTGCCAG	AT2G38040	J	A5	3687171	3687071	7e-44	98.9902
431	BS006804	-	A5	35.6	yes	TCTCTGGGTTCTTGTTCGCTTGGTTTTTAACTGATACGCTTGTTGGTTTG[G/T]TGTTGGCGCTTGATGCTTTTGTCGCTGTTGTGGATCCGAGGATGAGGGGG	AT2G37035	J	A5	4104020	4104120	1e-45	99.0002
432	BS007555	-	A5	35.6	-	GAGCTGAAGATGCTTGGGAAGTTCATGGATAATGCTGTTGACCTGATGAA[C/T]AAGTCCTTCATCGACCGTTAAGCACAACTGGTTATGTACTTGTCAAGGTT	AT2G36835	J	A5	4242063	4242149	4e-28	79.9965
433	BS012363	-	A5	35.6	yes	TTMGAGGARTTACCTTCAAACGATCCCTTTGCTCAGCATACTTGGCGAGGATGGCAACTCCACTTGAAAACGAATCTTCTAGCAATCTCTTTGAGTTCTT[C/G]ACAGAGTTCATCGCTTGAGCCTCGTCATCAAATATCTGCAAGATGTGTGCTCCTTCTCCGCTCCCTCTGTTCAACAAATCCGCTCTCTCTTTCGCTTCCG	AT2G36900	J	A5	4177021	4176823	4e-98	97.9824
434	BS007997	-	A5	35.6	-	CAAAAAATCAAGGCCAATATCCCCAAGACTGCYGCACCCAAGGCTGCTAA[A/G]TTGGGTGGTGGTGGTGGCAGACGTTGAATAGATTAGCCCTCATTCATCTC	AT2G36620	J	A5	4330024	4330124	8e-47	100
435	BS013277	-	A5	39.2	yes	GGTTGTACCAATACCTGAGCAACGAGGAAGTTGTTTCTCTTGCCATGGAGAAGTTTCCAGATGGAGATCCTGCTCAACATGTTATACAGGAACTTCTAGT[A/C]CGTGCAGCCAAGAAAGCTGGTAAAACAAAACATCTTGTACCTTWWATAGTAACTGGTTTGCGGAGTTTGGTGATTAATGTTTTGTTAAAWAAAACAGGAA	AT2G35350	J	A5	4973307	4973507	2e-93	97.9696
436	BS007071	-	A5	40.2	-	GTTAGGGGGTGCGACGTCTACTTGGTGCAGCCCACTTGCACTCCGACTAA[C/T]GAGAATCTCATGGAGCTTTTGATCATGGTAGACGCTTGTAGAAGAGCGTC	AT2G35390	J	A5	4938873	4938973	1e-38	96.0005
437	BS013220	-	A5	45.2	yes	CTTATGGAGAGCCTGAGAAGATGCCAATAACAGAGGAAACTCCTCAGGTTCCTATTAATCCTTATGGAAAGGCTAAGAAGATGGCAGAAGATATCATCTT[C/G]GACTTCTCCAAAAACTCCAATATGGCTGTCATGATCCTTAGATATTTCAATGTGATTGGGTCTGATCCTGAGGGTAGGCYGGGTGAAGCTCCAAGACCAG	AT2G34850	J	A5	5146070	5146208	6e-70	69.3463
438	BS007623	-	A5	47.6	-	TTTATGGGGCTGTCTTCTAATGTCTTGGACGGTCTGAAGCAGACGTTCTT[C/T]AACTTCTCTCAGACTGCGAGTAAAGTGGCAGGWCCCGTGGCGATCATTGC	AT2G32480	J	A5	6452697	6452597	4e-42	97.9802
439	BS009918	-	A5	47.9	yes	TGTATATATATATGAATTATCAATATAAACTCTCTTTTTTTGTTTGTTGCTCAACTTTTTACTGTTTATATACACMACTACAACACACCTCTTGCTTCTT[A/T]GTTCTAAAGGTTTAATTAGGGACACATTTTTGAGGCAATTGCTTAAGTACCGTATTGCAATAAAACCACTGTAAAAAATGATTCCCCTATGATCAACAAG	AT2G32990	J	A5	6063815	6063615	4e-105	99.995
440	BS012121	-	A5	44.7	yes	GCTCAATCGTCAACTAAAGGGAAAGATGCACAGAAAAAGTCCGGCCAGCAGAAAGATGGTGATTCTGCTAGTAATGATAAAAACAGTTCATGCAGCCAAA[A/G]TCAATTCCAAGAAACTGTGGTGAGGAAAAATTTAGAAGCACATGGAGTTGTGGAAGGAGTGGCTACTTCAGTGGTTGATCAAAATGATGCAAGTGCAACA	AT2G33835	J	A5	5662501	5662701	3e-99	98.5001
441	BS007470	-	A5	47.1	-	WTGCAAGAAAACAAMAAACCTCTCCCTTCAGAGAGCCTTTAAGGTAACAT[A/G]TATGCAGACACCGTTGGAGGAGCTGTACAACGTTAAAGTGGAACGGAAAG	AT2G32650	J	A5	6504153	6504252	1e-41	97.9592
442	BS005632	-	A5	50.1	yes	AAATCAGTTAATCTCGCTTATTCCAAACCCAAACCCAACAACGCCACAAA[A/G]AATAATCAAGAAGGTTCCACTCGTTACCAGCCAGAGAGTTACCGCGGTGG	AT2G31830	J	A5	6683046	6683146	5e-48	100
443	BS009449	-	A5	51.3	yes	AGTGACTAGATTGAATTATATTACTTTATATATTAGTTATGATCTTTTCTAACTTTTGATGTGGATTTTGTCCCTATTACTAAACACTTATAAAGTAACT[A/G]AGAAAGAGTTATGAGTTAAAAACCTTAGCACCAACGACGTCCACACAACGGCGGACAATACCAAGATCACGAGAAATAGGAAGGAGAATCTCGCAGGACT	AT2G30520	I-J	A3	7155665	7155774	3e-34	50.501
444	BS013202	-	A5	52.4	yes	TCTCCTCAGGTGGAAATATTGAACCATGAGGCAGTGGGAGGTTTTGTTTCTCATTGCGGATGGAACTCTATAGTAGAGAGTTTATGGTTTGGTGTGCCGA[C/T]CGTGACGTGGCCGATGTATGCAGAGCAACAGYTCAATGCGTTTCTGATGGTGAAGGAACTGAACCTCGCGGTGGAGCTGAAGCTTGATTACAGGGCACGT	AT2G29730	I-J	A5	7781811	7781611	4e-105	99.995
445	BS013616	-	A5	52.4	-	CTCGATGTGAGCTTTTATCAAATCGGTCTGAAGAAGTCAAAATCAATTTGCCTTCTTCTCTAGATGTTTCGAATTCACATTATTGCCGGCCATAAAWYGR[C/T]AAAATTCCTTGTCGTTTTGTCCAGAGAATAATCAACACCCTGAGGCTATAAATCGAAGTTTGAATCACTAAGGAGTCCACAAWAAACATTTCYAACCAAC	AT2G29440	I-J	A5	7872879	7873080	2e-96	99.4876
446	BS009135	-	A5	53.5	-	CCGCCTCTATCTCCTCCACCACTTCCTCCATCAACCCATCAAAATTTATGTCGCCACGAGCCGGGATCGAGCTCCTCTTCGGATTTGGGTTCGGATTCGC[A/C]GAATTCCTCGAAGTTAAAGGAGTCTCCGACTCCGGGATCGTCGCCGCCGCTGTTGAGATCGTCGTTGGAGAGGATGAGGACGACGGGACGCGCGTGAACG	AT1G18260	A	Scaffold000162	117411	117211	3e-106	99.9975
447	BS008050	-	A5	54.3	-	TATGAACTAACTGCCAGATCAAATAGCAGAGTGGCTTCGGCTAGGGGAAT[C/T]TGGGGAATGTAATGTGTGGGGTTGGTCAGTCAGTGTCCTTCTCAGAAGAT	AT3G22990	F	A5	14890293	14890193	5e-48	100
448	BS007915	A04/A5	-	-	yes	TTTAATCGTTGTGTTTTGTAAAGTATAATAAACTAGTGATACCTCCTGTG[A/C]TACGCACGGATCAGCTTCAATGTCTTCCAAATCGCACGATCATAAGATTG	none	none	A4	4838066	4838166	1e-38	96.0005
449	BS006514	-	A5	53.9	-	TTGGATGGCCGTGATCTTATCGGKATTGCSAAGACCGGTTCAGGTAAGAC[A/T]TTGGCTTTTGGGATTCCTGCGATTATGCACATGTTGAAGAAGAACAAGAG	AT1G31970	B	A9	20487334	20487275	6e-24	60.202
450	BS007914	-	A5	53.9	-	GAAATTTAATCGTTGTGTTTTGTAAAGTATAATAAACTAGTGATACCTCC[C/T]GTGATACGCACGGATCAGCTTCAATGTCTTCCAAATCGCACGATCATAAG	AT4G14040	T	A4	4838062	4838162	1e-38	96.0005
451	BS008197	-	A5	53	yes	GAAGAATCTTCAGACGAGGAAGAAGTTGCTGCAGTTGCTAAAAATGGCTC[A/C]GTGAAAGCCAAGGCAGAGAGCTCCTCTGAGGAGGAGGACTCTTCTGATGA	AT1G48920	C	A5	12136783	12136699	1e-38	83.997
452	BS011208	-	A5	53.9	yes	GTATAAACACTTATTGTAACACGCCATAATACATCAAAAAAAGTTTATCTGTTTTGAATCCGGTCCGGGTTAAGTGCCCAGTAAGATACCGGAGAAGAAG[C/T]TTGAGCTTGTTCGTYCTCCAACTGCTCTTGATCCAGTCTGACCCTGTTTGGATTTTTACCACAAGGGATCCGAAACATGGACTTGGAATTAGGACATGTA	AT1G49750	C	A5	13164606	13164806	2e-100	98.995
453	BS007934	-	A5	53	yes	AACGCCGTCACGGCCGTTCCTCCGCCGGGAACGGAGATGGCTCAGTTAGT[A/G]TGTGGAGGATGCCATACACTTTTAATGTACATTCGTGGAGCTACAAGTGT	AT1G32540	B	A6	20455055	20455128	4e-32	73.001
454	BS009421	-	A5	53	yes	AGCCTACTGATGTTTCAAACTGTGACGAAGTAGAGAATGTCAATGCCACTCCCACCACAACTAGATGCTCYCGTGAGGACAACTCTTCTGAGATGGTCCA[A/G]GAAACAGCTACTTCTCGTGTACATGCTCAAAACATATCAGATGACACCGAGAGGTGTCCGAGCGACAAGGGTAGTGATGTCAAGCCTGATGCTCCGGTGA	AT1G33060	B	A6	20793664	20793464	4e-98	98.49
455	BS008247	-	A5	54.3	yes	GCTCCTGGACATATCTATCCAATGTCTTTGCTTTGCTATGACATAATGCC[G/T]CCTCCACCCAAAGTTGAGAAAGAAATTGGAGAGAAAAGATTAGTTGGGTA	AT1G32200	B	A5	14376402	14376466	7e-27	63.999
456	BS006349	-	A5	53	-	TGTAGAGAGTCATGTAGATTCAAGGTATCACTTCGTACTCAACTGAAATT[A/G]ACTCTGTTTGGTGATACTGTAGTTTCTCTGGGAGGCTTTGGTGGGTTTTC	AT1G48450	C	A5	12271153	12271253	5e-48	100
457	BS012170	-	A5	53	-	CCGGTGAAGTTCCTATATGAGGTCCTCCGAGACAGCTCCTGTCTCCTTCAGGCCAAAGCCTAAAACACACAATCACAAAACGAAACCTTCCCCAAAGCTT[G/T]GAAAAGCAAAACCAAAGAGTTAAAACTTAGAATGGCTCCACAAGAAGACGCCATGCAGAAACAGAGCAGCAACAACAACAGTGACGTCATATTCCGATCA	AT3G21240	F	A5	11145971	11146171	3e-106	99.9975
458	BS011034	-	A5	54.1	yes	AACTTGGACTTTCCCAAATRCATTAAAATATCAGATTTGGGCTGTTCTTCTGGACAAAACACATTTTTGGCGATGTCTGAGATCGTCAACACAATTAATG[A/C]GTTATGTCAARAACGGAACCAAAACCCGCCAGAGATAGATTGTTGTCTRAACGATCTCCCTGGTAATGATTTCAACACGACGTTCAAATTCATAAGTTTC	AT5G04380	R	A10	16749785	16749585	2e-86	96.4494
459	BS005939	-	A5	54.6	yes	GCGGTGGAGATCCGGAACTCTTTCCGGGCCGATATTATGGTGGAGGAATC[A/G]GAGTTCATGACGGCGGAGGAGATAGAGAGGGGGATCCGGTGTTTAATGGA	AT3G21760	F	A5	16132148	16132048	5e-48	100
460	BS008412	-	A5	54.3	yes	TGAGTTCAGCAGTCCCAGGAGGGGGAGTGGTCGTATCCTCGAGCAAACAT[G/T]GTGAAAAGAAATCACAGCAGCAGGGTTCAAAGGCTGGTATGGAATCGTTT	AT3G22380	F	A5	15533893	15533793	5e-48	100
461	BS008068	-	A5	54.3	-	GACGATGGAAATATATACCGAGGTAAGGSAACAGGTGAGGCCTTTGGTCC[A/G]ACTTATACGACAGGTGATACTGTTGGTGGTGGTATAAACTACGCTTCCCA	AT1G35470	B	A5	13756904	13757004	2e-44	98.9902
462	BS011281	-	A5	53	-	AATYATGTAGAGCTAAACCAGGGGAAAARGAGGCTAATTGCGTTAGAGCAGCGATTGAAACGATGCTCGTAGCTCACTTTGGAGATGCCATTAGTATCGA[G/T]ACATTGTTTGCAAAATATGCACACCATGTTTCTCAACATGCTASCTGCATGAACAAAACGTCTGTCACTCTAGTGGTTTCATTGGTTCGGAAATAATCTT	AT5G04380	R	A10	16748824	16748624	3e-85	96.9557
463	BS012742	-	A5	53.7	yes	TGACTACCAACACTTTAGTTTGATTGATATCTTAGAAATCAAACGTCTGAATTTTAGTGACTTTTGTATGATTATGACTTAATATTCGAAAASAGACGTA[A/T]GTGGATTTTTTTGTATACTAACCAGGAAGCAAGTTTTTCCGATCTCGGGATCTCCTAAGAGGCTGATTTTGAGAGAAACCAGATCAGAATCCGATCTCCG	AT3G21700	F	A5	16194130	16194330	4e-105	99.995
464	BS012425	-	A5	55	yes	ATGATGATGGATCACTTCATGGAAACAACGGTGGAATGCACAATGGCGGAGATGAACTTCCAATGCATGTGCAGTATGAGCATCACGGCATGATGGATGA[A/G]CACGYYGATGATGGGATGAATGGTGGACTTGAGACAGACRTTCCTTCTCACCTTGYAAACTCATCTGATCATCGCGGYGAAGTTGTGGACCGTGGCGGTG	AT3G21175	F	A5	16618834	16618634	2e-100	99.9949
465	BS012639	-	A5	55	yes	TGCCAAGGACACTGCCATCAACGACGTAAAACYCTTCTCTCCCTATTTATCTTTATATCCTTTKCTTTAGTTAGTCTTTGTGAAGAGTATAGTTTTACAT[A/T]TTCTTCTGGTCAGGGTGTCTGTTTTCTCATATAGTTTGCCAGTTGCTTTTGTGAGAGCTGATGAAATATGAGTTAGGATCTTGAAGTAGTAGCTTTGCCT	AT3G20970	F	A5	16731288	16731088	6e-104	100.003
466	BS006861	-	A5	55.9	yes	ACCACGGTGGGATCGACGCCGACAACGAGTCCTCAGGGAAGTTTGGATCT[C/T]GGATCCGGTTCCAGCTCCGGGTCGAGACCCGGGTCGGGGTCCGGGTCGGG	AT3G19680	F	A5	17604529	17604430	1e-42	97
467	BS010115	-	A5	56.5	yes	ATGAAGGCCCTTCAGATTCTTTCAAGGCACTTGTTGAYATGGCTGCTGTACACTCCTCTTGCCGTCTCTGCATTTTCGTGGCTACAAGGATCCGTGAGCA[A/G]GAAGAGAASAGTCATGAGTTCAAGAAACGACCCTGCAAATGCACCAGAGGCTCAGAGACAGTTTATCATTTGTTTGTTAGAGAACGAGGCACGTTTTGAT	AT3G19280	F	A5	17893587	17893783	1e-101	97.9826
468	BS010116	-	A5	56.5	yes	CTTCAGATTCTTTCAAGGCACTTGTTGAYATGGCTGCTGTACACTCCTCTTGCCGTCTCTGCATTTTCGTGGCTACAAGGATCCGTGAGCARGAAGAGAA[C/G]AGTCATGAGTTCAAGAAACGACCCTGCAAATGCACCAGAGGCTCAGAGACAGTTTATCATTTGTTTGTTAGAGAACGAGGCACGTTTTGATATGGAATCC	AT3G19280	F	A5	17893596	17893795	1e-101	99.495
469	BS009746	-	A5	57.9	-	AGCTTTCAAAGTTCTTGTCTTCAGTCTCGGGGCATACTTCTCAGCCCAGGAGCCCACTTCCCCGCCCTTGGCTCAGGAGTCTACYAGCTCTGGTCATTCA[A/G]TGGTGAATGGTTTCACATACAACTCCATATCGAGTCTGGTGAATATGATTGAGTTGGGATTGTGCTCGTTATCCGGAACCATAGACGTGGAAGTGCAAGA	AT1G48760	C	A5	18504335	18504535	2e-100	98.995
470	BS013022	-	A5	58	-	ATGCTAAGTAGACTGGAAGCTCGGTTYTGATAGTCTTCGGAGATTATCTCTTTGCTTCCAAGTTTTGGAGGAAGAGTTGGCATTGTTGGGATAACCAGAA[C/T]GCYATCATCCTTGAACCATGGRAACAAACACACTTAAGCTTAGTCAAGTCACTCTTAACGAAAGTTGCTCAAGWTGTGGAGATAGCATGGAAAGAGCATG	AT3G17970	F	A5	18768793	18768993	1e-101	99.9975
471	BS012522	-	A5	58.2	yes	AAGTAAAAGAGAGGAGAAAGGATCATTACCCTCACCTATCCAGGTCACCAGGGATTGGCAATAGAGGTGTGATGACATAGTATCCATTTTCAGTCACTCC[A/T]GATATGGACCTAGACCGCGGACCCAAAAAGATAGACTTTTGCTCGTCAAACACGCCCTTGCAACTAACCCGTCTAAACTCCAAGGCATCCAGATTCTTGT	AT3G17910	F	A5	18790734	18790932	4e-98	97.5
472	BS012523	-	A5	58.2	yes	GCGGAGGTGGAGAAAGAAGAGTCGGCGACGGCGGAGAACTGTCTCTGGATGGAATTGGAGGTAGAGATAGTGGTTGTGGCAGAGAACATGTGGCTGTGAG[C/T]TTTCGATCTGGTTAGGAGTTTAGACAAAGATGTCGCCATCTTCTTCTTCTTCGTCAAGATTTTTGATCGCCGGGGAGAAGTGAAGTAAAAGGGTTTTTGC	AT3G17910	F	A5	18791722	18791917	7e-90	95.9976
473	BS009723	-	A5	58.4	yes	TTCTAATTTTCTTTAATAATTGGGACTATCCATGCATATCGACGTAATTCAACATACGTAATAGTAACTACTGTACTATTATTCTTTGAAATATATTGAA[T/C]TATGAAAGATTGATCAATCACCTGGAGCGAAGAGGGATCATCACAATCTTTGTCATCGAGACGATACTCATGCATGACCCAATCCGTACGTATACCTTGA	AT3G17730	F	A5	18903470	18903670	3e-106	99.9975
474	BS012736	-	A5	59.5	yes	TGCTGTACCATTAGCTTCAACCACTCCACCATATGCACCTATAACAAAAACAAATCAACTTTCAATCTCTTAATCTTCATTGTGTCAAGCATATAAATCT[A/C]TTYCTTTACCTCTTCTTTAGGCCGTTCATAATCCACTGGRTACCTCCCAGTAATAGCTTCCAATAGAACAACACCAAAACTATACACGTCACTCWTCTCG	AT3G17420	F	A5	19029868	19029668	2e-100	99.4899
475	BS013443	-	A5	59.8	yes	GTCAGAAAAATGGAGCACCTGTGAACCTATGTCCACTACTTGTATAATGCGAATATGGCAGGTTGTTTTAATAAAACTCTACATGATGCTGTCAAATTGT[A/G]ATTCTATAAAGAATTTTTTTTATAACAAATACCTCAATGTAGATAAAATGCTCAGCTTTATCAATGAGAGAACGGTAAGCAGAATGGATACTCTCTTCAA	AT3G16785	F	A5	19276649	19276849	3e-106	99.9975
476	BS012171	-	A5	61	yes	ATAAAGTGAGCTTCCAAAAGTAGGCATCTTCAGTGAAGATGTCGTAGATTTTGAAACATAACATACCAACAGATCCGACCATGTGACGGAGGAGAGAAGC[C/T]ACGTGTCCGCGGAGGCTGGATATACAGGCTGAAAGCTGCTGCTTAGATGCTGCATAATAAAATCACTTAAAATCATCTAAATGTACAAAGAAGCAAGAAT	AT3G16810	F	A5	19267602	19267490	3e-45	54.0027
477	BS013512	-	A5	61.4	yes	TCTTGATTTCATCTTTAAAATTAGTTTTTCTTTTTTTTGTTAATTTACAACCATTGAGTCTTTGAGTGTTGAATTGGTTGCAAAACGTGCAGTTTGTGCT[C/T]GAAGATGGTGAATATATCACAAGTGTGATAGGCTACCATGACAAGATTTATGGAGTAGATGCACCGGCGATCATCTGTCTTAAGTTCAAGACAAACAAGA	AT3G16470	F	A5	19414651	19414855	4e-88	97.4998
478	BS009596	-	A5	62.2	yes	TCAGCTCTGGCTTKAGCCAACGYGCCATGAACCATAGCCCAAAGCTGTGATCAAAACCCATCCCATGCATGTTGTTCTTTATTGGCCGCGTCTCGTATAT[A/G]GGCACAAACTCTTCAAGAGCCTTGAGTAAATCCTTGGAGGTCCACTCAACTTCTTTTCCGTGTTTCGATCTGCCTTTTGCCAAGGAAAAGATTTAAATAC	AT3G16200	F	A5	19570417	19570217	1e-101	99.495
479	BS009597	-	A5	62.2	yes	GCCTTGAGTAAATCCTTGGAGGTCCACTCAACTTCTTTTCCGTGTTTCGATCTGCCTTTTGCCAAGGAAAAGATTTAAATACGTCCATACCATAACAAGC[A/T]CCAATTCAATTAAACTGTTCTAAGAGTTTTAACAAGAACATAGSTATCTCACAAGATAAAACCAGYAAATTTAAACTGTAGTAAGAGTAGTAAATGGTTC	none	none	A5	19570298	19570098	6e-104	100.003
480	BS009907	-	A5	61.7	yes	TATGTATTTTATACCTGCACAATGATTCTAGAGATCCTCCTCTGTCTCCAACTCGTTTGGTACTGTTAACCTCTCCATGCAAGCCTGTAGTCACAATAAA[A/G]AAACTTCTATTAAACCCTAAACCGAAAATGTGRCAATAACATTCAGCAATATAGTGAARGGTATATAACCTTGATTTTGACAGTATCAGATGGAGACGGG	AT3G16320	F	A5	19528868	19529065	1e-95	97.9824
481	BS008040	-	A5	61.4	-	GCAAGGAAGATCGGTGTGACATCTCTCCCTCCAACGGGATGTCTTCCAGC[A/T]GCAAGAACCCCTTTTTGGGATACCATGAAAAAGGTTGTGTTTCAAGACTT	AT3G16370	F	A5	19474928	19474830	1e-41	97.0004
482	BS010282	-	A5	61.7	yes	ATACTCTGCATTGGACTTCCTTTACTAAACAAAGAACCTTCTGCACTACCGTTGCTGGTAGTTTTCTCAGGGCTGGTGGTTTCTAGAGAAGCCCAAGAAG[C/T]YGAAGTRGTGTTCCTRCAATCAAGAAACTCCATATCCAAATCCTCAAGTCTTTGATACGCRTCGAGRAAGTTYTTAAGYGGTCTCGGTCCAASMACAATC	AT3G16260	F	A5	19552581	19552781	1e-95	99.9949
483	BS011380	-	A5	62.2	yes	AATTCAAGTCTTGTCTGTGGAAACAGTGGATAACTTACTGGAGAACTCCAGACTACAATCTTGCCAGATTTTTMTTTACATTTTTTGCAGCTCTCATGGT[C/T]GGATCAATCTTCTGGAAAGTTGGCACAACAAGGTTTGTCCTGAAAGCCAGTAAATGAGTTCGTGCTTACACAAACCCTATATAACTTCTTGTATGAACAG	AT3G16340	F	A5	19500541	19500341	9e-103	99.5001
484	BS010244	-	A5	62.9	-	GTCCRTCGAACAAYAATGGAGGTTGGTGCAATCTCCCTCGCCACCACTTTGACATGTCCATGCCCGCTTTCTTCCGCATAGCTCGCCGCGGCAACGAAGG[C/G]ATCGTCCCCGTCTTCTACCGCCGGTAACATATTATGTTCTATTCGCATTGAGTTTTTTTTAAANNNNNNNNNNNNNNNNNNNNNNNNNNNNNNNNNNNNN	AT3G15370	F	A5	19942140	19941976	9e-69	96.8991
485	BS012130	-	A5	62.9	-	TCATACGGCAAGGTCCACACCAMGGTGCCCAAAACTCGACCAATACTGGTACATCTGACTCGAGAACCTGTGTTTGCCATTCTGAATCAGAGATGTTTGG[A/T]ACTGCATCATTAAAAACAACAAACCGGTTAAGTTAGATTTCTCTCAAAAAGACAACTGCTATTTGCCAATACTGCRCTCTTTATTGCATCACCCTCAAGG	AT3G15360	F	A5	19944060	19944260	6e-104	100.003
486	BS013516	-	A5	62.2	-	AGGCCAATGGCTGCACAGAAGAAAGTTTCACGAATCAGATCCAAGCCTATGTAGATCAAATAAATTTCCCATACATCTTGCTAGATACATAAAGCATTAC[A/G]GAACACATGACAGAACAAGAAGGTAATTATAAGACACCATTGAGAATGAGACTACACAGCTCTCTATATGAAGCATAATCTGACCTGAARGATTTGACAG	AT3G15660	F	A5	19776585	19776408	4e-47	85.4301
487	BS007927	-	A5	65.5	yes	GGAGTTCAAGCCTGATAGATTCAAAGATGGTGTCTCAAAGGCAACAAAGA[C/G]CCAAGTCTCATTCATTCCCTTTGCGTGGGGACCDAGGATCTGCATAGGAC	AT3G14690	F	A5	20299369	20299269	3e-46	100
488	BS012633	-	A5	64.8	yes	GGGAGCATGCTGCTGTGTTGGGTTTCGTTGGAGCGCCGTGGACGATAGCGACTTATATAGTTGAAGGAGGGACGACTCGGACGTATACTGTGATMAAGAG[G/T]ATGTGTCATACTGCACCTAATGTGCTGAGAGCTCTTTTGTCTCATTTGACTAAGGCTATTACGGAGTATGTTGTGTACCAAGTTGAGCACGGAGCTCACT	AT3G14930	F	A5	20167306	20167106	9e-103	99.5001
489	BS013059	-	A5	64.8	yes	GAGAAGTCAAGGTCTTGTCGGAACTCGYTACACGCCCCTTGTCGGAGATATGAGAAGGAATTTTAGCATGTTGAACGAAGCAAGATCAAAACCTATGAAA[C/G]CAACGGATGATCTCATTTCAATTGTCATGCCTTACTCCTTTCACATGCTCAACACTTACGGTATATATATGTATCTTGTTTCGGCTAATATAATTTGAAT	AT3G14630	F	A5	20310357	20310157	4e-105	99.995
490	BS011981	-	A5	66.4	-	AAAACAGGGATTAATATTAGAATACTTTGTTTTGAATAAATGTGATATTTCTTTAGGAATTRTATAAAATGGGAGCAAGGAARTTCGGGTTCTTGAGCTT[A/G]GGTCCATACGGTTGTACACCAAGCATGTCGATAACTGACCCGACAAAGATAGGATCATGTTTTGAGCCAGTCTCGGAGCTGATCAACCTCCATAACCAAG	AT3G14225	F	A5	20498336	20498536	1e-101	99.495
491	BS005790	-	A5	59.5	yes	GGAGATGGCGTCAAGCTCATAGTGGAGCCTGCAGAAGGTGGAGACCAGAC[C/T]ACTCTCGAAGCTGATGTTGTCCTTGTCTCAGCAGGAAGATCTCCCTTCAC	AT3G17240	F	A5	19098589	19098689	5e-48	100
492	BS008011	A5/C05	-	-	yes	GTGAGTCAGTACTGCAACAACTCCTTTGACAACATGGGACATGACTCCTC[C/T]TTTGGTGATGTGAGTTTCATGGAAGAGAAGCCTCAGATGTAYAACAATCA	none	none	A5	20491691	20491791	8e-47	100
493	BS012279	-	A5	67.8	-	ATGCAATCTATCAGCTTCTACKGTYTTACACGCKGTGTTGTTCTCTCTAGCGAGTTTGCTTAGTTGGCTAAGCTTTGAAACCTATAAACACACACATTAG[C/T]GAGTTTCTCAGTTTCAAACAATTAACACATGTTTGCTTGTTTCTTACTTACCCCTTGGACCAAATCAGCAACACCAGCTCCAAAGTTTCTGAGGATATAA	AT3G14050	F	A5	20599639	20599437	6e-97	99.4906
494	BS009648	-	A5	68.6	yes	AGCAGTCGGCGAAGCCTCTTCACTACAACGAYGGTTCAGGAATGTGGGAGTGTCCTGACTTTTTCCCGGTCGGGACAACCACTTCACACGGAGTAGATAC[A/G]TCGTCGTTTAGTGTGTCCGTGAAACACGTGCTTAAAGTGAGTTTATCAGACACAAGTCACGATTACTACACGATTGGTACGTACGACCAAGTGARRGATC	AT3G13784	F	A5	20712507	20712707	2e-100	99.4899
495	BS006098	A05/C5	-	-	yes	GCCATAGCTTATGTGGAAGGAGATAAGTAYTATGGAGCTAAGGCCACTTT[A/G]AATGTGTGGGAGCCAAAGATACAGCACGCAAACGAGTTCAGCTTGTCACA	none	none	A5	20846667	20846567	8e-47	100
496	BS012554	-	A5	74.7	yes	AAGGCGAGCTTAGTCTCTCGAACGCGTCTGGTAGTATATGGACGAACCCTGTACATAGGATCACTCCTGCGGCGAAGGCTTTCACCAAGAAGAAGATATC[A/G]TTCTCCGGCTGTAACGCCGGGATCTTYTTCCCTATCAACGGTAGACTCACGCCKACWCCTCCTGCYACAAGAAGCAAAGCKATMGAACCGAGCTTCAGCG	AT3G12750	F	A5	21208478	21208278	3e-99	100.003
497	BS013014	-	A5	69	-	AGGACTGATAATGAGATCAAGAACTAYTGGAACACTCATCTTCGTAAGAAACTCTTAAGCCAGGGCATTGATCCTCAAACCCACAAGCCTCTTGATGCAA[A/G]CAACACCCATAAACCTAGAGAAGAAGTTTCAGGTGGACAAAATCTTCTAGAGCCTAATTCTAGTYCTCACACTGATGATACCACCGTTAGSAGGGGAAGT	AT3G13540	F	A5	20827193	20826993	9e-103	100
498	BS013625	-	A5	74.7	yes	GGTTGTTTTTWGATAAAGCGTATGTGTCATTAAAGAGACTCCAAGCAATTAAACCACAYGGCACAATAGGCCGCCCATTAACATCATCCTCAGGCTTGCA[C/T]GCATCTATTTGATTCTCATCTTTCACACTCCTCAACTGAGAATCACTTCTGCTTTTCACATACCTGTAATATGCAAGAAAAACAAAAGGATTTAAGGAAT	AT3G12740	F	A5	21210300	21210500	1e-101	99.495
499	BS006997	-	A5	73.9	yes	TAGAGAAGAGGTGGAAGAGGATAAGGAGGTTTCAGAAGAGATAGAGATGA[G/T]AGGTTGTTCACATTGGTATGATCCTTTGTTAACCTCAGGCCTTGATGATT	AT3G12810	F	A5	21180313	21180217	1e-38	93.0036
500	BS013514	-	A5	77.1	yes	ATGGTGGAAAACTTAGACCCACTTTGTTGCCTTTATAAACACAGAAGCTCTAGTGCATGACCAATTGTAGAGAGGATACTCAGGAAAAGTAGACTCACTC[A/G]ATCTCTTCTTTTGGTTTTAGGATGTGATAAAAGGGATTTGAGAAAGGAGAAACAGATGCAGAACATAGCAAGTAAAACAAGATTACAACACGCTTATCAT	AT3G12680	F	A5	21247120	21246921	6e-104	99.495
501	BS013515	-	A5	77.1	yes	CCCGTACTTGCAAGTCCCTGTCTTCATGTAATACGGGCAATTTTGCGCACCCTGCAACAGATTCCTCTACTGGATTAGCACACAAACTCAATACAAGTAA[A/C]GTAGTGTGAGTTTCTATTAGGCACCTCTCTTCTGGGATACCCTGCAAGACTCAGCTTCACATTCGGCTGCTGAGGAGCTTGTTTACTCGTTGCGTTTAAC	AT3G12680	F	A5	21246782	21246582	6e-104	99.495
502	BS012725	-	A5	75.7	yes	TTAAATTTGGAAATGATTTAGATTTGCCTCTGCTATTGGTTTGCTATTAAATGTATAACATAGTAGTAGTATTAGGACCATAAATTGTGTTTAAGAGATG[G/T]WAAAAGTACGTATCAACTGTTAAGAAGATTTTTTATTAACTAATAAAAGATCCACTCGCTCATAGCCTGAGGTGATATCACTAGAAAGCTTAACATTAAT	AT3G12270	F	A5	21323798	21323643	6e-70	76.3839
503	BS013177	-	A5	77.9	yes	GGATTGCTGATAGGATGAGTAAGGAGATCACTGCTTTGGCTCCGAGTAGYATGAAGATYAAGGTGGTTGCTCCACCGGAGAGGAAGTATAGTGTYTGGAT[C/T]GGAGGATCCATTCTAGCATCACTTAGTACCTTCCAACAGGTAAATCATCTTTTCTGCTTGTTACTCGTTTTGTAAGCTGACTATGATACACAATGTTGGT	AT3G12110	F	A5	21376082	21375882	6e-94	98.4776
504	BS012534	-	A5	77.9	yes	ATTGTTCCATCTATAGCAATCTTCTCCTCCTACTATTACTCCGGTATCGTACGTGCACGCCGTCGGTGGCTTACAACATCCCGACTATAAATCAAACACA[C/T]ACATACGAAACSGATGAAGATGCTAGTATATACCATAGGGCGATGAATATCAGAAAAAATATTAATGAGGATCATGGCGGTCTTTTAGTATGTGTAAATG	AT3G12090	F	A5	21383924	21383724	4e-105	99.995
505	BS006227	-	A5	88.6	-	TTGAGAGAGGGCGTTGAGATTGATAAGTTCTAGCCTCTCTGTTTCTGTGT[C/G]CTGCTTCTATCTTCCCTTGTGTTTCCAGCTTTATATGTCTTTTTTTAATC	AT3G08890	F	A5	22492478	22492377	7e-44	99.0012
506	BS006532	-	A5	89.6	yes	GCCTTGAAGAAGACGTCTCTCAAGATCTCGACTTTGACGAATGCGATTAC[G/T]TTGAAGAGGTTGGTTAGGAAAGGGATCCCTCCTGTGTTGAGGCCTAAGGT	AT3G07890	F	A5	22658813	22658913	5e-48	100
507	BS007870	-	A5	92.5	yes	CTGTTTGGCGACGAGGAGTTTGAGTCAGCCCTGCAGAATCTGATCAGTTC[C/T]TCCCCTGTGACTGCGCARTATCTGTTTGTTACAGCAACCTTGCCCCTYGA	AT3G06980	F	A5	22996778	22996681	3e-39	94.9
508	BS009207	-	A5	92.4	yes	AAGTACATATGATGAAATGCCCAACTCCAAACTGTTTTCAAAATACTCTTTACAAAACGTATATACCTAATTTACTAAATTGAACTTTCCAGTGAACCTT[A/G]ACTATAATTAACCCCCAGAAGATCTCGTAAGAAGCCCTTTAAAACAAAGAAGATGCCACATACTGACCTGATTCATATCAATAGTCTGGACAGCATTTCC	none	none	A5	22918528	22918328	3e-106	99.9975
509	BS006752	-	A5	91.4	yes	GGCATAGTCGTTGCGATCGTGCTCACARACTTATCAGTGACGGACATATT[C/T]GCCAGCATATTGGCATTTATACCGACAGGATGGGGAATCCTCTCTATTGC	AT3G07160	F	A5	22921740	22921835	7e-44	94.9527
510	BS010023	-	A5	93.4	yes	ACCTTCTATCTCCGTGACTGCTTCCAAAATTGCGCTATTGCATTTACCACAGTTTATATCCACCTTGATCTCAACTTTCTGCTCAAAACCAAATAGAAAA[C/T]ACACAACATAAATGGAATCATTTTGAGAGAAAAAAAGTACTAGGATGTGATGTATACCTTAACAGTCATGATGGGTTMAGCCAAGAAAGAGAAATGGATT	AT3G05920	F	A2	23088455	23088656	2e-103	99.9951
511	BS009283	-	A5	98.4	yes	CATATCTCCAAATCTGGTAATTTCCTTTTGAGTTATATATGTATTCCTGGTGTCTTGTTGATTTAATTGGTGGTTTTGCTTTAGGCATCTTTTTTTGGAG[A/G]GTTAGACAAGCTTCCTGTGTTCTTAGCTCGACAAACCATACCGGGACTCGGTATTGTGGTTGATCCATGTGCAGCACTGTTGATTATGATTGTTACAATA	AT3G03720	F	A2	26843432	26843232	3e-106	99.9975
512	BS009613	-	A5	100.9	yes	ACTTCCCCGTTTTCTACCTTTTTTGGGTTCAACTCCTTAGCASTCCAATCATAATTCACAACCCATGCATCCATGAAATACAATAAAATAATCTGAAGCA[A/G]ACAAAAAAAAAATCGAATCTCTTGTAAATTAGGATTTGGTTTTGCCGGAAAAAAAATGAAAGAAAAGGAGGAGAGTGGCGGAGGAGGATACCTGAGAGCG	none	none	A5	23896282	23896082	4e-105	99.995
513	BS005952	-	A5	96.7	-	CATATCAAGACCTCTCCGACGCCTTAAGCAAAATGTTCAGCTCTTTTACC[A/C]TAGGCAACTATGGACCACAAGGAATGAAAGATTTTATGAACGAGAGTAGG	AT3G04730	F	Scaffold000203	23872	23818	5e-21	53.999
514	BS006992	-	A5	96.7	-	GATGTATTCCCATCCCCCATGAACAGTGGAAAGCTCGATGCTTTCTTATC[C/G]CAGGGTAAAGAGTATGTGTTTGTTGCCAACTCGGACAACTTGGGTGCCAT	AT3G03250	F	A2	26695847	26695798	7e-20	50
515	BS007013	-	A5	96.4	yes	TGTCTTATCCATCCAAAATCGATCTCCACCGTTCGCCGTAGAAAGTTCTC[A/C]TCCTCTTTCACCGTGATGGCCTCAGCAGCTCAGTCTTCTTCTCAGGCTGT	AT3G03890	F	A2	26887885	26887789	1e-45	96.0009
516	BS007268	-	A5	96.4	yes	CCAACCTACGCATTCGACCCCGTCGACGATGACAAGATCATCAGAAACCG[C/T]CTCCTCACCCGAACCACCACCACACGAGGCGAGCCTCCCCTAAAGAAGCT	AT3G02950	F	A2	26618460	26618360	1e-38	96.0005
517	BS008821	-	A5	96.7	-	CGCCAAACAGGTTTGTGTTTTGCCTTGTGTGATGCTGGTTTGCTAGTTTGTGACCGGACCTAATCTTGAAATTGTTTTCACAGGCTTTTGATGAAGCGAT[A/C]TCTGAGCTGGACACATTAGGAGAAGAATCATACAAGGACAGCACACTGATCATGCAACTTCTCCGTGACAATCTGACCCTCTGGACTTCTGACATCAATG	AT3G02520	F	A5	23587092	23586892	3e-106	99.9975
518	BS010338	-	A5	104.7	yes	AGAATCACTTTAGCCGCCGGTGATGATGATGATGATAAATTAGAGGAAGTCGTTTTGCTTAGAGCGCATGAAACGTAGTTGCCCATAGTTGAGTGTTTTG[C/T]TGATCAAGAGATCGGGAGATTATGTGTGTAAGATYCAATATTTTGATTTTGAGAGGATCGAAGAAGACAACGGAAGCTTATATATAAMATCTAAAGATAT	AT3G03280	F	A2	26708600	26708400	6e-104	100.003
519	BS009599	-	A5	96.7	yes	ACATTATTTTATGGGCCTTGTGGAATTATAAACACATGGGCTATCATTTATCACTAAAGCCCAAGTTAGAAGCTGAATATATCATTTCTCTCTCTCGCTC[A/G]CTCGCTAGCTATTTTTCTCTTGAGGATTATTTTTTTGGTTGGGTGTTGAAGGAGCGAAAATGGCGTCGAATCTCCTGAAAGCTCTGATCCGATCGCAGAT	none	none	A2	26638522	26638322	3e-106	99.9975
520	BS005645	-	A6	14.7	yes	AACACGTGCTGAAAATGAGTTTGATCGAGACGTTGCATGATTATTACACG[A/G]TTGGGTGTTACGACCGTGAGAAGGATGTTTACGTACCGGATCATGGGTTT	AT1G55120	C	A6	307406	307306	6e-41	97.0004
521	BS010069	-	A6	20.5	-	TGCATATTTTGCAGTATAATGATTTCRATCTACAGTTTCCATACCTCAAACTTGTTGAAGAGACCAACAACRAAAGTATGATACTTTTTCAGAAAYCTYT[C/G]AGCTTCATCAACTGTATTAACTGTAACGATGGGTGCACCAGTCTTCTTCTGCACCCAKATGACTATCTCCTCTCTGAACATAACAAACACAAATCTCTCA	AT1G52260	C	A6	1016243	1016443	2e-96	99.4876
522	BS006074	-	A6	29.4	yes	GTTGTTAATTTGCCACGTGGATGGAGGTTGATTTTTAGTTGTATATGGGC[C/T]ATCCCTTGTAGGGCCTTTTAGTAGAAGCCTTATATGTGCGATGAGATTTT	AT1G48100	C	A6	2418283	2418183	5e-48	100
523	BS007106	-	A6	31.5	-	ATCCATCACTCGCCACACAATCAAATGCAACTGCTCCTCCGCCGACCCCT[C/T]TCCCCCTCCGTCGTCTCCTCCTTCTTCCTCCGCCGCTCAATGTCTTCCAA	AT4G29120	U	A6	2575371	2575474	1e-41	98.9976
524	BS013467	-	A6	34.3	yes	TTCCCTGTGAAAGGCTTGAGAAGCAAGCGCAAACGCCCCACTACACTGAGACGTAGACACCTTTACCCGTTTRARCCSGAGAAGCTAACCCCGGAGGAAT[T/C]AGAATCCTCTGAGCAACATGCCAAGAAGAAACGCAAGATTTTCACCACCAACCACACAGTGTCATCCAGTTCAGAGGGATTAAACTCTGATGGGGTAGTC	AT1G08000	A	A6	2717867	2717667	9e-103	100
525	BS009409	-	A6	35.8	yes	AGTTGATCAAATGAACGTCTATCGTGAACGGAAAAAAAAAAAGAGAAAGGTCGATCAGTCAAGGAACCTGATAACTATTGTCATCGCCGTTGAAGGGAAT[C/T]CTCACACATGGGAAATCATCCAGGGCTTTTATACCATCCTTGATGGAGTTAAAGTCAGGGCATTCAGTRACTACAACAGTTGGTCCAGAATTTTCTTCTC	AT1G08260	A	A6	2850898	2850697	4e-95	98.4907
526	BS010906	-	A6	39.8	-	RGACTTCACGGAGTCGGACTTGTGCGCGGATTTGCTCTCGTCGTTGTACTGCGAGATGCGAGAGAGCGTTTCGGTGATTAGAGAGATCTCTGATTTGACT[C/T]TCTCGGCTTCTTCTAGGAACGAGGAGAGGTTTGATGAGTCTGTGRTGTTGTTSGCCATYTCGAGATCGGAGTCTGGTGGTCCGGATTCTAGATCCTTCAT	AT1G08560	A	A6	2957796	2957995	3e-102	100
527	BS009698	-	A6	39.8	yes	CTAAGGAGTTGAATACCGCAAAGAAGCATCAGAGAAGCAGTAGGAAATGGATGTGCATTGGTATCATTGTGTTGCTTTTGATCATCCTTGTTGTTATCAT[C/T]CCTATTATTACCAGTTTCACCTCTTCTTAAGTGCTAAAAGGATGTCTTTGTGTATCCAATTTTATGAAATGGTTGAATGTTTTTACAACAGTGTATGTAT	AT1G08560	A	A6	2956791	2956572	1e-74	98.505
528	BS008662	-	A6	41.4	yes	TCCTAGGCTCCTTGACAATCTCACTCTCCTGGAAAAATAAAGGTTAAGAATAAACAAACAAGGATAAGAAGCTGCATATCGCACCCAATAAATGTGATGA[A/G]CTAAACTGGACTTGCTGGGAAAGATTTACACACGCTGCATAGTGATTAATCTTCATATATTACTAAAATCTCAAATAACTTGGTTGTGAACAAGGCTAAA	none	none	A6	3049905	3050105	6e-104	99.495
529	BS008663	-	A6	40.6	yes	GAATTTGTCTTTGCAAACCATATCCGGAGGTGGTTCTTTGAAAGCTTGCATAATGACTGCAATAACATACTACTCGATTAACCCAAAGCATTGACTAAAT[C/T]CTAACGTGAAGGACCTATTCATCATCCAACTTAAACTTCGAATACACAAACAAATTCTGAGTTTTCCAACAACAAAGACTTTGAACTTAGCAACTCCATC	AT1G08820	A	A6	3050447	3050647	3e-106	99.9975
530	BS013325	-	A6	41	yes	GAAGTTGACCAACCTTCATACTCAGAAGATGACGAGGAGCTGACGGAATCAAGAATTAAAGCTTTCTTAGATGAAAAGGTGCTTCACGYACATTATACTG[A/C]ACTTATCATGTTCCTTACTCTTACTGTCATTAATACGTAAATCACATTCTGTTAGTCACTAAAGTGGGAGTGAATATAATAATCTTAGGCTGCAGACCTG	AT1G09000	A	A6	3096513	3096713	9e-103	99.5001
531	BS011062	-	A6	42.8	yes	CATTCCTCTAAAGACATAAAGGTTTAGCCTTTTTGATTCATCAACATCGGATATGAAGAGAAGGAGATTAGAAGCATACGGTGACATTGACGCCGTGAGT[G/T]GAGASYCTGACTCGGCCGAGTAAACCGAGCGAGTTGCAGCTAGATTCATAAAAGGAAACGAGCTCGTCTACGTCAGGAACAGAGGTGTACTTGTAGTACA	AT1G09280	A	A6	3176727	3176927	6e-104	100.003
532	BS009839	-	A6	59.4	yes	CGGAGAGACTWTCCAGTTCTTCAAGCCAAACACTACTTCAGACATCCCTCCTTTTATCAAAGAGAGGGTTAAGAAGTGAGTGTCTCTCTTTTCTCGTTCA[A/C]ACCAATGTGATTAATGCTACACAAATGTTTAAAAACTGTTGTTGATAGGTATGGTCCAATTTTCAAGACCAATCTAGTGGGGAGACCAGTTATTGTATCA	AT1G12740	A	A6	4421014	4420814	4e-105	99.995
533	BS012906	-	A6	59.4	-	RAAATGAAACTAACTGTAAGAAAATTGCTGACTAGTTAATTAAAGGCTTATAGACCTCTAGCTTTGCTKCATAGATGCTTCCTTCTGTTCCGCAAAGGAA[T/C]TGGAATCAAAGCAAACCAGAGTAACCAGCTGTGTCTAGAAGCACTGCTTTGATTTGTTCAGGAAACACCTCGTGACCTTCTTGGCATTGCTGAKTAARAG	AT1G12860	A	A6	4377357	4377556	3e-102	100
534	BS010851	-	A6	64.1	yes	TGCTAGMCATTTTAAACCAGGGTTAGTAGTGGCAGAGAAGMGTATAACTTTGGGATGACTGGATTAAGAAGGACAACAACATGAACAACATGAAGACATG[A/G]ACCTATRTTGTGAGGATCCASAAGCAAATTATAAGAGATGGATTAGTATATAACATGTAAAAGACACTTCACTTTGGAGATTAAGTAAAACAATAGAGGA	AT1G15180	A	A6	5826634	5826434	1e-101	99.9975
535	BS009310	-	A6	61.8	yes	AGGTGCTTTTGTCTGTGAGGTGTAAGGATGCTCATGGTCACCATGCTCAGGAGGCTCTGAGGAGGGCTAAGTTTAAGTTCCCTGGTCGTCAGAAGATTAT[C/T]GTCAGCAGGAAATGGTATGTAGATTGATCCTTTCACATTGGCGTTTGAGAGTATTGTGACTAAGCTTTGTGTACTTTTTTGTTCCAGGGGTTTCACCAAG	AT1G14320	A	A6	5113839	5114000	2e-76	78.9993
536	BS007706	-	A6	63.4	yes	CGAAACGTGGCTAAATACGCTGCGAGGCTAGGCCAGTCGTTTAGCTCGTC[G/T]AGGGAGACGCTTACTGTTAGGAGAGATGAGATTGAAGTGATTCCVGATGT	AT1G14790	A	A6	5687913	5687813	3e-46	100
537	BS005852	-	A6	65.9	-	GATGCACTGATCAGGCTCTATGTRGAAGCCGGGGAAGTAGAAAAGGCTGA[C/T]GCGTCGCTTAGCAAGGCAACGCAGCTGAAACAGATAAAGCCGTTGATGAG	AT1G15480	A	A6	5946184	5946284	8e-47	100
538	BS010724	-	A6	65.5	yes	CCAGAGGACCAAATATCAAAAGGCTAAAGACTCAATAATGCATCAAACAGGACAAGGAATAGCTCAAATGTGTAGTTGAACACGAGCTTAGTCTCCTACT[A/G]AACGTTACATTAACCACATATGATAAATGATTYAAACTCAAATCAATCGGTCAATAAAAATTTGAAACTATTCACTTATCATAAACAGTGTAAATGACTT	AT1G15430	A	A6	5930201	5930001	9e-103	99.5001
539	BS007814	-	A6	70.3	yes	AGTGTTTCTTCTTCCTTCTCTCTCAGTTTGGGGGACAATAAAAATAAAAC[C/T]TAGCCTTTTAGAGAGAGAGAGTAAAGGGAAGAGGAGAGAGAGAGAGAGAC	AT1G78880	E	A6	6471098	6471198	1e-45	99.0002
540	BS009122	-	A6	69.2	yes	CTCACCACGGAAGCGAGGGCTCARTGGACCCTTTTCAAAAGGATAATTGATCTGCATACAGGACAAAAACTTCAGAATTCACAAWATGTTTCTTCTTTCA[A/C]CCTAATAACTAAAGTCAGGGAAGACTGTCACTCACAGTAACTTTTGGATCAAAGAAGTACTTGAGGGTCAGAGACAAACCCCGGACCATTTCAGTGAGAA	AT1G79010	E	A6	6436620	6436423	2e-86	95.9623
541	BS009120	-	A6	69.2	yes	AAAGGAAAAAAAACCCAGTATCCCTCAAATTTCAGGTGAATTGTGATGCTATGGTACGAGTAACATAAGACTTTTAAAAACTTACAGCTTCACAGAGTTT[A/G]CAAGCAATGCARCGTTCTTCCCCAGTTGGATACCTTCGAAGAGCGTGCTCACCACGGAAGCGAGGGCTCARTGGACCCTTTTCAAAAGGATAATTGATCT	AT1G79010	E	A6	6436769	6436568	3e-102	100
542	BS010696	-	A6	73.1	-	TCTCTCCTGTTCTCAATTAGTGGGTCAAAAGAGGGATTCAAAAAATGACAGGCTTCTCTGTGTCTCTTATCGTGTCAAACTTATCAAACGTCGCCTCGTA[C/T]CTMTCYCCCATCTTCGAGACCATCCCGTCTAAGGTTGTTCCAGCGCAGATCGAGAAGGTTGTCTCTCTCGTCTCTCGCACCGGGAGAGATTTGCARCGTT	AT1G18300	A	A6	7004900	7005100	9e-103	100
543	BS007416	-	A6	68.5	yes	CTTAAAGCGGGTGCAATGGAGACTGGTTCTTCGGGTCGATGGGCAACAGA[A/G]TGGGAAGATTGTGCAAAACCTTTGATTAATCAGGTCGTATCTCAAAATGC	AT1G16570	A	A9	33356546	33356631	4e-32	82.001
544	BS009729	-	A6	71	yes	TAGCTTCAAGACSGTTGTTCAAGAACTCACCGGTAAAAACGCCATCGTCGCTGACGGTCCTTTCGAGTTCTCAGGCCATGRTTACGGCAGCAAAGACTCG[C/T]CACCACAGTTTTCCGGAGGTGGCGGAAGAGAAGCAGAAGGAGGTGTAGAGACGACGGAGTTCGATAGCTTTTTCAGGGAGATGCCTCCGGTCGGCGAATT	AT1G17147	A	A6	6588528	6588328	1e-101	99.495
545	BS006038	-	A6	70.3	-	GGGTTGAAGCCTCGAGCAGCAAACGCTACTGCTGTGGAGAATGGTAAGCA[A/G]GATTCTGACGAAGTCCCAACTCCAGTGGTCATAATCGACCAAGATTCTGA	AT1G16880	A	A6	6477382	6477445	3e-26	63.0016
546	BS010999	-	A6	71.7	yes	GTTTCCTAACTTGTCTACCACGAAATATCGCCTGGATTCTCACTACAGCCTTCAAAGCTCTAAACGCCTGTCTTGCCTGAACAACAAAAAGAGCAAAACA[A/G]AGAGCTTTTAAGATAAAAAGAATCAGARWCATAACAGTGAGCCAATATTATACCAGGAAAGCWCGAAAGGCAGCTTGGATTCTTGTGGAAGCCCAYTCTC	AT1G17480	A	A6	6705567	6705769	6e-94	99.4916
547	BS012861	-	A6	70.3	yes	ATACTCCCAAAAGGATCATCTTCATTGGTGAATAGAAATATGCGCTTATCTGCTGTCTTTGAAGATCTTATCAAGTTTTTGTTCACAGAACACATTACCA[A/G]CACAGTGATCAGGTTAAACACCAAAGTGTAATGCATAACACAAACATGCCACCAACAATGAGATTAAGATCAATTACCCTTTGCGTAGTAGTGCTTGTGC	AT1G16970	A	A6	6522329	6522442	1e-27	51.0025
548	BS013127	-	A6	75.9	yes	TTTTGACGTAAATTGGCCACGTGTCTATCTAGTTTTTGACGAATGGTGAAATTACCTGTGGCGTACGTAACTTACGGTGTGGTTTTGCGCAGTGAATCAG[C/T]TGAAGCAGTACGTTTATGTGTGTTTCTCTCGATCTGTGTAAAATGACCAGATTATAAAGAGAAGAGAGGAGAGACATGTGGGGTCCGGTTAATTGAAATG	AT1G19350	A-B	A6	7559698	7559498	3e-106	99.9975
549	BS011242	-	A6	75.9	yes	ACGCGGACTTCAGCAGAGTCTTCCTTGCCGGAGACAGCGCCGGAGCAAACATAGCTCATCACATGGCTATGAGAGCTGGAAAGGAGAAGAAGGGAAGTTT[C/T]GAAATCTCGGGGATGGCTCTGTTTCACCCCTTCTTCTTCTCGAAAGCTCCGGTGGAGGAGGAGCACGAAGCTGCGGCGGCGATGAGATACATGCAAGGGA	AT1G19190	A	A6	7443883	7444083	6e-104	99.495
550	BS010831	-	A6	75.9	yes	GTAAACGTCTCTAAATCACCAAAATAAAAAAGTACAGTATGCAATTGTTTTTMGTTCTTGAAATAGAAAAACTATGTAATTGCTTATAGCGTTTTTTCTC[C/T]TCCGATTAATAAAAATGCAGTTAAAGCTTATTATTAACTCAGAGTAATCTCTTCAATGTGTAAATGCGTTTAATCCAGAAAATTCGATAATAATACAATG	AT1G18210	A	A6	6979571	6979370	2e-103	99.9951
551	BS013404	-	A6	76.2	yes	GTTTGCCCYAGTGTTCGTCCYAGACAATTGGGTGTGTCTGCTTCACTTGTCAACTGCTCTGTTTCGAGACCTAGGCTTCTCAGGAACCAGTTTTGGGGTA[A/G]TCCGACCAGAAACGTCAAGTCCCAGGTTGCTTCAGTCACTCWGATGGTGCGGAGGKGYAARGGTATACRGTGTCTTTTCAGCTCGCRYTCTGATGGTACT	AT1G19660	A-B	A6	7725950	7725750	1e-95	99.9949
552	BS006466	-	A6	78.6	yes	CTTCCTTCTCCATTCGCCACACTTCCAGAACTTAAAGACAGATTTAGAAA[C/T]GTTGGCCTAGACCGTCCTTCTGATCTTGTTGCTCTCTCTGGGGGTCACAC	AT3G49120	M	A6	9454298	9454207	1e-42	90.9972
553	BS009306	-	A6	79.2	yes	GTTGCGCTGAGGGATCTTGGGATGTTTTTAACAAGTATTTGGAACAAACACAGCCACTAAATGGTAAAGTTTATATTCCTTAATCCTTCATGTTTCCATC[C/T]CATATTTTTTGTTTTCTAAATACACAAATGGATCCATTAGAGGGGAAACTGGGCTTTTACTACACTGAAAATGAAATCCTTCCACCACTTCCCGGTGAGT	AT5G49650	W	A6	10826034	10826236	5e-101	99.5005
554	BS006541	-	A6	78	yes	GATTACTTTGTCACCGGCTAGAGTGACGCATCGCATCAACGCCTATCTCA[A/G]TGTACAAAGAAGATGATATATCAATGTAGAATATAATGTTTGCATGCTTT	AT1G21760	B	A6	9023911	9024011	5e-48	100
555	BS008700	-	A6	78	yes	GCTGAAGATGCGATCGATGGCCGTGATGGGTACAACTTTGACGGCTGTCGTTTGAGGGTAATTTAACATTCATTACTCGTTGGCTTAAGACAGGATTGGT[C/G]TACTCTTCACATGCCCTGAACAGCAGAACTGGTGTATCTAATCATATTATGAAAGCAGGTTGAGCTTGCTCATGGTGGTCGAGGACAGTCTTCAGGTGAT	AT3G49430	M	A6	9286601	9286401	3e-106	99.9975
556	BS010670	-	A6	78.8	-	TGCAGGTTATGGCTTTGAAGGAAAGAGGACAGATTAATCTCTGAGGAAGCAAAAGCCACAAGTGGTTTGATGCGAAAAGGGTGAAGAAACCGAAAGAACA[A/G]AGGAGGAGGAAGACAAAGAAGAACGAGATAAGAAGATCACTGATTTTCTCTGTTCTGAAAGTGRTTGTGTTGGCTCTGTGTTTGGAGTTAGGGTTTAGTT	AT5G22630	R-Q	Scaffold000111	125147	124947	4e-105	99.995
557	BS008356	-	A6	80.5	-	GAGGTGCAGAGCTGGGGGCGTAACCAGAATGGTCAACTTGGCCTGGGTGA[C/T]ACAGAAGATTCTCTAGTGCCTAAGAAGATTCAAGCCTTTGAGGGAATACG	AT5G63860	X	A6	14494795	14494711	1e-38	83.997
558	BS013571	-	A6	79.6	yes	GTGTACTTGAATGTTGTTATTGCTTGCAGGCTTCAAGGAGTAGAGATCCATGGAGCTAATGGCTATCTGATCGACCAATTTCATGAAAGACACGGTGAAC[A/G]ACAGAACTGRCGATTACGGTGGATCATTACAAAACCCACAAGCGTTAGCGGTTCACATGGCGGAGTCTCTGAACAAATACGGAATCTTATACTGTCACGT	AT1G76690	E	A1	24105515	24105314	2e-103	99.9951
559	BS009480	-	A6	79.6	yes	CTTAAACATTTCGTTCGACATAAATCAGTATTTATATGAATATCTATGAGGTTTATAACAAAATGTTATGTAAACATTTAGTCATTTATTTTGAGAGTAT[C/T]ATTTGACTTACATGCATGCAATAATACAACAGGTTTTGGAAAAAGATCTTTTTAGAGTGTTGAGGAACGATTTAGGTGATGCAAATTTGAAAAATTTAGT	none	none	A6	13348632	13348767	2e-63	66.4972
560	BS006879	-	A6	79.6	yes	TCAATCTCTCTCCCAAAAATAAATCAAATCTTTCTCTCTCTCGTCTCATA[A/C]AGTATGGAGAAAGATTCTTGGGCAGATCTGTGGGACAACAATCAGTCTAC	AT3G48180	M	A6	12528517	12528616	4e-45	98
561	BS008080	-	A6	79.6	-	ATCGGAGTGCAACTAGACGGGAGCAAGCACGTTGAGCCAGTTCGCAATGT[C/T]ATTGAAGAAGCTGCAGTGAAAGAGGGCGAAGAGCTGGTGAAGAAAACAGC	AT3G45780	M	A6	13182754	13182666	1e-38	86.9975
562	BS008918	-	A6	79.6	-	CTCCCAAGAACTTGATAATGGCACGCGGTTTCTTAAAAATGGGGGGAGGAGGAATCACGAGACAAGAGTCGAGCCTCGTGTAAATCTTAGTGCTACTTGC[C/G]GTGACGRTGAGAGACGCTGCTCGAGCTCGTCTGCAAAASAGAGTGGCGGGGATCACTTTGGTACCCATGAAACTAGATGTCGCTAAGGTAAACTCCATTC	AT3G43540	L-M	Scaffold000100	415240	415040	1e-101	99.495
563	BS007108	-	A6	79.6	yes	CTTGAGTGATCCAGGGCTAATGCTTGTCCAGGGAGAGATCATATCACAAA[C/G]CTATTGGGACTCAATCGCAGAAGAGATCAACGAGAGGCTCCAAGAATGCA	AT3G46220	M	A6	11162553	11162453	5e-48	100
564	BS009629	-	A6	79.6	yes	ATTCCTTCTGCGTCGGTCTTGAGGTGTGTTATATATAACAGAGGTCCTCTGTTTTCAGAACAGAGTGAATAGTGTTTTAAAGTTTGAAATTCAAATTTAG[C/T]ATCACGTTTTGTTTCTTATTTACTGTAAGGGCTCGCCGGACTTGAAGGCGGGAAAAGAAGTGGCGGATTATTTGGGGACGGTGCACCATGAGTTCCATTT	AT3G47340	M	A6	12845687	12845874	1e-98	93.5018
565	BS010214	-	A6	79.6	yes	GTAAGAGTTGCTTTCYTGGTCCTCAAGATACTCATTGATTTCATCTTCRTCTTCTCCAAACCCATTGCTATCGAAATACTCRTAGTAGTTATCATTTMTT[C/T]CTTCTTCGTCTTCATCTTCATCTTCAGATTCTCCGTCACTTTCCATCATGGAAAACCTTGAGGAGGCCAAATCATGGATACGAGGGGGAAAATGGGAATT	AT3G47180	M	A6	12868176	12867964	5e-84	99.4906
566	BS009133	-	A6	79.6	yes	TGTCTGATCTGATTTCTTCGCACAGTCTAGGAGCAAGCTTAAAAGTGGAGGCAGCATAAAACAAACTTCCTGCTCCAAAGGTGAAAATCCAATGGTCAAA[G/T]TKGMRGCACGCAATAATATGTTCTAACTTTGCATGTTAAGAAAAAAAACATTTTCTGTACGGTTTCCTGCGATAAACATGACATATACTGCAACAGGTGT	AT3G43300	L-M	A6	13609510	13609309	5e-101	99.9951
567	BS009098	-	A6	79.6	yes	CTGAYCACTCCTCCCATTTCCGGTCATACAGCTTGAGGATTCTCCCATACCCGAGTAAAATGGCCGATTTTCATTGTAAACTGTCCGGTTATCACCATAA[A/T]TGTTTTGGGTTTGACAATGTAAACCGACTCCGAACTCCGGATTATAACCGAAATCAGAACTCGAAATCTTCATCGTTGTTTTTAATGGTTCTTGAACAAC	AT3G44460	M	A6	13764421	13764621	2e-100	98.995
568	BS011110	-	A6	79.6	yes	AGGAGGCCAAGTTGGACCGAGTCAAGGCACAGAGTTAGGACGTTACTGGAATCAGAGTCCAACTTGACGCGTTTCACGTCTCCTTCCTCGCAACACCCTA[C/T]CACTCTTTACACACAAATATATACATCATAGACTTTGCACGTTCAATTCAAATATCAAAGACGAATACTCAGAATCTAGTTTTACCAATATCCTTSCTTG	AT3G44260	M	Scaffold000100	788775	788633	5e-50	69.3497
569	BS010995	-	A6	79.6	yes	ACCTTTTTAAAAAGGACGTAAATGACGACTAAGCCCATTAACATTTTTTATTATCCCCATCATATCCTTTCTATACGGCACAAACGGCTGTCGTTTCGTC[C/T]CTTCGCTTTCCTTTTCTTCCTCTCCGACCACAACCTTCGACTTCGACAGCTGTTCTTCTTGATCGGAGCTAGCAGTTTCATCTCCCTTCTTAACYGGCGC	AT5G62770	X	A6	19546684	19546498	6e-97	92.9644
570	BS006106	-	A6	78.9	yes	CTGAAGATGAAAGAGAAGCAAGTAAAGGAGGGTCTGACCAGAGGCGAGAA[A/G]TGGTTACGTGAGAATGGGGTTCGATATTTGAGTGAAGCCGAAGCCAAGAA	AT3G47700	M	A6	10392682	10392782	5e-48	100
571	BS007754	-	A6	79.6	yes	CATTCTGATGAGGGGGGTGATCATGGTTCGAATCGTTACGACCCTCTTAA[A/G]ATCGARGARAGAGATCCGTTGTTCGTTGCAAAYGTTGGAGATTACTATTC	AT5G62650	X	A6	19459985	19459891	3e-36	91.7485
572	BS006247	-	A6	84.3	yes	ACCATCACATTGGAGGTTGAGAGTTCGGACACTATTGATAACGTGAAGGC[C/T]AAGATCCAAGACAAGGAAGGCATCCCTCCGGACCAGCAGCGTCTCATCTT	AT4G02890	O	A6	15787445	15787545	3e-43	98.0003
573	BS009627	-	A6	79.6	-	AGCTCCAACTTCTCAGGAGGCACAAGACACTAAAACACACACACACAAGACCGTGTACGCTATACACAAGTTCTTAACCGTATCTTGCCAAAGTAGAATG[A/T]ATAAAACACCAGAGGGAAGAAAAGAAAAGAYGCAACGTGGCTTGCCTTCGAGTCAAATCCTTGGCATGTCAAGAGTATTCTAGTACCTTCAAGTCCCTAC	none	none	A6	15631335	15631534	3e-99	98.995
574	BS006059	-	A6	79.6	-	GAGGGGATAGGGAAGAGGTTGTCTAGGAAGCTTGACAGGCAGTGGAAGAA[A/G]AGCATTGTAGTCAGACCACCTCCTTCTCTCAAGAAGCTTCAAGAGGAGGA	AT5G65220	X	A2	27377041	27377138	3e-46	97.0004
575	BS009626	-	A6	79.6	yes	GTAGGGACTTGAAGGTACTAGAATACTCTTGACATGCCAAGGATTTGACTCGAAGGCAAGCCACGTTGCRTCTTTTCTTTTCTTCCCTCTGGTGTTTTAT[A/T]CATTCTACTTTGGCAAGATACGGTTAAGAACTTGTGTATAGCGTACACGGTCTTGTGTGTGTGTGTTTTAGTGTCTTGTGCCTCCTGAGAAGTTGGAGCT	none	none	A6	15631534	15631335	3e-99	98.995
576	BS009245	-	A6	86	yes	TCATATTGAACCCTAGGTCTGGCCATGGACGATCGATCAAAGTTTTCCACGACGTAGTGGAACCGATTTTCAAGGTACCTTATCCATCTACCTTGTTTTA[C/T]CATTTCTTAGGTACTAATAGAACATAKGTTTCAAATGAAGCTGTCAACATCTTYACTACCCTAAARACATTTYCATTTCTCTAATTGCGTCATGCAAGTT	AT5G23450	Q	A6	16553619	16553422	8e-100	98.4646
577	BS009247	-	A6	86	-	TCCACTGTCGACATTAGCTTATGYTCAGACGGTACGAATGCTTGATCSATCGCCGCTTTACACATTYCAGCTTCTAATATGCGCATTTTATCGTACATAT[C/G]TACTATTACTTATGAGATCTCAATCATTTTTCCAGGTATAATTTGTGTTGGTGGTGACGGAATCATCAATGAGGTGTGATAATTAGATTTCATCAATTTG	none	none	A6	16553297	16553097	9e-103	100
578	BS009246	-	A6	86	-	ACCTGCTGGATCGGATAACTCGTTAGTTTGGACTGTTCTTGGTGTTAGAGATCCTATTTCTGCAGCACTCTCTATWGTGAAGGTAGTTTGAGATAATATC[A/C]TATTGGACCCTGATGTGGTTTATCCGGCCACCAACATTATTTAGTCTCCCACTTAATTTTACGTGTTCTTAGCGCAATTTTTTTTTTGGGATTAGGGTGG	AT5G23450	Q	A6	16552640	16552440	4e-105	99.995
579	BS012933	-	A6	86	yes	AAYTTGCATGACGCAATTAGAGAAATGGAAATGTYTTTAGGGTAGTRAAGATGTTGACAGCTTCATTTGAAACMTATGTTCTATTAGTACCTAAGAAATG[A/G]TAAAACAAGGTAGATGGATAAGGTACCTTGAAAATCGGTTCCACTACGTCGTGGAAAACTTTGATCGATCGTCCATGGCCAGACCTAGGGTTCAATATGA	AT5G23450	Q	A6	16553419	16553619	1e-101	99.9975
580	BS013582	-	A6	85.8	yes	GGATACACTACTAAAAATGAATGCTGCATCTATGGCTCTAAGGAGTGTTTGTTAATGTGTATGAAAGAAGAACCAACCAAAGGCTCTTTTAGCAACCTTT[C/T]TTACATTTACACTGGATCAGTCACAAAAAGATCCTATAATGTTGAGATGAAAGAAAAATAGTAGTTATAGAATCCGATTCCATTCGAWCCACTYACTAAT	AT5G23290	Q	A6	16459682	16459482	1e-94	97.9824
581	BS007965	-	A6	85.8	yes	AGGAAGATTCAGAAGTCAGTAAAGATGGGTTCTTGATCAATCACTCTCGC[A/G]TCTTAGTTGGTTCTGGTAAAGAGAGTTACGAGAAGGGGAAGAAAGCTCTT	AT2G17695	H	A6	16237357	16237457	1e-45	99.0002
582	BS011273	-	A6	87.3	yes	CCAGAAACTCAGGCAGCTCACTAGTACAACGAGATATTAAAGGTCAGTCCATGTAGCAGAAGCCTATAACATATATCAAATTTTTTATGAATATTCATAC[G/T]GCAGAGAAAGAGTCCTTTGAGAGTTCAAGCAGAAATTGTTTTGTATAGCTCACCTAGCATCAATTATTTCAAGCAACTTGCTTTGGTACTACCAACCTCT	AT2G18193	H	A6	16024614	16024414	3e-106	99.9975
583	BS009850	-	A6	87.3	yes	ATAATGATTCATATTCCCAGCACTACAGATGGCAGGCAAAGTTTAGGGCGTTTGGTCTGAGAATAGGATACGTCGGCCACTACTGTTGGGCCTTTTTGTT[A/C]TTCCCCGTTACAAGAGCCTCTACGATTCTGCCGCTTGTCGGGTTGACTTCTGAGTCAAGCATCAAATATCACATTTGGCTCGGACATATCTCAAACTTTC	AT5G23980	Q	A6	16828267	16828092	1e-91	87.4984
584	BS013239	-	A6	87.3	yes	CTCGGGTTTGATCGACCAGAAGCTTAYGCWGARTCAGATCCTTACAAACCTGGTCCTGGCTACTTGAAGGAGTATTACACTTGAAGAGATACTACTGTTA[G/T]CAAGAGTTTAAATTGTGATTCATCAGCTTTTCTTGTTCTTGTTCAATGCATTCACAACTTTAATTTTGGTAGAACAATATTATAAAGTTTTAAAATCTTG	AT5G24314	Q	A6	17007216	17007358	9e-69	70.5563
585	BS012876	-	A6	90.5	yes	TCAGATCGCGGTGAGAGACCCCCCTGCTGTGGCAGAAATCGACGGCCGAGATCAGCTGCTGGAAATATCTACGCGCCGCGTCTTCTTTAAGTTTTCCTTT[A/G]ACGACTTTGGCGAAAAGCTCTCCGCCTCTGACGAACTCCATSACGAAGAAGATCTTCGTCTTGGTCGCCATGACTTCTTTGAGCTCGACGATGTTGGGGT	AT5G25110	Q	A6	17456277	17456477	4e-105	99.995
586	BS013455	-	A6	90.5	yes	TATGCCACGGACGCACGTTGGAGTCTCTTAACGTTGACGGCTGCAAGAACATCACCGATGCAAGCCTTGTGGCGGTGGCCAAGAACTGCTACTCAGTCAA[C/T]GACCTAGACGTTTCAAACACTTTGGTCTCGGATCAGGGGGTCAAGGCTTTGGCGTCTTCTCCCAACCACCTGAATCTTCAGGTTCTTTCTATTGGTGGCT	AT5G25350	Q	A6	17588515	17588315	3e-106	99.9975
587	BS013159	-	A6	90.9	yes	TTTTTTTTCCTTCTTTCTCAAAGGCCTTTGGGAAAGAYATTGAATCCATCCACGTAGATGAACTCGGTGAGACTTTGTCAAGAGAAGAGATCTTCAAGGT[G/T]YTAGTACACGACATGATGGAAGGTGCTATTGATGTYGATTGGAGAGACTTCTTCCCATACTTGAAATGGATTCCAAACAATAGCTTTGAATCAAGAATCC	AT5G25900	Q	A6	17785217	17785417	9e-103	100
588	BS013241	-	A6	91.9	yes	GGACATGATCAAACCAAGACCGAGACCTGGGAAAATGTAGCAGTTGTTTGCCTGCGTAAAAAGGGTGTTAATGAAAGGAGCATGAGCCGTGGATTGTGGA[C/T]AAAGATGTTACACAGTAAACAACAAAAGAACCTGGCCAGGGAAGAATGTTTTGCCTTCATACTCAACAGGGGCAAACGGGCTTCCACTTGCAAAGATTGC	AT5G25880	Q	A6	17777210	17777010	6e-104	99.495
589	BS012789	-	A6	91.9	yes	TGCTGTCTCACTGTACCGACCTCTGCAAGGCAAAAAAACAATGAGGGATAATAAGCGTTTAGGTTAAAGGGCAAAGACACTAAGTTACACTTAAAAACTT[A/G]AATGAGTCTTATATGAGGGTTTAGACAAAAGGATCATAACASCAGACTCCAGAGACTCCCAATGCTTTTGTGATTARACACAAGAATATCAGCAAGCAAG	AT5G26240	Q	A6	17932290	17932092	4e-95	97.9824
590	BS013647	-	A6	91.9	-	GTCGTTTATTGTAGGTGTTATGTAACTGTTTTGGCCTTTAAAATGGTTTGTGCAGAACTATGATCCAGAATATGATTAAAGAAGGGAAGATTGTRCCTTC[C/T]GAGGTTACAATCAAGCTTCTGCAGAAAGCAATTCAGGAAAACGGGAATGACAAGTTCCTYATTGATGGTTTCCCTCGCAAYGAGGAAAACCGAGCRGCWT	AT5G26667	Q	A6	17967506	17967687	4e-81	88.7133
591	BS013124	-	A6	91.9	yes	GAAGAAGAACGTCTTGTTTTCTAGGGATTGTGTAGTTTACTTTCTATGTTTACTCTCCGTTTGGTTTGTTTATGGATCTCCAATGGCTGATTATGTGTTT[A/G]CGCCATTTTGTAATGAATGAACTAATTTCTGGGTATCTTCTCAGTTTCTCAGTCGTATCAAATAAATAAAATTTCTTTGTCGATTTCATACTCGTTATCC	AT5G27670	Q	A6	18259187	18259385	3e-102	99.0026
592	BS013102	-	A6	99.2	yes	GCTTGATCACATTAAGAACCTCAACAGCTCTTCCTACAGGTAAACCATCCTCAACGAACTGAGTTAGGATAGGGAAGAACGAGTCGTATACGTTGGTCAC[A/G]TGTTCATCAACGCACGTGCGAACTGAGCAAGACGAAGAGGTGATTCCGTCTGAACCRAACTCTGATCTCTGAATGCGCCATTCCTTGTCCCCGCTTTGCC	AT5G49570	W	A6	18716323	18716123	4e-105	99.995
593	BS009254	-	A6	99.9	-	TGGAGACTTTCGCTGAGGTTAGCACTTGTATTGTATAATGTAGTCYATGCATGCACCTTTTCTTTTACGTATGGGCTTTACACTTTGCTTCTATGTGTGA[C/T]TAGGATGCATCAAATGAAATTGCTGCGGAGTTGCAAGGTGTGCCAAATCTCATCATTGGCAACTACAGTGATGGAAATCTCGTGGCTTCTTTGTTAGCTT	AT5G49190	V-W	A6	21490350	21490154	1e-91	96.9803
594	BS009620	-	A6	98.1	-	ATCTTTCTTCTCCACGTCACTTTTTAGGAAGATCGATGTCAATAACACAGGTTTTGTTACCAGGTGTGTGTCTCTCTGTGCTCTTTGTATTGTTGGATYT[G/T]ATATGCGCATAGTTTGCAGTGCGTGCTTCAAGCTTTCTTCTCATTTTATAGCCGCTCTGTTATGTTTATGGTATTGACAATGTTGTAAAACCATTTAACA	AT5G28850	Q	A6	18623541	18623741	4e-105	99.995
595	BS012669	-	A6	101.7	yes	TAGAGGAACTCTGAAGCTAAACGGTTGGAGAAAGGAGATTCAATCACAGCTCGTCAGCTCCATATGTGTCGTCTACATCTTCTCCGTCATCTTCTTCTTG[G/T]TGTTCTTCTCCACCAGCTGGYTTTTCATTTACCGCAAGAAGCTCTGTGTCAAATATCAGTGTTGCCCCACCTGAAGTTTGCAAGTTTGGTCTTTAGTTAT	AT5G48580	V-W	A6	21271911	21272111	4e-105	99.995
596	BS012671	-	A6	101.7	yes	GACACCAACTCRAGGTCCATCTGAAGAGTCGCATTCGGWGGGACTGCAGCTTGAATACMATCRGACGCTGCTCTTCCAGTTTCCCCAAAGCCATCTACAT[C/T]GGTCACATACACAAGTCAGACCCACCTAAGTTCTAACGAAAGGACAAGCACCAGCTTAAAACAAAACTCACATTGTGGCTTGACAGTTAGGAGCACCTTT	AT5G48570	V-W	A6	21268530	21268730	1e-101	99.9975
597	BS008835	-	A6	103.2	yes	GTTTTGTTACTTGTTGAACATTGAAAACGTGATTGTTGAAGACCCTTTGTAATTATGTTTGATAAAGTTAGCAGCTTTTTTTCTTTTTGTTTCTCTCTCT[A/G]TTAGTCTGGAATCACGGGAGGTTCCGAAAGTGTTTCCTCGGCATTGGAGGGTAAAGCGAGTGAGCAAGAAGTGGTTATTTACCAGGACGAAGTAGTTGCT	none	none	A6	21158199	21158389	4e-78	90.9995
598	BS012268	-	A6	103.2	yes	GTCTCGRAGTCTGCAAAATCAACGGTTGATCMTCCGCGGTAAAATTGAAAACCAGMGGCGGAAACGCAGGAAACCGCGTTCCGTAAACGCCCTTAATGTG[A/G]AGGTAATAAGCTTTTAGTATGTCTACGTGGTTTGGTGTGACGAATGATATGTTGTTCATACTMGCCRCTRATCTCAACCCGTTTGGACCTTGGCACGAGT	AT5G48100	V	A6	21125029	21125208	6e-87	89.1742
599	BS009355	-	A6	106.1	yes	CACACTCGAAGATAGAAAAGTTGTATACTTTTGTCTTTTTGGTTCAATGAAAAGCTGTATACTTTGGATACAAAACATAAAAGAGAGGACTTTTGACTTA[A/C]ATAGAAGCGAAACGGCGTCGTTTGAGTTGATCCACTTAGAAAATAGTTCCAGTCCTACCCATTTGCTTCCGTAAAGGACTTTACTTTTCAGCCGACCAAA	none	none	A6	21040332	21040532	3e-106	99.9975
600	BS006831	-	A6	105.5	yes	TCGGGAGATGAGTTGAGGAGAGTCGCGGGGATTCATGAGGAAGAGGAGTT[C/T]GCTAGGGTGTTGCCTGTTTACGTGTTTGATTTGGATGTCAACACGCCGTT	AT3G28720	L	A6	22055541	22055441	1e-45	99.0002
601	BS011371	-	A6	108	-	TGTTAGCTTGCGACCCTTCAGCTATTCACATAGCGATGACCCTCGACCCAGCTTACTTGCGTGGCACGGTATCTGCAGTCCACTCCATCCTCAAACACAC[A/C]TCTTGCCCTCAAAACATCTTCTTCCACTTCATCGCTTCGGGTCCCCACCACGGTCCCCTCGCGAAGACTCTCTCCTCTGTTTTCCCTTCTCTGAGTTTCA	AT3G28340	L	A6	22162302	22162502	3e-106	99.9975
602	BS011798	-	A6	108	yes	GGACGGCTACGATACGTACTGCGGAGACAGAGGTGTACAGTTATCCGGTGGTCAGAAACAGAGGATCGCCATCGCTAGAGCGGTTTTGAAGAACCCGTCG[G/T]TGTTGCTTCTCGATGAAGCGACGAGCGCTTTGGATAGCCAATCGGAGCGTGTGGTGCAAGACGCGCTGGAGCGCGTGATGGTGGGGAGGACGAGCGTTGT	AT3G28345	L	A6	22159052	22159252	6e-104	99.495
603	BS011799	-	A6	108	yes	GGACGGCTACGATACGTACTGCGGAGACAGAGGTGTACAGTTATCCGGTGGTCAGAAACAGAGGATCGCCATCGCTAGAGCGGTTTTGAAGAACCCGTCG[G/T]TGTTGCTTCTCGATGAAGCGACGAGCGCTTTGGATAGCCAATCGGAGCGTGTGGTGCAAGACGCGCTGGAGCGCGTGATGGTGGGGAGGACGAGCGTTGT	AT3G28345	L	A6	22159052	22159252	6e-104	99.495
604	BS005878	-	A6	108	yes	AAAAAATGTGTTCTTTTTCGGAATTTCATGGATCTTTTTTCGCGTGTTGT[C/T]AGTATAGTTTGCGTTTCGAATTGTTGATTCCGATTGGAGGAAATGTTGAA	AT3G27830	L	A6	22279322	22279222	5e-48	100
605	BS006975	-	A6	108.6	-	GTAATCCACAGCAGATGGGCAATGCTAGGAGCATTAGGCTGCACCTTCCC[A/T]GAGATTCTCTCCAAAAACGGAGTCAAGTTCGGTGAAGCCGTGTGGTTCAA	AT3G27690	L	A6	22320618	22320518	6e-41	97.0004
606	BS011207	-	A6	114.4	yes	CCTGAACCTTGGTTTGCAAGTTATTAATTTTGGTTAGGATAATGGATAATGAATCTCAGATTGTACTGGATGGTAATGATCAAAAGAACATCCCTATCCT[A/T]AAGGATTTGATGGCAGAGGCAACAAAACAAGCTGGCAACTTAAGGTTTTTCATTTTATCTACACAATTTTTTTTATCATTTTATACTCATCAAGTGAAAC	AT3G26840	L	A6	22642561	22642360	2e-104	100
607	BS008099	-	A6	119.6	-	GTTAGCCTTGGGCCGAAGGAATCATGTGAGTTCTTCCATGATCCTAACAA[A/G]GGAAAAGGTAGTGATGAAGGTAAAGTGAGGAAGGTACTGAAAGTTGAACC	AT2G02740	K	A6	23562420	23562362	2e-23	58.0029
608	BS010630	-	A6	125.3	yes	TTATCAAAACGGTGAAGAGTAAGCCGATGATGCTGTGGTGCAGATCGTAAACACATGTTCGTTTCACGTAGAAGCAGACGAATATTATGATAGGAAGCAG[A/G]ACAGCGTAGATTGGGACGGACCAAACGGGGATGGTGTTGTCGTTGAAAGGGTACTTGAGATCTGTCATCATGTCTTTACCGACGTATCTGTAGAAAGGAG	AT2G01180	<K	A6	24188899	24188699	9e-86	96.0005
609	BS005705	-	A6	119	-	NNNNNNNNNATACACGTCGTGGAGTCTGGGAACTTGGTTATCTCCATACA[A/G]GTTTTGAGGAGTGTGACGAACAACTTCAGCGAAGAGAATATCCTCGGGAC	AT2G01820	K	A9	22611146	22611233	1e-35	93.4057
610	BS013327	-	A6	127.1	yes	AATAAGTTAACATCACATATCCTTTCTCCGCATGATGATACTCAAATCCTTGCTGCACAATCCCAATTTTTTTGAATTCACTTACATATTAAACAAGTTT[T/C]TCTGCTTAATTACAGAACAAGGTAATCAAGAAATTTATTGCTTACCTTTACAGCAACTGGGACTAATTCAGATTGTTCCACAGGTAACTTCAACCAAACT	AT5G47240	V	A6	24368509	24368709	3e-106	99.9975
611	BS013599	-	A6	127.1	yes	GGTTTGTTTTTGGTGTGTTGGGTTTTTTTTCTTCTGTTCTTGAGGCTTTGCATGGCTCTAGTTTATATAGTGAAGAGCATGAGCCAATGATGGGCACATA[G/T]GACGTGGTGGAGCATTATTGGATGCCGCCCAAACCGCCTCTTATTTGATTAATCGAAGGTTAGGAAATATTTAACATGATTAGTGACAACTATAATGCGG	AT5G47450	V	A6	24329999	24329801	6e-94	97
612	BS012870	-	A6	129.9	yes	CTTTCAATGACATTTGTAGCGTCCCGAGCTCCTCCTAGCCCAGCCTGATGATACCAAAACCCAAATTTAAGACACTGGTAGACATAATAAGCTAGTTAAA[A/C]TAGATGATTAGCTTCTGCACAAAAGCCAACCTCTATAACTGCAATCTCGACGTTTTCCTTTGCAAACAAAGAAAAGGCTATCCCAGTGAGAATCTGACAC	AT5G41480	S	A6	24742720	24742919	6e-94	97
613	BS012871	-	A6	129.9	yes	CCTCTTGAATAGACTGATCGATGATAGGTCTGATTGAATAGAAAAGATCATTRAGAGTGGATGCARARACAGGTTCTCCATTACAGGAAATGCGTTCTTT[A/G]ATACTCAGAATATGTGGGCTACACAGAAGACCAAAGGGCTCACGTTAGCAATCATTCAAGATTCAAACTTCAAGATACAAATAAGTACATAGTCTCAGTA	AT5G41480	S	A6	24743023	24743223	2e-93	97.9696
614	BS008326	-	A6	127.1	-	GACAACCTGAGAGTGGAGCTTGGTGGAGAGCCATAGAGACCTACCTATCA[A/G]ATGATCTGCTTATCAAACTCGAGCGTGTTTTCTTCTAAACTTGTTTTAGT	AT5G47570	V	A6	24295945	24296045	5e-48	100
615	BS010044	-	A6	133.2	yes	CCTGCTATGAGTATGAGCGTAGCAACGGTAACAAATGTTGCCCTCAATGCAACACTCCCTATAAACACCACAAAGGTAAATTTAGATCTAAAAATAAAAT[A/C]AAAAAAGATTTAAGCTAGCTTCACTGACAAATTTGTTTTTGCTTGAAGGCTCTCCAACCATTGCTGGAGATGATGAAGAAGAAGAAAACAATGGTCATGT	AT5G44030	V	A6	25470058	25469863	1e-94	97.0026
616	BS013732	-	A6	137.1	yes	TCATTCAGACCATTTCAAAGAATCACAAAGTAAATAAGTTATTTCATACCTCAAACACCCAGAGAAACTTTCTGACAGCATCTGCTGTTCCTTGAAACCA[C/T]TTCTTCCCTGCTTCACCAGGAGTCTGTGTAGCAGCTAGAACCTCAACGAAACCATCTCCAAAGTTGATGCCATTCCCGAAATAAGTACGAGCCAAGTGGC	AT4G39210	>U	A6	26037865	26038065	3e-106	99.9975
617	BS007858	-	A6	132.3	-	AACAACCTCGGTCCGCTATTAACACGTTGAACGGGAAAGGATTTGCTGTT[A/G]ATTTGAAGACCGTTAAGGATTTCATGGAGAAGACGGCGCCGTTTCCGTCC	AT4G38150	U	A6	24470109	24470209	6e-41	97.0004
618	BS008148	-	A7	11.6	yes	TCGACAGAGCTACAAGCGTATAGAGAAACTCATGCAGAAGAATACAGTTT[C/T]TAGTTTTGTTGGGATTTGGGGATTTGAATGTTTGATCATGANNNNNNNNN	AT2G20120	H	Scaffold000410	10489	10398	1e-42	99.9969
619	BS007438	-	A7	11.6	yes	CGTGACCATTTCCTCTTCAGGAAACTCACTGATTCTCAGTGCCAGGTTTT[A/G]CTGGAYTGCATGCAAAGGCTTGAACTTAATCCAGGGGATGTAGTTGTGAA	AT2G20050	H	Scaffold000271	6229	6129	2e-44	98.9902
620	BS008704	-	A7	11.3	yes	ATGCGGGTCACTACAATAACTGGCCAGAAGACACTCAGTTCTTCAAAAAAGAAGACGGTGGTTGGAACACAGAATATGGAGAGTTCTTCCTCACATGGTA[C/T]TCCCAGATGTTGCTGGATCATGGCGAGCGTATCCTTTCCTCAGCCAAATCGATATTCCAAGACACGGGTGTCAAAATATCAGTCAAAGTCGCTGGAATCC	AT3G23920	F	A7	4202692	4202892	6e-104	99.495
621	BS009959	-	A7	11.3	-	AGAAGAGCAGCCAGGTCCTCCAGTTAACCAGACAAGAAGAGGGTCTTCTTCAGGGTTCCTCTCAGATTTGATGAAGTARTAGAACATTTGATCTTCCTCT[A/G]CCTCACCAACACCAATGTACCTGAAATTATTTTTAACTCCAAAACTCAGAACACAGATTCATTAATATGGAGAATAGGATGAATGAARAGGAACAAAACC	AT3G12203	F	A7	5575695	5575495	6e-104	100.003
622	BS009053	-	A7	11.3	yes	TTTCATTCAGTAGATTACTTCTCTTTCAATATGGGCTAGTCTTAYGGCTTYCCCTTTATTTTTAGATTTATTATATCGTCCCAGTTAATGCTATTTACTT[A/G]TATCATGGAGGCTTATATTATGTTTTGTAGGATTGTCCCGAGGTACATGCCAACGTAGCCGAAATTCTTTGTACTGTAGCAAGATACGCACCCCCTGGTC	AT1G30470	B	A7	5621220	5621019	1e-98	99.4905
623	BS008834	-	A7	15.7	yes	GCCGTGTATCAGAGGACAGGTGGTGCACCAGGTGCGGGAGGAGAATCAGCGACCGAGGAGGAGGAGGATGAGTCTCACGATGAGCTCTAAGTTGTGCCTT[C/T]TCTTATTCTTAATTTGTTAGAGAGACCTCTTGGTGAAGATTTTGAGGGATAAAGAAGAATGATAACGCTTTTGTTTTCTTTTATTTTGGTTTTTTTTAAT	none	none	A7	3975683	3975503	3e-89	89.4962
624	BS011437	-	A7	14	yes	ATTAAACAATACATGGAAAACGAACAAAGTCCCTTCCACTTCCACATACATTAGAGTYAACCGGTTTAGGCTTCACTATGCTGATCCGGTTTTGATCAAC[C/T]GAATCACCGGAGCTCACCGGGAAATCAAGATTTACATACACAAACTACCGAAAACAACGCAACCATAGACATAATTACATCTGRAAAACCATTATTTCAG	AT1G30260	B	A7	5707021	5707221	1e-101	99.495
625	BS009484	-	A7	12.9	yes	CGATTAGATGTCATACGCTTCCGATGTGTAACCCCTGAMACGGGYGGAGGCTTATTTGTACAGCCAGAGATATCCCAGTCACTTGGGGACGGAGGAGTGT[A/T]ATGGAGTCCTGGAGACAGTTTCGGAGGTAGCCCTGTTCCTGTTCTAGGCCCGCGAACTGAAGCATTTGGTTTTGTGTTTGAAACCAGACTTGAGGAATTG	AT2G19390	H	A7	947268	947068	6e-104	100.003
626	BS012056	-	A7	13.3	yes	CAACATTGGCTTGCTCTGCTGTGATGACTATGTCCCCCGGGAGACCAGGGATTACAAAAGGAGTAGAAGTCGTAGCAACTTTCTTGTGTGGCTTATGAGT[C/T]CTCATGTTGTAAGAACAGCACAAGGAAAAGAAAGATGTACCGTGGAACACAAGTCTTGGGACACCGAACTTCTCTGCGGACTCCGTCGCCCAAGGGAAGA	AT2G15480	G-H	A10	3328028	3328228	8e-100	99.0002
627	BS009518	-	A7	15.2	yes	CTCATGAGTGTCACCGAAGAAACCGCATCACTCGTTGATGGTGATGCCGAGAACAAGCTTTCAAAAGAAGGGTTTGATGAATTTAAAAACTCCAATTCGC[A/G]TCTAGTACTGTTCAATTTCGTCGGTACAGATTGAGATTTAGGTTTAGTAGCCTTCTTCGTATTGCTTGTCTTAGGTTTAGCGAGTTGATAATCTTCAAGT	AT3G23250	F	A7	5144848	5145048	3e-106	99.9975
628	BS009516	-	A7	15.2	yes	CTGGCTATAAAGCGCCTCATTCCAGAAGCTCTCGTCGATGTCTGCTCCAAAAATTTCGAAAGAAGAACAATCTTGATCCGCAATATTGATGTCTCCCGAT[A/T]TATTATCCATCTTAGCCTCGTTGTTATGGCCTTYGTGGCTCATGAGTGTCACCGAAGAAACCGCATCACTCGTTGATGGTGATGCCGAGAACAAGCTTTC	AT3G23250	F	A7	5144709	5144909	4e-105	99.995
629	BS008070	-	A7	15.7	yes	TCCAACGCCATTACCAATCTCTCTGCGACTGTGTTTGGTGAGCTATGGAG[A/G]CTTGAGCCTCTTGCTCCACAGAAGAAGGCAATGTGGCGTAGAGAGCTTGA	AT4G38430	U	A7	4302936	4302860	6e-34	75.999
630	BS008116	-	A7	13.1	yes	GTATTGTCATAACTCTTCCAAAAAACTCGTTTCATTGTTAGCTATTGTTC[A/G]TCTAAACATCTACTCTGAGCTTAAGAAACAAGGCTTTCTGCCTTTGTGGT	AT2G18960	H	A7	1149456	1149356	1e-45	99.0002
631	BS009624	-	A7	14.5	yes	ATTCCTCAAAGTCTCTCTCTCATTTGTTTGTTATTCCGACCAAATAAAAATTATATATCAAGAAATCTACCCACACCCAGCTTTCTCTCTCGTCTTCTTC[C/G]TTGAATTTGCTTTTCTAGGGTTAGAGRGCTCTTGATCGATCGAACTAAGGGATCTAAGAATGGGTGGAGAAGCAGATTCGAGTCAGCCTCTGACTGCTGC	none	none	A10	12072131	12072336	6e-94	98.9939
632	BS009625	-	A7	14.5	yes	TTGTTATTCCGACCAAATAAAAATTATATATCAAGAAATCTACCCACACCCAGCTTTCTCTCTCGTCTTCTTCSTTGAATTTGCTTTTCTAGGGTTAGAG[A/G]GCTCTTGATCGATCGAACTAAGGGATCTAAGAATGGGTGGAGAAGCAGATTCGAGTCAGCCTCTGACTGCTGCCACGGTGTCCGTCAACGTCAGGTGCTC	none	none	A10	12072158	12072363	6e-94	98.9939
633	BS006242	-	A7	14	yes	TCTAAGCACACACAGTAGCACTCATACTTCAAATCCTCCTCCGTTGTAAG[C/T]TGTAACCAAGACAAGTGCCTCCGGATCTGAACCGGAAGTAGCAATGTTCG	AT4G12700	P-T	A7	3088882	3088982	1e-45	99.0002
634	BS007587	-	A7	14	-	TCATTGGAAACTAAACACAGATCTTCTAGGAGAAATGAGGTGGATGATGA[C/T]AAAAAGACAGRATCACGTAGAAGGAGGTCCAGGTCMAAATCAGTGGAAGG	AT3G23900	F	A7	4533832	4533932	1e-45	100
635	BS011009	-	A7	14	yes	TGCTCAWGAACARCTTCAAGGATTTGATTCSAAAAAGGTTGAACCTTTATTGGCTTTGGCTAATTACATTGCTAAAAGACAGAACTAGTTCAACTGYGAA[C/T]GTTTTCATTGTTGTTTAATATTCTCCGACAAAGGATTAAGAAACTCTAGATCCTCTAAGAAAAGTTGATGTSAACATTAYGATGATCCGTGCTTGCTTAT	AT2G18620	H	A9	18328635	18328835	3e-99	100.003
636	BS013225	-	A7	13.4	yes	TATTCGGTTTATCGATAACCCGAAAGCTCAAAGRTTCATAAAGTCTCTTCCYTTCTCGAGGGGTACACATCTCTCTAATCTSTACCCGCAAGCTAATCCK[C/T]TAGCTATAGATTTGCTGCAGAGGATGCTTGTCTTTGATCCAACCAAGAGAATCTCTGTGACTGATGCACTCTTGCACCCTTACATGGCGGGTCTGTTTGA	AT2G18170	H	A7	1591046	1591246	3e-92	97.9567
637	BS008714	-	A7	13.4	yes	CATTTTATCTCTTCATCATGAATCAAAGATTGCGTTATATTGATGAGTGACTACTTCTCTTTCAGCAACCAATACTGGAGAAGATAGATGGGATGACATC[A/T]GAGACAATGATGCTCTTATGGACAATGAGGGAGAAGCATAACCWTGAGTCTAAATTCAAACCATACTTTGACTCTCTTCAGGAGAGTTTCTGTACCGGTA	AT2G18850	H	A7	1292917	1292718	2e-86	95.975
638	BS012580	-	A7	24.5	-	TTATTTTTTTCTTACGTGCTATAGTTTTCTTGTTATTTTGTTATCTTTCATATCATTAGGTCTGTATTGTAATTTTTTGTACATGCATTATTACATACTG[C/T]TGATTTTTTTGTACATGCATTATATGAATAAAAATATTTCTTTTGTATTCGATCGAASCAKWATTGTTGAAGATTTGGACTATATACCACCAAAAATTAC	AT1G23090	B	A7	8230980	8231177	5e-101	98.4774
639	BS012578	-	A7	21.5	-	AAGGTTTGATCTTACATGGCATTGACTCAGTGCCGTCCCAATATATTTTGTGGCCTAAAGCATAATAAATGAGACAATGTGTAGAATATCCCCAATTAAG[A/G]TCCAAATTTGTTGAATGCCCATAATTATGGATAATCYAAAAATRAGTAACTTTTTAACACTATGCRGACAAAAATGCCCTTATACTTTGTCGAAAACAWG	AT1G23090	B	Scaffold000096	477153	477019	1e-43	62.7543
640	BS010937	-	A7	15.6	yes	CCACTGTAGATCTCCGGGTTCAGCTTCAACAAGTGAGACCTGAAAGAAGTCCATCACAAACTGAAACGCACAATCAACAAAGTGTAAACACTCACAGCTC[T/C]AGCTTCCTTTCACAGGCATCAGCGTGGAAGAAGATGGTGATATCGATTTTGAACTCTCCCCAGCCACACTCAGACAAWGTGAAAGGAGGCGAGTCGACAA	AT2G18000	H	A7	1728865	1729073	4e-95	100.005
641	BS011641	-	A7	15.7	yes	CGTTGTTTCCTCACGCCAAGCCCGACAGTTYACACAACGTCTGATTTTCCATCTCCCTATCTCTATTGGAAGATGATTTTGCTTGATCTATTGTGAATTG[A/C]TGTATCTTTTCTTTTTTCTCTAGCGTTCTTGAGAATATGTTTCTTTCTTGATTTGTGTATATTTCTTATGTAAACTAGAGAGCTTTGATGTCATTAAGAA	AT1G31335	B	A7	5287586	5287785	9e-103	99.5001
642	BS007987	-	A7	15.8	-	TTTGGTCATCCCTAAGTTGAGAGATGGCTTGACCACGCTTGGCAAGGCTG[A/G]ACCAAGACACACAGAAGTTCTAGGTCAACTTCTGCACGCATCAAAGATTG	AT1G31160	B	A7	5370948	5371001	1e-18	54.0008
643	BS010375	-	A7	18.6	yes	GCAAATCAAACCAATGAACTTGGTCGTGTAGGTTCAGTAGGACGGATCAATAAGGCTAACCGAATTTGGCTGGTTCTTGGAAAATGCGTGACAGAGCGTT[A/G]TAGTAGTCTGCGTATATGATGTTGACATGAGGGTACAKCTTCCTGAGTCTGTCGAGTTCTGCCTGAAGCTGCTCGTTGAAGTATTCTGCAAACTTGTTCA	AT1G28570	B	A7	6523620	6523420	4e-105	99.995
644	BS010376	-	A7	18.6	yes	TGTTTGATATAATGTCAAATAGGCTACTGAGCATCCCAGTGGGAAATTCCCAGGCACCAGAAATGTTCTTCCCCCCATACCAATCAGCTCCTGTATATAT[G/T]TWTTTTTGTAAGTCCAAATCAAGAGTTTGACGAGAGGGTATTCTGAAAGTGAATTTTTTTTACCGTGATTGCAGAAGAAATAGTAGTGATCACCAGTGGA	AT1G28570	B	A7	6523373	6523172	2e-103	99.9951
645	BS007333	-	A7	18.6	-	CTGAGGGAKCTTCTGGCTAAGAAGGCTGCTCCGGTTTGTTACGATGGCTT[C/T]GAACCATCAGGAAGGATGCATATCGCTCAAGGACTGATGAAGATCATGAG	AT1G28350	B	A7	6643756	6643677	8e-30	76.7677
646	BS012904	-	A7	19.1	yes	GCAAAGTACATCAACATGATATGGRGAATACTCTAGTGCTTTCGCATAAATTACAAAAAACTTAGATAGCGATCTATCTCACCTTTGTAGCTGATTGAGA[C/T]TGAGAATTCGCGGATCTACTGGAAAATGTAAAAGGCTTCCCATCCTTGCAGACTGAGATATACTGAGCCTTTGGAAGACTGTATAGATGAGCAAGAACTC	AT2G26430	I	A7	7117684	7117884	4e-105	99.995
647	BS006291	-	A7	24.5	yes	GATGTGTTCAAGAGTCCCAACTCCGAGACCTATGTGATATTCGGCGAGGC[C/T]AAGATTGATGATATGAGCTCTCAGCTACAAGCTCAAGCTGCTCAGAGGTT	AT4G10480	P	A7	9029561	9029661	5e-48	100
648	BS009481	-	A7	28.9	yes	ATATCCCGAAAGCATCCTTCCCTGGTTTACAATCAAGAAAAGGTAGCAAGCCTGCTTCTGGTGAAGAGACTGGGGATGGTGTGAGAAGGCAAGGAAGGAC[A/G]GGCCGTAACTTTTCTTCCACAAGGTCTCTCAACCCAATGGGAGTAGAGAAACTTAAGAATGTTGGAACAGCGAAACAGCTGCGCAGTGCAAGAACTATCT	AT2G19390	H	A7	9524448	9524648	1e-101	99.0026
649	BS013485	-	A7	36	yes	ACACAATTCTCATAAGAGTTCAGTTCTATACATGTCTTGTTCTGTCCTTACCAATCGTTACTCTTTTCAGATCAATGTTTTCTTGAGGATAACGGGCAAA[A/C]GGGAAGATGGGTTTCATGATTTAGCCTCTCTGTTTCATGTAAGCTCCTCTTCCTCCTCCTGACACAAGTTTTTTTAAAAGCTTTTTCCATAATTTCTCAT	AT2G26930	I	A7	10437043	10436844	6e-87	95.4951
650	BS006686	-	A7	37.4	yes	TTCTCTTGATGATTTTAAGAAGAAGAACGCTGGGAAAAAGGCTGCTAGTG[G/T]TAGTGGAGCAGCAGYAGCTTCVAAGCCCAAAGAGACGAAAAAGAGGAAAC	AT2G27470	I	A7	10593182	10593092	3e-39	89.7929
651	BS008469	-	A7	39.2	yes	GGAGAAAGGAGAAAAGCTATGCTTCAGGATATAGCAATCTTGACGGGAGC[C/T]GAGTACCAGGCCCTTGACATGGGCCTGCTGGTGGARAACACGACCATAGA	AT2G28000	I	A7	10763858	10763958	2e-37	95.9602
652	BS007529	-	A7	35.3	-	AAAATAGTGGACGAGGAAAGAGCTTTTGCGCGTGCTGAGATTGAAAGTGC[A/C]AGAGCAGCTGTTCAAAGAGTGGAAGAAGCTCTGCGAGAACATGAACAGAT	AT2G26770	I	A7	10407685	10407585	1e-45	99.0002
653	BS013370	-	A7	37.7	yes	CGGAAAAATCGTCTCGGCGCAGTAGCGGGGGACGGAGAAACCGCCGCCGTTATTAGCGTCGGACTGCGTCAGCGTTTTGGCGAAGGACGCTGGTTTCTCG[T/C]TGCCGTTAACGTCGGGAGACGGAGTGAGACCGAGAACGGCGTCGTTTTCCAGATCCAGGTCGTTGCCGGGGAGCGGCAAAAGCGTAATTTTGGAGTAGAC	AT2G28350	I	A7	10990817	10990617	1e-101	99.0026
654	BS008019	-	A7	39.6	yes	TTTCGTGTTTTAGGGGTTCTAGATCTGGTCGCTTTTGGTTTTATCTACTT[A/T]AAAAAATCGTATGGGTTATGCTTATCTAGTTTTAATGAGTTTGGTTTTTA	AT3G45980	M	A7	11250977	11251073	7e-44	96.0008
655	BS006604	-	A7	39.6	yes	ACCGAGTCTACCGCATTTGCTCGTCAATCATTAAAGCCWGATGGTGGTTC[A/G]TCTGCGGAACTAGGATCACAATGGAGTCACATAAAAGAACCTATTGGAAT	AT2G28470	I	A7	11050330	11050233	4e-45	96.9705
656	BS008819	-	A7	39.6	yes	TGATCCTCCACGAAGCCCTCCTCGCTCCAATCACGTTCTTGTAAGCGACGGAGAGAAGGTTCCTCTCTTCGACTGTGAGCTCTTCGTTGTCAACAGATTT[A/G]GCAACTTTCTCCATGAACTCCACCATCTCTTCGTAACGCTCGGCTTGCTCCGCTAGCTTCGCCATGTACACATTCTCTTCACGTGATGATGATGACATCT	AT3G02520	F	A2	126106	125906	3e-106	99.9975
657	BS008162	-	A7	40.1	-	GGTGCGGTGAAGCTTAAGGAGAGCTCCGCCTCTCCTATTTTAACCCAGGT[G/T]AGAAATGATGTGACGACATACCGTTATGGAGATGAACAACATTTGGAAAA	AT5G38660	S	A2	203218	203165	4e-18	52.002
658	BS007039	-	A7	42.2	yes	GAATGGATTGAGAATACGAGAAAGGCGACACAGCCTCACTTTGATGTGGT[A/T]CATAAAACCCTTTACGGAGCCAAAGACAAATTTGACAAGCAGCGGAAGAT	AT5G41240	S	A2	646903	646803	3e-43	98.0003
659	BS007040	-	A7	42.2	yes	TGTAATAACTCGGTTCAACATTCACATTTGTAACCGAAACAAAATAATGT[A/C]ATAATGTACTCACTTTATCACTCTGCTTTTATAAAATAGGATATCAATCA	AT5G41240	S	A2	646718	646618	5e-48	100
660	BS009833	-	A7	40	yes	TCAAAATTAAAGAGCACCAATCATGTAGTATATAAAATAATAATATGTTGTAGAGAGCAAAAGCAAAAGCAAATACCGTGTCTCCAGCACGTAGGAGAGA[C/T]TGYCTCTGACCGTGCAAGTCTTGGAGGATTGAAACGCCAATCTCTTCAGTCTCCATCATTGTTCTACGACCGTCCTTGAGTCTGTCTGTGGTTCGACCCA	AT5G39510	S	A2	295073	294885	4e-88	93.4628
661	BS009357	-	A7	41.9	yes	AATTAAGTTATAGAAGAAGACTACTCTTATTTCTTCAGGGTATGCTTCCATGATCCGCGTCTACACCATATACAGCTACTTAGCAAGAATGTGCCAAGAA[C/T]AACCCAAAGTTTTTTAATGAAATTTTTCWAGTACTTGTACCTGAAGAATATACATGATTGATATAAGAAAATACTGTGAAGCAAGCAAAAGGCCTCCKAT	AT5G40212	S	A2	405620	405841	1e-74	99.494
662	BS013160	-	A7	44	yes	CCATCAGCCTTGTTAGGTGGGAKCAGCTTAAAAACACCCTCCAATCCAAGAAACACAAGGTTTGTTATTGTCTTTACTTGTGTTTCTCTCAGCGTTTACC[C/T]CGTTAAACYCTGTATCCAATGTTTCAGGCTCCAACACTGCGTATGTGCGTCGAAGAAATTGTCTTCACCTTTRCATATCCTCGTATTGATTTGGAGGTTT	AT5G41880	S	A2	806849	807049	9e-103	100
663	BS011081	-	A7	44.7	yes	GGTAAGGCCAGAACTCCGCTCGCTTCCCGGCTCTTCTCACCGCCTTCAGCACCTTCTTCCTCTCCACGTACCCAACTACCGTCACTCTCTCCAACTCCAG[A/G]TTCACCTCCACCGAGTCCACTCCTTCACCACCACCRATACGACACCGTTTACTTTGTTAATTCAATATATATCATTTACAATTTTACTGATTAGCTTCTT	AT2G18196	H	A2	882127	882327	4e-105	99.995
664	BS006547	-	A7	44.7	yes	GTCTCTACCCTCATCCTCCTGTCTTGATTAGAAGAGCTCAAGTTCCAGAC[A/G]TCCTTCCAGGGAACTACAAGGTTAATACAGGACAAGACATTATGATCTCG	AT3G53130	N	A2	1016740	1016820	3e-36	80.0037
665	BS008430	-	A7	46.9	-	GAGAAACTGGTGAATAAGAAGCTCTTAAATATGCACAGTGTGGCTTCGAA[G/T]AACGACGATGTCCACTTGGCTGATTTCATTGAGAGCGTGTTTTTGAACGA	AT3G56090	N	A7	12018954	12018889	1e-25	64.9967
666	BS008655	-	A7	46.9	-	GCTCATTGACGGCGGCTTCGCACTCAGGGGAGTACAAATGTCGAGCGRGCGAAAGCTGCGGACTCGAAGGGACGAGATCGAGCTCCTTCTTCACCTCCAC[A/G]AACGGCTCGAAAACGACGCCGCTTAGTGGCTGCGTGGAGGCACGRACAGAGAAGGAGAGGTTTCTCCCCGATGAAACGGAGGAGGAGAGAGGAGAGACGT	AT2G40300	J	A7	12019719	12019916	1e-95	97.9824
667	BS012399	-	A7	53.1	yes	ACATCGTGTTTACAAAAACTACGACCCGAGAGCAAAAGTCATTAAGAAACTGGCGGATGAAGTGTTCTCCATCGTTGGAAGGGATCCTCTGATCGAGGTA[C/T]GTTAGAGATTCCTTTTTGTATTATAAATATATAAAGATTGTGGTTTAAACAAAGTTTTGTATGTATGATGTTTTATCAGGTAGCAGTTGCTCTAGAGAAG	AT3G58740	N	A7	12781338	12781138	3e-106	99.9975
668	BS012590	-	A7	52.3	yes	GAAGAGGGTTAAGCTGCAGTCCAAGCAGTATCCTCCCATTGTCTAGAAACCTTCGAAGGGAACACCAAATCTGATGACAAACCTCTGAATCTTTTGTGGT[C/T]TTTGTGATTGTGTTTAAATGTTGTTGGGTGAATGAAAACTCCTCATTTTGCCACCTTTGAGACACTACTAGAATCTCTATTATTTTCGGAAAAAAACAAT	AT3G57870	N	A7	12486749	12486549	3e-106	99.9975
669	BS008849	-	A7	52.7	yes	AGGGGTGGAGACCAGCCATCACTGTGAAGCAGATTCTTGTCGGTATTCAGGATTTACTTGACACGCCTAATCCWGCTGACCCTGCACAGACTGATGGTTA[C/T]CATCTCTTCATTCAGGTACAGTCTCTCATGAAACATAGGAACCAAGAGATTGCGAACTTTATTCTGATGGGATTCAATTTTGATGAAAAAATATGCAGGA	AT3G57870	N	A7	12486965	12486765	4e-105	99.995
670	BS010141	-	A7	49.1	-	TACGCTGAACGGCATTGACATGTTGAGGATCGGTGTCGTCTCCAAAGCACACTTTATCCCATCTGGATTYTCCCAGTCCAAGCTCCTATGATATAAAAAA[A/C]AAAGACTTGTTATCTACTTTTCTGGTAGTTGCTTGGCTTTAAAGTTAGGGCACATGTGACTTTTTGTAATTTAAAAGGATSAACTAGCTACGATCACTAA	AT3G55990	N	A7	12016902	12016702	3e-99	98.9874
671	BS007051	-	A7	49.4	-	AGYTACAAGAGGCTCGTTGTGAAGGATTCTGCTGTCAATGCGATCTGCTA[C/T]GGTGCTAAGCTGATGATTCCCGGGCTTTTGAGGTTCGAGAATGATATTGA	AT3G57150	N	A7	12301783	12301683	2e-37	95.9602
672	BS013250	-	A7	53.1	yes	CAGAAACCTCCTACGGATGCAGTTATTTCYTGAACCTRCATAAAGCCACAAACCACCCTGTYCTTGTYTACATGCCGGCTGGTCAGCTCGCTAGAGACAT[C/T]GAGAAGATGTCTGACGAATCAGCTGCAAAATTTGCTTTCTCTCAACTCCAGAAGATTCTTCCTGATGCATCTTCACCGGTACTACTCTAACCTATCTCTC	AT3G59050	N	A7	12827173	12826989	7e-90	91.3296
673	BS009277	-	A7	52.7	yes	ACCCAGCTTATTGGCCTGTCTCTCTCCGTTCGTCGGAGAAAGAAGCTGTYGCGGTGAATCTTCCCGTTAACTCCGTCGTGTCCGGTTACCTTCCGTTAAT[A/T]CTCCGTTTTCTCAAACAGATCTCTCCAAACGTCGTCGTTTGTTCAGACAGAGGATGTGACCGTAACGTAACGCGTCCGTTTTCCTAACGCTGTGATCCAC	AT2G45160	J	A7	12545889	12546085	6e-94	97.4901
674	BS009278	-	A7	52.7	yes	TCCAACGGTGTCGTTTCATCAACAGCTTCTCAATCGAAGGCTGCACCCAAAACCTCTCAACACTCTCATCCTCGTGGCCTTGATTAGCATCAAGAGACTC[A/G]AGCAGAGTGGTGTGGTACTGAAGCGCGTGGATCACAGCGTTAGGAAACGGCGCGTCGTTACGGTCACATCCTCTGTCYGAACAAACGACGACGTTTGGAG	AT2G45160	J	A7	12546212	12546012	4e-105	99.995
675	BS010258	-	A7	56.2	yes	AAAGGTGAGCGGAGTTCGGGTATTCGGGTCGGGTAAGATGGGTAGTCGGGCCAGGTTTGATCCGTTTCGAGGAAGCCGGAGAGACCCAAGAAGCGGAAGA[A/G]ATGGAAGACGACGGTTCTGATGAAACTGAGTATCGAAAGCGTTTGTATGAAGAGCTTAGGGAGAAACACCTCTGTGTAGCCTACGGGAAAGCCCATTGGA	AT3G61460	N	A7	13258825	13259025	3e-106	99.9975
676	BS011497	-	A7	56.4	yes	CTTCTTTTCATYKGYGTTCTTTCTTGGTCAATGCAGCAAATGGTGTAACATCATCCATACAAACCACAGCTTCCTCGGAGAAGACAAGACATGGAGTTAT[A/G]GCAATACTGGGATGGGGTTKTTTACTTCCTCTAGGGGCAATCCTGGCGAGATAYCTSAGGCATAGAGACCCTCTTTGGTATTATCTTCACATTTGTATTC	AT3G61750	N	A7	13358154	13357954	3e-99	100.003
677	BS008511	-	A7	57.4	-	CAACTAGCAGTCATCACCAGCGAGGCTCGACCWGTTCGTCTCGCAGGTCC[A/G]GTCCGTTTGAACAATCCTTGGAATATTGGTTCAAGAACAACCAACCGGAT	AT3G62410	N	A7	13491315	13491415	8e-40	96.9702
678	BS012519	-	A7	56	yes	TTAAACCACTTGATTAAATATCTGTATAGGTTGGTTTGTACTTGGAATGACAAATTACTACAGAAAGGGTGATGTGTCGTCGTGTCGACTTAGTAAACGT[G/T]TTAACAATACATCATCTGCTAAGTTTACTAATCTAAAASCTGATCGRCTGAAAGTAGATTATTCATTTAATAGTATCCAGTTCGGWAAAACATCCAAGTG	AT3G61070	N	A7	13170099	13170247	7e-56	72.5918
679	BS008862	-	A7	58.8	yes	CATTTCACGCTTCACCAATGGCTTCTCTCATGCTCAACGGGGCCATCACCTTCCCCAAGGGATTAGGCTTCCCCGCTTCCAATCTACACGCCAGACCAAG[C/T]CCTCCGCTGAGTCTCGTCTCAAACACAGCCACKCGGAGACTCTCCGTGGCGACAAGATGCAGCAGCAGCAGCAGCGTGTCGGCGTCAAGGCCATCTGCGC	AT3G63410	>N	A7	13614843	13614643	9e-103	99.5001
680	BS012351	-	A7	58.8	yes	TCCTAGCGTTTAGTAACCACTCTTAGTGCATTGAATAAAATCAAATCAAATCAAATGGTCATGTCACTGTACACGCATGCATGTCTGTATGAACTATTAA[A/G]ATATATGTAGACAAGATGAACAAGTCCATGAGAATGTACCTTCCGGTATAAAGAAATGACAAGAGGTTAAGAAAAGAAGCAGCTTTATAGATGCCTTCGA	AT1G79810	E	A7	13653158	13652960	4e-98	97.5
681	BS006150	-	A7	59.5	yes	CGCCCGAGAAGATCGAAGTRRYTGGGAAAAATAATCGAAAGAGATCTGTC[C/T]GGTGGGAATAATAATGGCTCTGACATGCGTGAATATGTCGGAAGATGTGT	AT1G80210	E	A7	13769252	13769152	4e-42	98.9696
682	BS007518	-	A7	59.5	-	TTCATTCACAACACGTGAAGTTATCAGGCTTCCATGTGCAAGCTGATCGA[A/G]TACTGCTTGAGTCCTGCGGTTAAYGCACTTCAAGATAGGCTGAGGGAAAA	AT1G80210	E	A7	13767477	13767432	2e-16	45.4564
683	BS013135	-	A7	59.5	yes	CAGCCCAGTTTCTTTTTATAGTAGTTTTCTAACTGAAGTAGTTTTCTATGTTTCTATAAGATGGGTGTAACAAACAATATGTAGGAACTGGGAAACAGTT[G/T]CACAAAAAAAGGAACTGGGAAACAAATACATAAAGCGATTGTAATTTAAATTTTCTGAAGAGAGTAGTAACAATGCATTAGAAAATAAAAGAAAAGCTTG	AT1G80100	E	A7	13747698	13747498	3e-106	99.9975
684	BS009898	-	A7	62.3	yes	ATGCTTGTCCTCTCTTTCGTACTTGGMCATGTCCTTCGCCGTCAYAAGTTCTATTACCTTCCCGAAGCTAGTGCTTCCCTTCTCATCGGTTTGTTTCTTC[C/G]GTCTCCTCACTCATTTGCATTTCGATCGAAGGTTTTTGATTGATTCCTTGTTGGAAWTTAGGRTTGATCGTTGGTGGTTTAGCGAATGTCTCGAACACGG	AT1G79610	E	A7	14000267	14000474	3e-92	99.9992
685	BS009854	-	A7	62.8	yes	AAACTGGCAAAGACAACATCGAGATTGGGAAAATAAGACCGACCCTTTTCGATGTGTTTGGTGAAGATGCGAGTCCCAAGGTGAAGAAGTTCATAAAAGC[G/T]ATGCTCACCAAGCTAGAYCAAAGTGGTTTAGTTGAGAGTGGTCGTGAGATCTATAGAGGAGGATCAAKCAGTGGRTTGGTTCCAGACAGAGGGATACTGT	AT1G79310	E	A7	14070080	14069880	6e-94	98.4776
686	BS009118	-	A7	63.2	yes	AGAGTCTGAGAACATATGTAAATAGGTTTTACCAGTATTCCAGTCCTTGGAGATTTCCTTAGCAAGTTGCTCCTCTTCTTCATCATCTGAACCAATTACA[C/G]AAGGCAAACACATAYGAATGTTTAAAAACGACAATGAAAACAAAAAGAGCAGAGCAGAGCAGAGAAAGAGAAGAGAATATATACCTTTCTTGGAGCCGTA	none	none	A7	14128765	14128567	1e-98	98.49
687	BS009119	-	A7	63.2	yes	ATGTAAATAGGTTTTACCAGTATTCCAGTCCTTGGAGATTTCCTTAGCAAGTTGCTCCTCTTCTTCATCATCTGAACCAATTACASAAGGCAAACACATA[C/T]GAATGTTTAAAAACGACAATGAAAACAAAAAGAGCAGAGCAGAGCAGAGAAAGAGAAGAGAATATATACCTTTCTTGGAGCCGTAAGAAATAGCACGGGA	none	none	A7	14128750	14128552	1e-98	98.49
688	BS013494	-	A7	63.2	yes	TATGCTACCTACAGAAACACATTCCCATTATGGGCACTTGCTGAGTATCGTAAAGCTGCGTTTCCTAACTCATCAACCACATCTACAGCTTCCTAAATAA[T/C]TGYTCACCCATTATAGACAAAAGAAAGAACAAACTATTGTCAAAATGGAACAAAATAGCAAATTGTAACACTAAAAAAGTTACATATTCAGATGATAAGG	AT1G78960	E	A7	14142622	14142422	4e-105	99.995
689	BS013682	-	A7	63.7	yes	TCTTTTCACTCTTTCTCTCCCGCCAAGGTCTAGTTTTTGAGGTTTCCTTCCGCCATTGTTTGTTTGAGTCTATTCTACTGTCTTCGTTGTTGTAAATTAC[A/C]TTTGAACCCTCGCTGAATGATGGTTGAGTTGGGGCTAGTTTGGTAAAGTTACACTTCACTCTTTTCTTTCTTTATCACATTTTTATTCCTTAATTACATA	AT1G77470	E	A7	14450100	14449900	3e-106	99.9975
690	BS009847	-	A7	65.3	yes	ACCTGGCGCAACAAGTCCCGCACGCTCTGTGACAAAGRTTTGGTCTACTTGAGAGCTTGCACCGTGCTATACAGGCACTTCCACAATCTACGTACATAAA[C/T]GTTATTAATCTTACTAATTAGACGTTTTTAAAATATAAAGTTTTACGTGTGTGCGTATARARGTGATATTTTTACCAATTTTACTGCCGTAACCATCCTT	AT1G75750	E	A7	14811708	14811492	2e-76	98.4761
691	BS013793	-	A7	65.4	-	GAACGACTGATGATTGTAGAGTTATGATTCGTGCTTTTGATCTCAATGATGATGGTGTCTTAAGCTTCGATGAGTTTGCTCTTATGATGCGCTAAGAGTT[A/G]TRTTCTCTATTCTTCTTGTAGCTTACACTGTTTTTTTATCATTATGTTTGATTGGTGTATATAATTAATAGCTTGGTAGGCAATAAACATCATTTGTTGT	AT1G76650	E	A7	14636105	14636305	4e-105	99.995
692	BS012157	-	A7	67.1	yes	GTGTGGATTAACTGCTCACAGCCTTGCTTTACTCAAGCTCCATGGGGTGGAGTCAAACGCAGTGGGTTTGGACGCGAATTAGGAGAATGGTACATACTCT[C/T]TATTATAAAACGAATCTTATTGTTAAGGACCTAAATCACTTGATGGCTTGGTATCTGAACAAGTCTTGGGTTTGGTTGGTTTCTTGTGTGTTGTTTGTGC	AT1G74920	E	A7	15032648	15032848	3e-106	99.9975
693	BS008135	-	A7	65.9	yes	ACACTTGGTTACGAGAACAGYTACGACGTGTTTGTGAAAGCTCATGGAGG[C/T]GGTCTCTCTGGTCAAGCTCAAGCCATTACTCTCGGAGTTGCTCGGGCCCT	AT1G74970	E	A7	15006676	15006776	8e-47	100
694	BS013679	-	A7	66	yes	ATCTTGTGAAACCTCCTCCCGTGGCTCAGATGATGTCTCCAAATGTTGCGTTACAAGAGATTGGTCAAAGCTCTGAGTTTAAATTTGAGAATAGACAAGT[G/T]AAGCCGTGGGAAGGAGAGATGATACATGATGTTGGTATGGAGGATCTGGAGCTTACTCTTGGAAACGGCAAAGCTCGTGGTTGACTTTGAACACTTGAAT	AT1G75080	E	A7	14997571	14997371	6e-104	99.495
695	BS013407	-	A7	67.8	yes	TAAGCCCTCTAAGAATACTAATAGTGTCAACCACACTCGGCTCAGCTACATAAACCTGCTGAAACCGTCTCTCAAAGGCAGCATCTTTCTCAACATACTT[C/T]CTATACTCCTCAAGCGTCGTAGCACCAATACACCGAAGCTGACCTCTAGCTAACATAGGCTTAAACAGATTAGCCGCATCCATGGACCCTTCACTCTTCC	AT1G74310	E	A7	15164345	15164145	1e-94	97.4951
696	BS005906	-	A7	68.5	yes	GATGTTCCAGCAACTATCCAAGAAGAGGATGAAGATGATGTCCCAGAACT[C/T]GTAGCGGGAGAGACTTTCGAGACTCCTCCTGCTGCTGAAGAAGCTGCTAA	AT1G73230	E	A7	15363920	15364017	8e-40	96.0005
697	BS011803	-	A7	68.5	yes	ATCATCATTATCCACACGTGCTTCCTTGGGTTTACTCACCGCCTGGAAYGAAACTAAAGGTGTCTCTAACACCTCGTGTTCTCTAGTCTCTCGCTTCAYA[A/G]CTTGTTTCTGAGACTTTACATTGGTTTTAGACTCACGTTCTTTGGGAGGTTCTATGCTACTAGAGATAAGATTCTCTTCTTCTTCCACTTCTGTTTCATC	AT1G70200	E	A7	15992068	15991868	6e-104	100.003
698	BS007449	-	A7	68.5	-	TGTGATCGRAATGTGACGCAAGAAGATATAGTATGGGCTGCAAARCAAGC[A/C]TATGCACATGACTTCATCACAGCGCTTCCCAATGGGTACAACACAATTGT	AT1G70610	E	A7	15930457	15930357	3e-43	98.98
699	BS011317	-	A7	71.1	yes	AGCCTCGTCATCACGCTCGCAGGCGGCATATGTTTCCCTTGACTTGCTTCACCTYCAGSGRCGGCTCCGAGTCCTGTCTTCGATTGTAGCAGCGCATTAG[G/T]TATAGGTTTGTTCAGTCCATTCTCAGCGTCTTTTGCTCTCTCTCCTTCTTCTCTTCGGGTGATACTAACTGGTTCACCTCCGAAGTCACCACTCGCCGGA	AT1G70940	E	A7	15855545	15855745	9e-103	100
700	BS011753	-	A7	71.1	yes	TTTCCAGTGAKACAGTTCAAAAGCAACAGTCTTTAGATTGGTTACTAACTTGTGAGGCTGTAATTTGCAGGTTTTTCGATGATCTWCGTCCATATGCTTT[A/G]GTCCAGTTTGTTCCCTGCATTGTCATTCCACTTATGGCTATTCTCTTGCCTCCAATGTACACACATTCCACGTATTGGCTSTGGGCTGCAGGTTWGTGCT	AT1G71190	E	A7	15828204	15828404	1e-101	99.9975
701	BS011754	-	A7	71.1	yes	ATCTWCGTCCATATGCTTTRGTCCAGTTTGTTCCCTGCATTGTCATTCCACTTATGGCTATTCTCTTGCCTCCAATGTACACACATTCCACGTATTGGCT[C/G]TGGGCTGCAGGTTWGTGCTCTCTCAGTGTTGTTGAKGCTGATATYTTCTTCAGWTTGAAAGCTGTTCTTATTATAGATTCGATTGGGTTTCAGGATTCTA	AT1G71190	E	A7	15828285	15828485	3e-99	100.003
702	BS009870	-	A7	72.9	-	CTTTAAACTAGCAGGTGGAGGCTTCATCCATTTCCAACAAGCCTCACCTTCCTGATCAGTTAATCATCAGTAGGTAATAAAATTTGAAATCTGGTCACAA[A/G]CCCAWCTGTTAATAATTGGGAATTTGATCTAGGCKTATTGGAACTAAGCTATGAGAAGATAAAAGAGAGACGAAACTTACATCAAAATTCCATGATGGAC	AT5G39550	S	A7	16730266	16730466	6e-104	100.003
703	BS011940	-	A7	68.5	yes	GATCGCTTCCACAATCATCCTTCATCATTTAAACCCTCCATCGCCTTAACATCTCTATCATAATCTCATTCCACGTGTCGACAGGACCAGGCAAACACCA[A/G]TGCAAACAATCATTATGAACTCTCTCCGGTACACCGTTCTTGAACGGGAACTCGTACATATACGGACCAGGATGTCCGTCTGGTCTCAACACYGAAATAG	AT1G70230	E	A7	15976143	15976338	4e-88	94.474
704	BS006019	-	A7	73.1	yes	TATCTTTATCATCCCACCCTCAAGATACCCACCACCCTCTGAGAAAAGTT[A/C]GGATCATYGTCAACGATCCTTACGCAACTGATGATTCCTCTAGCGACGAG	AT1G68550	E	A7	16421729	16421829	8e-40	96.9702
705	BS007267	-	A7	72.9	-	TGCGACATCTCTAGCGTCCTTTTAGATATGGTCGACACTGTGAGACCACT[C/T]GCCCTTACTCAGCAAAGAGTGGTGGAGCTAGGTGAAAACTCGGCTTCACT	AT1G67840	E	A7	16653675	16653578	3e-46	97.0004
706	BS008990	-	A7	77	-	CATCAACATCAGCTTCACGGACCATCTCMTCAACTTCTTCATCAGTAAGCTTCTCRCCTAGATTCGTCATGACATGGCGRAGCTCTGCAGCGGATATGAA[C/T]CCGTTCTGGTCTTTGTCGAACACCCTGAAAGCTTCTTTGAGCTCTTCCTCCGAGTCCGTGTCTTTCATCTTTTTAGCCATGAGGTTTAGGAACTCAGGGA	AT5G37780	S	A7	17172446	17172646	2e-100	99.4899
707	BS010451	A07/C6	-	-	yes	AAACCTCGGCATCGTCACAGCCTCCTCCMGCAATCGAAGATCTCTTCACYACTCTCGATAGGCACATCCAGCGATCTGAATACGAACAAGCCGTCAAGGT[A/C]GCTGATCAAGGTATACAGATCCAACGTCTCTATGATTCTTCTTAAATTTTATAATGGTGAAATTGAGATTGTGATTGTTGGTTACAGTTTTGTCGATTGC	none	none	A7	17604868	17604668	6e-104	100.003
708	BS008406	A7/C06	-	-	-	AGGATGCTTCACGTCGTTTACCGTGTTGGCGATTTGGACCGGACYATWAA[A/G]TTCTATACGGAATGTCTTGGAATGAAGCTTCTACGCAAGCGTGATATACC	none	none	A7	17470100	17470051	7e-20	51.0204
709	BS007984	-	A7	76.5	-	GCGGACGGGAACGGCACCATTGACTTCCCTGAGTTCCTAAACCTCATGGC[C/T]AAAAAGATGAAAGACACGGACTCGGAGGAAGAGCTCAAAGAAGCTTTCAG	AT1G66410	E	A7	17172671	17172571	3e-43	98.0003
710	BS008539	-	A7	76.5	yes	AACGATAATAAGGATTTACCGACCGAGCAGTCAAGGGTACAGAATGGTTA[C/T]GCCACTCCTGAATAGTGAATGTTGTTACGGCCWTTACTGTTTCCTTTAAA	AT1G66670	E	A7	17222426	17222326	4e-42	97.9802
711	BS010812	-	A7	77.6	yes	AAAAATTATATACCTCTTGAATGCCGACCATATAAGAGCTCGGTGAGRGTCACAACATCYGGCTCATCSGTTTTGTCTAGTTCTAGTTTGTGTAATTCTG[T/C]CATAGCTGTTTTCACGTGAGATCCTCCGAGCAGCCTCTCAAACTCAGCTTCCGCTTCAGCTATCCTCCCTTGCTGCATAAGATGATAAGACTTTCATAGA	AT1G67300	E	A7	17475873	17476073	9e-103	100
712	BS011846	-	A7	78	yes	CGGTTTACAATCCCGGTTCGGTTCAACCGAGTAGGAGACGTGGCACGTCACAATGGATAAGGTACGATCCACGAAATCATCATCATCATCATCCCAAAAA[A/G]GCCCCCGTTGGTGAATCTAAGTGCTCAAATGGAGGTAAGTATGTCTCTCAACGCGTTAACTCGGCTTCCACTGAAGAACACGGGAAGACTCGAAGAGTTC	AT1G67700	E	A7	17611008	17611204	8e-100	98.5001
713	BS005653	-	A7	79	yes	TTGTCATCTCTCTTCTTGAATGATCTCTCTTAACAATTGCTTTGTAGCCT[A/G]ATATAAAAGACATGTCCCAAACTGGGGTTACAGAAATGACTATCTTCTAC	AT1G68100	E	A7	17765469	17765569	5e-48	100
714	BS011836	-	A7	80.9	-	AAACTCTTCTCCAGCTCATTACTCTTCTCTGCACCAACTTTTTCTAACAACCCTAAAGTCACTCAGAGAGACCCAAGCTCGAAATTGAAGATCTGATTGT[C/G]TGAAATTTGAGATTTTTTCGCGGAAAATTTSAAGAAGACARAACACAGAAGAGAAGAGAGGAAAAGGATTTTGTTCTTGGAGGAAAGAGACAGTTTTTTC	AT1G68820	E	A7	18102706	18102505	3e-102	100
715	BS011837	-	A7	80.9	yes	TTCTAACAACCCTAAAGTCACTCAGAGAGACCCAAGCTCGAAATTGAAGATCTGATTGTSTGAAATTTGAGATTTTTTCGCGGAAAATTTSAAGAAGACA[A/G]AACACAGAAGAGAAGAGAGGAAAAGGATTTTGTTCTTGGAGGAAAGAGACAGTTTTTTCTCGACTCGTACAAAGGCTGAGTTTCCACGCCAAAGCAGATG	AT1G68820	E	A7	18102664	18102464	6e-104	100.003
716	BS007938	-	A7	80.9	yes	ACTCCCTTCCTCGGAAAGAAACTCAAACCCTTCTCCCTAACCCAAACCAT[C/T]TCCACCTCTAAACCAACCGTTAACAAACTCTGTCGCGCTCAGGCTCACCT	AT1G68830	E	A7	18113806	18113706	5e-48	100
717	BS011530	-	A7	85.4	-	AGTAGCCACCGTGATCAAAGCCRATCTCCTGAAAGAAGTACATATACATATACAGAGTTAGTCTTTATACTTTATCCCCAAGTTTCAGCATAMYACAAGG[T/C]TCAGGGAAAGGGAAACCTACACAGCATAGAAAACTCTCTTAATCTTAGCAGCATTATCTCTTGTTTTCTCTTCTATCGTCTCTGCTGCAGCTTTCAGATT	AT1G71110	E	A7	19128506	19128306	9e-103	100
718	BS011643	-	A7	84.8	-	AAGAAAACTGCTTGTCTGAAGAGAGCAGAATCGTTTACCATAATGGCAAGATCGTTCAGGACATGATTCTTGTCTTGAGGAATGTTGAATGCGGTGAAGT[A/C]GAGATTCAGCTKGAGTGGATWGAAATTCCAGGTGGTAGAGGACTCTAAGAAACACATGAAATGTTTTGATGTTTCCTACTGTATTTATCTGTGTGTGTGA	AT1G70810	E	A7	19000678	19000878	6e-104	100.003
719	BS010305	-	A7	84.8	yes	GGCTGAAGCAGTTGAAGCAAGAACAGAAAGATCATCTCCCACTGAAGAAAGGAGATTGGATATGCCAAACGTGAGTTACATCTTTTACAGTGTCTGATCT[A/G]ATTAAAGAAACACTTAACATGCATTTTATKGCCGCAGATGCAATTTCCTGAATTTYGCGAAGAACACGGGWTGCTTAAGGTGCAAAGACAAGCCTTCAAT	AT1G70650	E	A7	18930092	18930292	9e-103	100
720	BS011426	-	A7	84.8	yes	ATCTGTTCTATATTGCCTGGAATTTCTCACCCTCAAGTCCAATACTCTCGAGGTAATATAAAACCATCATTTTTTATTTTCCCAATATCAAAGCAYACCA[T/C]ACTTTTTTTCCACACTTCACGTGATTTACTTTTGTCTTTTCCTCCCAAAAGTAAAATGTATAGGATTAATCAGTAATAGTATTAAACTATTAACCTTTTC	AT1G70710	E	A7	18955089	18954889	2e-100	98.995
721	BS010718	-	A7	84.8	yes	TGGGATTTTAYGACCAGGATGCGTTGACYAGAGTCAATGACGTCATCGGTTCTTTAGGTTCTGGGAGTGAACCGGATAGGACAAGAATGAACGGGGATGT[G/T]CTGGGTATGGCTCAGTGCACAGAGGATCTAAGTCCAGCACAGTGTCARGATTGCTTGACCGATGCAATCGGACAGCTCAGATCTGATTGCTTAATGGCCC	AT1G70690	E	A7	18945973	18946173	2e-100	99.4899
722	BS009545	-	A7	88.5	yes	TGTGGTTAGTTGATTTAGCAGGAAGCGAACGGGTTGCAAAGACAGAAGTGCAAGGAGAACGGCTCAAGGAGACCCAAAATATCAACAAATCTTTATCTGC[C/T]CTTGGTGACGTTATATATGCTCTTGCCAATAAAAGCTCCCACATTCCTTTCAGGTCAATATGATACATTCATTTTCCTTTTAGTCACCAATTTTCATCCA	AT1G72250	E	A7	19554256	19554456	1e-94	97.4951
723	BS011916	-	A7	97.3	yes	CTCCTCCTCCTACATCAACCAACACATTGATTCCTTCRAARCCTTTATAAACTTCAAGAAACTTCTGCATAACTCCAACGCTGAATCCAGTCCGGTTAAA[A/G]AGTTTGCTTAGTCTTTCATCTGTGCCCATGTAGTCAAAGAGCTTCAACCCACCATTGGCACGAGCAAATGCATCTCCTCCTTCTAGCACCACATCTTTCA	AT1G76790	E	A7	21184132	21184332	3e-99	98.9874
724	BS010452	-	A7	97.3	yes	ATTATATCACCAAAAGGTTATTTGTTTTCTTGTGTAGTGTCGTCAACTCCTGCAAGAATAAATGTAAACCTATGAAATAAGAAACTATAACTGAGGTGCA[C/T]CATGCTGTTGGTAACTGGTAAGTATGAGAAGTGATAATTACCATGAGTCTGACGATCAGTTTATCTAGTAGTGGTACGGAGGAGGTGGAGATTTTGTAAA	AT1G21310	B	AENI01048060.1	300	101	6e-104	99.495
725	BS013313	-	A7	97.7	-	CTCACAATGTACTGAGTAAGTCTGGATGCAAACCATACTCCCTCGCAAACACGAACGGAACTATTCCTTGCGGTAGAGCCGCCTATGCAAAAAACATATA[A/G]GTCTCGTCAAGTTTACTAATATACCATTAATATTCAACACTAGAAAATTTTCAAAATTATAGCCATAGGGAGTATACTATGGTACTAAATCGAAGCAAAC	AT1G77110	E	A7	21327268	21327068	3e-99	98.5001
726	BS006600	-	A7	98.2	-	TCGTTTGCTAAGGACAACGACAAGATMGGTAGCATTGTTTGGGCTGGTTA[C/T]CCTGGTGAAGCTGGAGGGGTTGCTCTTGCTGAAATCTTATTCGGAGATCA	AT1G78060	E	A7	21624204	21624104	2e-44	98.9902
727	BS012613	-	A7	98.8	yes	GTTCATCTACAACTTGACTTCATATTTGGAATTATATGTACTAAATATTACCACTTGGACGAAACGTCATATAACATTATTGATGTTTGTCATTCACGGT[C/T]TATGCACAGCAAATTTGGTCGGCTAGTAGCTTCATTTCAAACTAAATTTAATTGGTTATACGTTTTATATGAGATGTTGTCGGTTTTGTTCCTATAGCTT	AT1G77990	E	A7	21585513	21585713	3e-106	99.9975
728	BS006029	-	A7	98.6	yes	GGDGCGACGAGTACTGTGCTTAAGGATGGGATGACGAGAGCGCCTGTTGT[G/T]AGGTTTGCTTCGGCGAGGAGAGCTTCTGAGCTTAAGTTTTTCTTGGAGAG	AT1G76490	E	A7	21080634	21080731	3e-46	97.9802
729	BS013557	-	A7	98.7	yes	ATCTAGAAAGCAGGTGCAAAGTACACAGGAATGCTATAAACCTTTGTCAGGAGATACTAAATAAGAAGGCAGTTGAATGGAAACCCATTTCACGCAATGA[T/C]GTATCGAATCCCATTCGTGATGTTGATATGGTCATCACCGTTGGTGGAGAYGGCACCCTCTTGCACGCCAGTCATTTCTTAGACGATTCTGTTCCTGTTC	AT1G78590	E	A7	21961552	21961752	4e-105	99.995
730	BS010877	-	A8	8.2	yes	TTTACTATTTGCRTAATATGATCGATAGATTAAATCACTTTATCATCAGTCCAATACGTGGTAAGAGTTGCAATGATCAATCTTTTATTTTAGTTGGAAA[C/T]TCACTCGAGCAAGATGAAAAAGAAGTTACAAACTAAGAACATTACGAATCCGATTTTTGTGAGAATCATATATGGTTTATAGAGACTCAGTAGAACTCGT	AT1G54010	C	A8	759557	759357	4e-105	99.995
731	BS009879	-	A8	8.9	yes	GCAGAAGAAGATAGACAGACCTAGTGAGAAACATCTTCTTCTCCGGCGACTTCGATCTGTAAAACCCCTTTAAGTGTCTGTCTGCACAACAGAATCAAAA[T/C]CCTGGAAAAGTTAACAGATCTAGTTGAATCCACAAAACGGGAATCGAATTAACTAAGAAGGTGTTGAGAAGAGGAGATCAGATCATACGAGCTGATTGAT	AT3G14290	F	A8	798967	798767	3e-106	99.9975
732	BS009612	-	A8	10.1	yes	TGGCCTACTCATGACACCCAACTTCCATGTAGCTGACCAAGCTTCTTTATCTTACATATTTAAACAGCTCAATAGAGCATAACAAAACATTTTGAGAGAC[A/G]TTAGAGATATTATGCTTACTTCAGGGCAAAGCACATTGATTCGGATCCCTTGACGCTTCAAATGTGCTAATGATCTAGTAAATAATACAACACCGCCTGT	AT1G49670	C	A8	2461104	2461304	8e-93	97.4953
733	BS012216	-	A8	10.7	yes	TTCTGCTTCTTTCCTTGTGGCATCGAATAGTACAGTCGACAGGTACCTCTCCCCGAAACTCGGGAACACCGCCTGTATAAAATAACAATTCAGTTGAGTT[C/G]TTTTAACCTCAGAATCAGTAACACARCAAAGACTCAGTTCGATTGCTTCTTGTTTCTTAGCTTTGAGAGTGATGGTAATGACATACAAAACCCAAAATAA	AT4G14880	T	A8	6523226	6523426	4e-105	99.995
734	BS012217	-	A8	10.7	yes	ATAGTACAGTCGACAGGTACCTCTCCCCGAAACTCGGGAACACCGCCTGTATAAAATAACAATTCAGTTGAGTTSTTTTAACCTCAGAATCAGTAACACA[A/G]CAAAGACTCAGTTCGATTGCTTCTTGTTTCTTAGCTTTGAGAGTGATGGTAATGACATACAAAACCCAAAATAACTTACCACAAAAAGCTTCCCAGCATT	AT4G14880	T	A8	6523252	6523452	4e-105	99.995
735	BS012728	-	A8	10.7	yes	GTGCCTACTCCATGGGTCATCGGTTCCATTATTCCAATCGTTGGTGGAGTTGCACTTGCTTCAGTGACAGAGGTCTCATTCAACTGGTAAGCTTCTTTTG[G/T]TATCTATTCTTCTGCTAATAGTTGCAGATACTAACTACGTTTTATTCTTCTGTGTGGCAGGGCTGGCTTTTTGAGTGCAATGGCTTCAAACTTGACTAAC	AT5G33320	S	A8	8491976	8492176	6e-97	97.9976
736	BS012196	-	A8	10.7	yes	GGGCTTTTACGGTCCAGTGCGCAACTTGTTTGAAATGGAGGCTGATGCCTTCGATGGAGAAGTATGAAGAGATTAGGGAACAGATTCTCGAAAAGCCGTT[T/C]TACTGCGAAACAGCTTGCGAGTGGAAGGCGAATGTGACTTGTGATGTTGCTGAAGATATCTCTCAAGATGGAACCCGTGTCTGGGCTATCGATAGGCCTA	AT5G35330	S	A8	8351501	8351701	3e-106	99.9975
737	BS007078	-	A8	16.6	yes	AGGACGCCATCAAGGCAGCTGTGAAAGACTACAAGGAGAAGCGTGTGAAG[A/G]CAAACGGTGTTGGAGAAAGCTCACAGGCTTGATTTCCTTTTGATCATGTT	AT4G22220	U	A8	11670503	11670403	3e-43	98.0003
738	BS007079	-	A8	16.6	yes	ATTTCCTTTTGATCATGTTTATACCATAATGTGTATATGATGGTGAAAAC[A/G]GGGGAGGTGTAGAAGAGGATTACGTACAACTTATCTGGGGTATGTTCTCT	AT4G22220	U	A8	11670421	11670325	1e-38	93.0036
739	BS008103	-	A8	26.3	yes	AAGGAAAATGTGGAATCTAACAATGCCAAAGATGATGAAAAGGAAGAGAG[C/T]ATTACCGAAGMAGATCAGAAGAAAGCTGGGAAAGAATCAGAGGAGGACGT	AT4G26630	U	A8	14494599	14494696	1e-42	95.9608
740	BS010948	-	A8	20	yes	ACAAGGGTGCTGCWGCTGAACGGTTGTCYACTGATCATAACGTTGCTGTTGAAGAAGTGAGGAAGGAGGTTAAGGAACTTAACCCGGATGATTCRCAGAT[C/T]GTCATGTACATTCGTGGAGTTTGGAGGATTAAAGGCATTATTCAGGTATGATGATGTTTTTTATGGTTTATGTGTTCTATGACTTCTCCATGTTAGTTAG	AT4G33920	U	A8	12637679	12637496	6e-77	88.3211
741	BS009091	-	A8	22.4	yes	GGAATTTTGCTCTTTGGAATGCTTAACTAGGATTGTAATTTRATTGGTTGTTACAGAACTTTAGGCACAGACTTTGATGCTGGAACAATGGAATGACCAA[A/G]CATTTGTTTTTCGTTTTTTTTCCTTGTCACAGTGTAATCTTTTGCGAAGCTGTAGCTATATATGGCGTCATTGTTGCAATCATTCTGCAAACGAAGTTGG	AT4G32530	U	A8	13074605	13074806	5e-101	99.4977
742	BS009092	-	A8	22.4	yes	CCATCTCGATCGGCGTCTCTGTCCTCGGCGCCGCCTGGTAAAATCCAAATCTTCTTCTTATTCTTCTCCTAATCCACGTCGTTACAATCATTCTCCTTTC[G/T]GAATCTGCGATTCACCAATCTATYTGCTTCTCTGATTCAAAGGGGGATTTACATCACCGGGAGTAGTTTGATCGGTGCGGCCATTGAAGCTCCTCGTATC	AT2G25610	I	A8	13073785	13073985	4e-105	99.995
743	BS009093	-	A8	22.4	yes	TCGGCGCCGCCTGGTAAAATCCAAATCTTCTTCTTATTCTTCTCCTAATCCACGTCGTTACAATCATTCTCCTTTCKGAATCTGCGATTCACCAATCTAT[C/T]TGCTTCTCTGATTCAAAGGGGGATTTACATCACCGGGAGTAGTTTGATCGGTGCGGCCATTGAAGCTCCTCGTATCACTTCCAAGAATCTCATCAGGTTC	AT2G25610	I	A8	13073809	13074009	4e-105	99.995
744	BS009159	-	A8	24.4	yes	TGTTAAGGCTTTTGGGGAAAAGGGCAGCTTCTGCAGAGCTTACTCAATGGCGGATCCGACCCGGAACSGATYCAAAGCCCGATCCTTTACGAATTCTCCS[G/T]GGCCTACAAAAGGGTTTCTGCGTCGGCGTTCTCCCGGACGGCGTCGACAGAAATTCGGAAGCTTTCTCCAGCAACTCGGTCGCCATGGAAGGGATCTTAT	AT4G34030	U	A8	12598209	12598009	9e-103	100
745	BS009160	-	A8	24.4	yes	TTTCTCCAGCAACTCGGTCGCCATGGAAGGGATCTTATCGGACCTTCGCTCCCACATCAAAAAGGTAATCACTTTGATGTCTAATTGTTTTGCAGAGACG[A/G]TGACTTTCTTACAAGTGTAAGTGTGTTGTTAGGTGTTGGTTGGAGGTGGAGAGGAGGCWGTGAAGAGGAACACAAGTAGAAACAAGCTTTTGCCTAGAGA	AT4G34030	U	A8	12598046	12597846	4e-105	99.995
746	BS009447	-	A8	24.9	yes	TTTTGTTTCAGCTTTCTAGGCAGCCTTTGTTTTTCCGAGAAACAAACCCGCAGCCTAGGAAACATACTTTGTGGCAGGCAACTTCAGATTTTACYGATGG[A/T]CAAGCCAGTATGTACAGGTACATACATTTTGTGACTGGATAATGTTTTATGTCCTAGCTTCAGCYWATGATARTCTCAYTKTGATTTGTTAGGAAGCATT	AT4G30780	U	A8	13571514	13571314	3e-99	100.003
747	BS009949	-	A8	22	yes	AGGTACCTTAGATCCAGATACTGTTGACGTGGAGCAGCTAGCTTGACGACTAATATACTCCAATCCATCGGCGGCTACGGCGGAGGGAGGAGATGCAGAG[C/G]CTCCGCCGCCAGTTCCAGATCCGTCGCTCCATGAGAGAGGAGTCTTCGGACTGCCTCTTGCGGAATCTACATCCTTCTTCAACGTAACCAGAACGCCGCC	AT4G32030	U	A8	13211455	13211646	6e-80	94.0007
748	BS008909	-	A8	22.4	yes	TTGTTCAGTGTTGTTGTTATAGCTGTTCTATAGTCTGAAAAATGATATCTTTTAATGGAAGTGTTGAAAGTTCCTGTTCTTAATGCTACTGTATCATGTG[C/T]TCAACAAGAATGTATTCTGTTATAATAATWWCCTAAGATCTMAGATCTCCAGTGCGTTATTGTATGATTATAGGGATTTGTTGACTTRAGCATTGTATGT	none	none	A8	13378332	13378183	1e-71	73.9821
749	BS007442	A8/C03	-	-	yes	GACTCCAGTGTTATTATGGGTCAGACAGGACAATAYAACACAGATGTGCA[A/G]AAGTATGGGAACATAGAGTACATGAGATGCACTCCAGAGAATGGCTTCTT	none	none	A8	12738537	12738637	8e-47	100
750	BS009948	-	A8	22	yes	GTTTTTAAAAATTATTACAAAAAAAACATCGAAAAAGAAAGTAAGAAATATGGAAAATAAAGTTAAAACAGGCTTTGACTTTTGGAAATGGAAGCTTTCG[C/T]ATAAAACCTAAAAGAAACAGAAAAAAGAAAGCTCCGCCGTAATCCCCGGCAAAACACGTCGAGTGACGAAATTTTCCGGTGTAAAACACGGCCTGGTGAA	AT4G32030	U	A8	13211159	13211359	4e-95	98.0003
751	BS013600	-	A8	22.4	yes	GTTTGTCCACACCAACTTCTAAAGACTTTGTAAGGGACTTGTTCATCGCTCAAAAACTTTACAGTTCCAAATAAATGGTGCTAACCAAGAGGCTTTCCTA[A/C]TTAAATCTTTAGATCGTTGATCGTTCAAACWAATTATTTCTCATGTGTCTAGTTAGTTTCATGGGTCTGAATTGGGTTTGGGTCGGATGTGAAGACCATT	AT2G25340	I	A8	13199484	13199691	3e-89	98.4917
752	BS009770	-	A8	22	yes	TCATCACTTCTCAGTGTTGTTTTGCCCCTAAGAGTTATAACACGAGCTCAACGTTCATGCTCCTCCTGAGTTTAAAAACAAGGCAAAAAGAAGAAACATA[C/G]TTATTATTGTCAAAGTTTGAAACTTTTCAGCATTGACATAACTTTACATCTAAAACAAAGATCCATAGATCAAAATYGAGAGAGTAACAACACTATCCAC	AT4G31770	U	A8	13269919	13269719	4e-105	99.995
753	BS013390	-	A8	22.4	yes	TTGAGCGTCCTGGCACAAAGATTGCTTTCGTGACTGCGAACCAAAGCTGGGWGAGAAAGCCAACTGTTTCTTCTTTGCRGATGGAGCTGCATTACCTCTC[A/G]AACTAGGATCTTCTTCGTGAGCATTGACTTTGGGTTTGCTGGGGAAAAAACCACAGTTAGTACGACCAGAGGGCCATTGTTGCTGTGCTACTGGCGTGGA	AT4G31160	U	A8	13408043	13408243	1e-101	99.495
754	BS008227	-	A8	26.3	yes	GGTCTTATCTGTTTGTAACTTGAGTAGAACCGTATGTACCAAAACTTTTA[C/T]CATTATTTCTCTCAATTCCTAAATTCTTATTCCCTCCCTGCTNNNNNNNN	AT4G28750	U	A8	14030173	14030265	3e-39	98.9146
755	BS006775	-	A8	26.3	yes	NNNNNNACGCAAACCTCTCTCCCTGGAACAAATCTAGAGACGACGGAAGA[A/C]CCATGGGCCAAGGACCATCCGGAGGTTTGAACCGCCAAGGGGGAGATCGT	AT4G29040	U	A8	13972735	13972641	2e-44	100.003
756	BS010296	-	A8	29.2	yes	AACTTTCTTAAATTTCTAGACAAAAAGTAATATTTTTGAATACTAACCATTAGAAAAGTCTCGAATGGCAGATAAGTTTTTCAAAAGCTTAGCTGAACTT[C/T]AAATAAAAACGATTGTCATCTTTCTCCTAATTTTATATTATTTTGTTTTTGAGAGACTCACGCAAAAATGTCATTGTGGATGGTCTTTATATTATGGTTT	none	none	A8	14595578	14595778	3e-106	99.9975
757	BS010295	-	A8	29.2	yes	CTTTAATCTTCACACGAATTCACTATTTAAGCAACCCTGTACTAAATAATGAATTCATAACTTGTACTTCCCACGTAAATGCTTAAGAAATCGTTTTATT[G/T]CCATGTTATGGTAGTAGAGAATAACTGAATAAATATATATAAGTAATTTCGTAATGTGAATTTCTACAAATAGTCAGGATGGCCGAGTGGTCTAAGGCGC	none	none	A8	14596058	14596258	3e-106	99.9975
758	BS006061	-	A8	34.9	-	TTGATGGAATGGAGGACACAGACATCAAAGCCATTTTGGAGGAAGCAGAA[A/G]GAGGAGGAGAAGAGGAAGACAATGATGAAGAAGGTGGATGGTTGGGAATT	AT1G62020	D	A8	15907802	15907705	1e-38	96.0005
759	BS009050	-	A8	36	yes	CTAAAGTATGTTTTAACAACCTTCCAGTGCAGCTGYATCAAATCGTACAGGGATCAACACAATAAGCCAATAAACTATAAATTTTCATAAGCATCAACGA[C/T]TATATGAAAACATAGCCAAAGCTGAGAAAAGTCTACCTCGGGCTGGAAAGTTTCGTTGCAAGACCAGGTGGTGCGTATCTTGCTACAGTACAAAGAATTT	AT1G30470	B	A8	16311216	16311416	4e-105	99.995
760	BS008493	-	A8	34.9	yes	AGTCTTGCTGCCCAAGGAAAGCGTCGTTATGACCGCAAGCAATCTGGATA[C/T]GGTGGTCAGACCAAACCCGTCTTCCACAAGAAGGCTAARACAACCAAGAA	AT4G14320	T	A8	16289390	16289306	1e-38	84.8455
761	BS009138	-	A8	37.1	yes	TGGGAGCTAACTTGGTSTGGCTTGTACGCATCTTAATGATTCTCTCCTATCCCATATCTTTCCCYGTTGCGAAGATGTTGGACTGTGTGTTGGGACATGG[G/T]GACCCTTTGTTTAGACGGGCTCAGTTAAAGGCTCTTGTTTCCATTCATGGGGAAGCTGCTGGCAAGGGAGGTGAGCTTACCCATGATGAGACCACTATYA	AT4G14230	T	A8	16268778	16268580	3e-99	98.9848
762	BS012701	-	A8	38.6	yes	ACAGAGTCGCAGGAGATGGGCCSTTGGGAGAGGCCGAGGACTTGCTTTACCCAGGTGGCAGCTTTGACCCGTTGGGTTTGGCTACTGACCCAGAGGCCTT[C/T]GCGGAGTTGAAGGTGAAGGAGATCAAGAACGGAAGATTGGCTATGTTCTCTATGTTTGGATTCTTTGTTCAAGCTATTGTCACTGGTAAGGGACCTTTGG	AT1G29920	B	A8	16559244	16559044	9e-103	99.5001
763	BS009170	-	A8	39.1	yes	TCACCACCGCTCTTTTAAGCAAACCGTTCTCCTGAACAATAGCTTCCAACTGCTGCCTCAGCATCGAGTTCTCCTGCTGGAGACTGCTCTGCATMGCCGC[A/G]TCGGCACCAGCACGTGCGTTGATCGACTTCTCCAAAGCTTCTAACGCTCTCCCAGCACGGTCTTTCGCGTCTTTCATGTCTGAAGCATTCATCATCTCRC	AT5G32440	Q-S	A8	16671932	16672130	3e-99	98.4849
764	BS013753	-	A8	45.2	yes	CTAACATTTGTGTTTTCCATATTTGTTTAGACATAWTTCTCTCTCTCTCTTCTTCAGTACCTCTTGTTTGTTCTCTACTTTTCTTCACCAATCCTATCTC[T/G]TCTCTYTGGCTTTTATTTTCCTTACATCTGGATTTGACCCATTTTTGGTTAACTCAAAGAGTRCAAACTTCTCTTAAGCTTCCAAGTCAACCACTTCAGG	AT1G24625	B	A8	17354074	17353872	8e-100	99.9955
765	BS006570	-	A8	42.3	-	AACAAGGCAATTCTTGAAGGTCCAGTATGCAACGGAAGTCAAGTAATTGG[A/G]TGGCACACTAATGAGAAGAGCAAAAGACTACGCAGGTTCCATGTTGATAT	AT1G27600	B	A8	17173247	17173347	3e-43	98.0003
766	BS005629	-	A8	62.6	-	GTGGTGAAGCACTTTGGGAAAGATCAGGAGACTGATCAGAGTAACTTCCA[C/T]GACGCGGAGACTAACGCTGAGCTTGAAGTACAGGAGAAGATGCCGCTCCT	AT1G12920	A	A8	19802693	19802793	5e-48	100
767	BS008272	-	A8	62.6	yes	CCCTAAACACATCGAACCCGCCGCGAGTCTCTGCAGAGTGAGGAAGACGA[C/T]TCGTCCATGGCTGACGTTGAGAATCAGCAGGAGTCTTCGTTTCCGGTGAA	AT1G12830	A	A8	19812029	19812129	1e-45	99.0002
768	BS010634	-	A8	64	yes	AATCTCAGCGTTTTTTTGACGTTTCTTGTGAGCCTAAACCGCGTGTCGTTTCCTTTGGTAAACAAACGGCATGCTTTCTTTTGGCGGAAAAAGGTGTTGA[G/T]TACTCAACTCAAGTGTTGAATACTAAATTATTCTTTTTTTGGCAGCATGTCAATTTCWGCAATCTCTTTCATGGTCTCCGTTGGATTCAACGCAGCTGCA	AT1G11670	A	A8	20156153	20156286	6e-43	61.8083
769	BS009811	-	A8	65.4	-	AGTTTCGTTAAATGTTTTCCAGCTCCATGGAACTGCAAAGTCTCATGTCTGTGTTTTTTCACCTACATGCAGCGAAGACAGTTACTTAGTACAAAAGGGA[T/C]CAAGGTTTATGAGGAACATGGTTTAGGTTTTAGCAGAATCTGGAYGAGAAATGGAATATAAAGATAATAAAATRTCTYCTMAAGYTTGAAAGAGTTGGGG	AT1G10930	A	A5	8120997	8120797	2e-100	99.9949
770	BS011141	-	A8	90.7	yes	ATTTCAGGCTGATTTRGAAGAAGCAAAGACTCAGGAGMMAGCGAAACTTCAGAGTTCCTTGGAGGAAATGCGGAAGAAAGTGGAAGAAGCAAATGCATTG[T/C]TTGTGAAGGAACGTGAAGCTGCAAAGAAAGCCGCTGAGGAAGCTCCTCCTGTTATACAAGAAACACAAGTCTTGGTTGAAGATACAAAGAAGATCGAACT	AT1G08730	A	A8	20553829	20553629	2e-100	99.4899
771	BS009004	-	A8	68.5	yes	AATATATGAAGAGATTATAAACAAGTAAAGCCCAAAGGCCCATTAAATAAACCCTAAGCTCAGAAGACATGTGATATAAGCGTGTCTCTCATTTCTACTG[A/G]TTCGGCGGCTCTCTAGGGTTATCACTTGTAAGCAGGAAAAGATGCCGGCGGGACATGGAGTTCGTGCTAGGACAAGAGATCTGTTCGCGAGGGGGTTCAG	none	none	A8	20371517	20371317	1e-101	99.0026
772	BS008786	-	A8	92.2	yes	CAGCTGCAGCAAATAAACGGAGAAACAGAAAGTCGTTAGAGAAACATTTTAACATAAGYYGGAGAACGAAGAAGAGCTATAAACCCTAGATCTACCGTTA[C/T]GAGAGAGATAGAGAGATCAGAAATTGAGGAGACGCGAAATGGAAGAAGGAGGAAGATAAGAGGGAGAGGGAAACTCACGAGAATTTCAAAACTTCGACGG	none	none	A8	20903149	20902948	8e-100	99.4901
773	BS011440	-	A8	73.4	-	NNNNNNNNNNNNNNNNNNNNNNNNNNNNNNNNNNNNNNNNNNNNNNNNNNNNNNNNNNNNNNNNNNNNNNNNNACCATGCAAAAACGATCCATAAAAACC[A/G]ATATAGTAAATTTGTGTATGTAATTTTTCTCCTTGATTATTTACTATAAATGTGACATATGATATAGTCAAAGCCTTAGTGTTCAGAATGTTTAATTTCA	none	none	A8	20853730	20853631	8e-49	78.7402
774	BS007977	-	A9	0.2	-	CCTACAACAACAGGAGATTTCCAAGGTGTGAGTCCCAGTAGCTTTGATGG[C/T]AACGGCAACTACAGCATTGGTGTCAAAGACCAAAGTGTCTTCCCTGAAAT	AT4G01310	O	A9	874456	874364	1e-38	89.9961
775	BS008184	-	A9	2.7	yes	GTCACAGACAACCCTCTGGTGATCGCCGGTGGAGTTGCTGCATTTGCYGT[A/C]CCCTTTGTTCTCTCTCAGGTTCTGAACAAGAAGCCTAAATCCTTTGGAGT	AT4G01050	O	A9	757503	757603	2e-44	98.9902
776	BS006053	-	A9	2.7	yes	NNNNNNGATAACATAAAGTATAGTGGGACGGTCCAAGGGTTGAAGTATAT[C/T]TGGAGAACCGAGGGACTTCGTGGTCTGTTCAAAGGAAACGGCACCAACTG	AT4G01100	O	A9	778459	778552	7e-44	98.94
777	BS009087	-	A9	7.4	-	GAAAGTGTTTTGATGTTATGGAGGAGGAAGAGAGAGTTGGATCAAGCAAGAGAGATTTAAGACCACTGAAGCAGATAAGGCACGCGCCAGCCTCTGATTC[A/C]ACATAGCCACAGAATTTTTTGGATTTCTTGATGACGTAATCATAAAATGGGCTTTAAACGGGCTAAAACAAAACTAAATTGGTTGGTTTGTTAGCTGTTA	none	none	A1	26982589	26982788	6e-104	99.495
778	BS007329	-	A9	12.6	-	TTGAAAGTTATACAGAACAGCCGGACGTTTCTGTCTATCATAGCTGGAGT[C/G]CTTGCAGGGATAATTGGATTCACAGGGTTGACTGGTTTTGTGTTTTACTT	AT5G49540	W	A9	2555827	2555744	5e-38	83.0004
779	BS008046	-	A9	16.3	yes	TGGAGACTCGGAGGGTTGGAGTCCCGACGGTGAACGAGAACTGCTACGAS[C/T]TAGATTTCACCGGAGGATCCAAAGGCGTTATTACGTACGGACACAACTGC	AT5G24930	Q	A9	1600302	1600402	8e-47	100
780	BS013212	-	A9	16.3	-	GAAAGTGGAAGAGAGAGAGTCTTGAAACTAACCCAAGTACATGACAACCACCTTCTGAGACTCTCCGAGATATCAAACCCATTAGTCCAACACTTCCTCC[A/G]CCATAAACCAAATCTATCTTTCTCTTCACCTAACACAAACGAAACAACTTCAATCACCAAACATTCAGACCAAACTATAAACGACTTCAAAAGCAAACAC	AT5G26140	Q	A9	1777471	1777273	8e-100	98.5001
781	BS013152	-	A9	16	yes	GCAATGTTTGAGTAATTGTCACGTAACAATGGGTTAGCATAAACTAACAGCAAAACTAGCCTTGCAAAATTAAACTGAAAATTTCAGTTCGGTTTAATTC[A/G]GAAAGCTTTTGAAAATACTTTTTTGTTAGTTCGAATTTTAAGAAAATATATATATATCCAAAAATTAACCAAAATAATATAACCGAATTAACTAAATTAT	AT5G26340	Q	A9	1829552	1829710	1e-74	77.4966
782	BS012827	-	A9	16.5	yes	TCTTCTCTAGAATCTTATCTAACTTGCTATATATGTTTATGAAATGGTGTTCTTCCATCTTTTGTTTCTGTAGGAAAAGGCTTTTCAATATGATGAATGA[C/T]CTYCCATCRATWTTTGAGGTTGTGGCTGGCACTGCTAAGAAACCATCCAAGGAGAAATCTTCTGTTTCCAACAATAGTAGCAACAGATCCAAATCAAACT	AT5G26210	Q	A9	1796134	1795937	2e-96	97.4622
783	BS006999	-	A9	16.3	yes	ACTCATGACAACACACATAAGGGCTTTGTTAAGAGGGATGGTTCTAACGG[G/T]TTTTAAAACCTTTTGTAATGACTTCTGCATAGGTTCGTTATGAGAGCAGG	AT5G24470	Q	A9	1540513	1540413	5e-48	100
784	BS008921	-	A9	16.7	-	GAGTAAGCACGATCTGACCATCATTTCCATCTCGGCTAACCAAAATGTTACCACCGTGACGATCTGCATTAGCAAGCCTAATGTCTAGAACCGAGATCTT[A/G]TGAACCTGATCAACAGGGAAGRCTCCGTATCCCATATCTTCACAAGTTCCAACATTACTCACAAACATCTGCAACGAGCCAATCTTTGCGTTCTCTTGGG	AT5G24240	Q	A1	9151771	9151969	1e-94	96.98
785	BS006893	-	A9	17.4	-	GGAAGGGCCGAACAAAACGAATACAACAGTCTCGAGGCCAGATCCTGTAA[A/G]CAACAACCCTGTGGCGACAGAGACAGGTGGGTTGAGTGGGAAACCGCTCT	AT5G23300	Q	A1	8957449	8957366	5e-38	83.0004
786	BS008888	-	A9	21.8	-	AAGATTGCACTAGTCTCCCAATAGGCAAAAACGGACGAGATGATGAGGAAATGATCCTATGGTTTTTGAAAGACMGGAGATTCTCTGTTGATGAAGCCAT[C/T]GGAAAGCTGACTAAAGCTATCGTATCCTCTTCCTTTGTGTTATTCTTTCTTCAATCATTCAATAATCTTGAAGCCATTGCTTGTGTTTTGCTGGTAATGT	AT5G63060	X	A9	3233587	3233388	1e-74	93.4701
787	BS008886	-	A9	21.8	yes	TGAAATGAAGCTAACAGAGAGCAAGAAAGAGACTAAAGAGAAGTAGTTGCTGAGTTTTTCCAAAGTTTCAATCTTTACTGAATAGTTCTAACTCAAGAAC[C/T]CAAATCTCAGACAAAACAAGCAAAAGTTTTGTTCTTTATTCTTCTTCAGACAGAGCTTCTAATGCCAAGAACAGAGACAAGACCACAAAAGCATAAAGGC	none	none	A9	3233723	3233923	3e-106	99.9975
788	BS006143	-	A9	21.8	yes	ATCTGCTGATTTCGGTTATGAGACAACAACGGCACGTTCCATCGGTATCC[A/G]AAACGAAACAAGTACAACGGAACCAGCAGCTATCCAGAAGCAGCGATCAT	AT5G62810	X	A9	3149276	3149376	5e-48	100
789	BS005756	-	A9	21.8	-	CACAATCACCTACTCAAGCGGCTGACGAGGCTTTGGGAGGAGAAGAAGAG[G/T]CTCCACAGACGACAAAGGCGGAAACTGAGACAGAGATCAAGAAAACAGAA	AT5G63050	X	A9	3231669	3231769	1e-38	96.0005
790	BS007125	-	A9	23.4	yes	ACATTAGCTTGGTTTGCGGTCTTGGTGGGGATGGCAGGACAGCTSACGAA[C/T]CTCGGTGTTGTTACATGGATGTCTGATTGTGTAGCCAAAGTTTTACAGTC	AT5G64290	X	A9	3488101	3488001	2e-44	98.9902
791	BS007165	-	A9	25.5	yes	CCTCCGCCGCGACGGCGTCCGAATCCTACGCARGCGACGAACACGCGATC[G/T]TGATGAAAGGAGTTCGAATCTCAGGCAGGCCTCTCTACCTCGATATGCAG	AT5G65720	X	A9	3794228	3794328	4e-42	97.9802
792	BS012040	-	A9	25.5	-	GATTGACGGCCGTCGTTGGCGATACATGTCCTGCACCGTGCTCGAACGGCGTTGAAGGTATCCCCGTCGCGATGTCAATGATCGGGTTTCCGTCTTTGTA[G/T]GTAYTRTAAGCRGTGGTCATGAGAGCCGATCGAATMGCCGCGGGGCTCCATTCGGGATRYACAGACTTGAGAAGARCMGCTAAACCGCTSACGTGAGGGC	AT5G67360	X	A9	4415931	4416131	1e-95	99.9949
793	BS008859	-	A9	33.8	-	CSGTCAGTCCATGGCGAGAGGCCTCTTGGAAGGCSGCGGAGATCTTAGGCCTTTGGRTTGGATCGGAGGCGACGTACATGAGCCAATAGGCATTGAAGCC[A/G]TTAGCGTAATAAGGATAGCCATTGAGGCTAAACTGAACACCTTTTGTTCTCACGAACCCATCCCTCGAAGACGCATCAGCTCCTAGCTTCAAGTAGCTTT	AT5G66460	X	A9	4167241	4167439	9e-103	99.4899
794	BS007081	-	A9	37.3	yes	GGAAAACGTATTCAGTCAAATATGGGGGCGAAAAATCATGGAGTTGTCCT[A/G]CCTGATGCCAACGTCGATGCTACTTTAAATGCTCTACTTGCTGCTGGATT	AT2G14170	G-H	A9	3893874	3893784	4e-42	89.999
795	BS011322	-	A9	40.4	-	CGACGTGTTTCTGTTTACGCATCCTTGATCTACGTGCAGATTCACGGTTCGATAGCATTCTCTTACGCTTYCGGTCGTCGACSGCGACGGCGGAGCCAGA[T/C]GGGTTTCCGCCGTCGGAAGAGCTAGAGCTCCGGTATGTGCTGCTAGATGACGCCATTTTATTCRGCCGAAAAATGGTTTAACAAAGAAAATTATTACAAG	AT2G18160	H	A9	4849216	4849416	9e-103	100
796	BS013226	-	A9	40.4	yes	GCATATTCGCGGAGATTCTTGGTCGAAAACCGATATTCCCGGGGACAGAATGTCTCAACCAGCTTAAGCTCATCATCAAYGTCGTTGGTAGCCAGCAAGA[A/G]TCTGATATTCGGTTTATAGACAACCCGAAAGCTCGAAGATTCATCAAGTCTCTTCCTTACTCGAGGGGTACACATCTCTCCAATCTCTACCCGCAAGCCA	AT2G18170	H	A9	4862772	4862572	9e-103	99.5001
797	BS008894	-	A9	37.3	yes	AATGTCCCTGTCGACTCTGTAAGGAGAAATTAAACTTGCAATGCAGATGATYCCAGCGTCAGCGAAAAGCTTAGCAACCTCTCCTAAACAAAKCAATCAA[A/C]GGAGAGATAGATTCGTTGTTAGTTGTTTAGATACACAGAGAGATATTGGTTCGTTTGTTAAAAAGCTCACCGACTCTACGAATGTTCTCGGCACGATCTT	AT2G14750	G-H	Scaffold000178	17991	17802	1e-60	90.9139
798	BS009549	-	A9	41.5	-	TGACGTCAGATGTTTTTCCCGCCGTTAAAGATCCAACGAGAGCACAAAGATTCAGGATGCCCATCAAAACTTCTACCTGATCATCGTTTATTTTCAGATC[A/C]TCTTGTATAAATATCCGTGCTCCGCTCATAACTCCCGTATCTAAGCACAAACAAAAAGAACAAGAAGATTCATTAACATAAGGGTTTTGGTTGGACGGTA	AT2G18480	H	A9	4958784	4958984	3e-106	99.9975
799	BS006703	-	A9	43.3	yes	GATGAGGAGGACGAGGAAGATGATGATGAAGAGGACGAAGATGATGATGA[G/T]GAGGACGAGGAAGAAGAACAAGGAAAGAAAAGCAGAAAGAAGTCATCAGC	AT2G19480	H	A9	5438710	5438802	3e-43	91.9956
800	BS006266	-	A9	44.8	-	AGGGCTCCCTCTAAGATCTTCTGGCGTACCGTTCGTGGGATGATTCCACA[C/T]AAGACCAAGCGTGGTGCTGCTGCTCTTGCCCGCTTGAAGGTTTTTGAAGG	AT3G24830	F	A9	5734954	5734891	3e-26	63.0016
801	BS008578	-	A9	49	yes	TTCGGCTGCTTCTTCCACCGTCGACGTCACTGAACAGAAGAAATCAACAA[A/G]AACACTTCCGTTTAGAGTGGGTCACGGGTTCGATCTGCATAGATTAGAGC	AT1G63970	D-E	A9	6996553	6996649	6e-41	94.0027
802	BS007692	-	A9	53.4	yes	GCTTTGCAGAATATTCAGCTGGCCAGTTTTTTTCGCTGGTATGTTGCTGT[C/T]GAACTTACTGACCATGTCTATAACAAGCGATATTTCAGCACATACGACTT	AT1G60490	D	A9	8824833	8824933	5e-48	100
803	BS009362	-	A9	51.4	yes	TGGAGTTTGGGATGTCTACCACYTTCTCATACCGAGCAATCTTGGTGATGAAGTTTCTAGGGTTTGATAGATCCGAAGAGATGGGCATCCGCACTCTTAG[A/C]GTGCATACGTTTTCATAGTTCTTGAGCARCTCCTCCACCTATTATTGCATTTCAAGAACTTAGCTCAAGATATAAGATCTAATCTGAAGTAATTGAATAA	AT1G63000	D	A9	7501609	7501809	6e-104	100.003
804	BS009360	-	A9	51.4	-	CTGTTGGCAGCATCTTAAGCTTTAACTCCAGTCTTCTTGTTTGGCTCAAACACAAACTTGATGAGAGATTCTTTGATAGACAACATCTCAGGGAACTCAG[A/T]CTTCAACTTAGTGGCATCAAGCTCGTTGTTACTCCTTGGAGCCACAATCACTTTAGCTTGTTCCTCCAATGTGAAGTTCTTCCAAGTGAAGCTCGGGTCA	AT1G63000	D	A9	7501278	7501478	3e-106	99.9975
805	BS011409	-	A9	51.4	yes	TGAAGGTATGCTACTGAAGCAAATCTACAGGAAGCAACAAARCATTTCATTAAGACAAGATGTGARCAAACATAAGCAACATGTAATAAAGTGAGAAAAC[C/T]CACCGAGATTCATCAGAAGGAATGTGATTCCAGTATCTCCGATCATCAATCCCGGTTACCGACAAACCCTTAACCGATAAGCATAAACAGAGATCACTGG	AT1G63090	D	A9	7455553	7455350	3e-85	97.4785
806	BS008741	-	A9	54.1	yes	AAAAAATAAAAAAAATAACGTGGTACTAGAAACTCATGTAACGGTATCTGGGCTTTACTTTTTGGGCCTATCTTAAAAATCCTCACAGGCCCAAATCGAA[C/T]GGYTTACATATTGTTCTTTGACCCCTTCCCCTTGTACCTTATCCACGTCGAGACATTTAAACGATTCGCTAACGGAGACATCTAGGACTGGAAACTACAA	none	none	A9	6444545	6444744	9e-103	99.5001
807	BS012009	-	A9	59.2	-	TTTCATCATTTTATAGAGAAACATTTTGTGAAACCATTTTAATTGTCTAATTGGATGCAGGTGATACTTGACTGCAGATTCTACACCTTATTTGCCGTTG[C/T]TGGAACTTTATTAGGTTCTGTACTCTGCTTCTTTGAGGTAGTTTTCTTCTCCAGCTTCAATTAGATCAAANNNNNNNNNNNNNNNNNNNNNNNNNNNNNN	none	none	A9	14285261	14285091	1e-88	100.005
808	BS013749	-	A9	59.5	yes	GTAAACGTTTAGGCAATAGATGATGACTGCAATCAAACAGGACAAATGGTTGCAGCTTTGCTTGGTTGGCCACAAGCAACTTTTGCATCTAAGGTGGTAA[C/T]AAGTGATTTATACAAGTTGTTATAATTATTTTGTTCATTTCGTMTYTTTGTTTAGTAGGTTGTGTTGGATAAGGATAAGCAGTTTGCAACTGTGGATAGA	AT5G43430	V	A9	13836149	13835950	5e-91	96.9697
809	BS008200	-	A9	59.5	-	TGACCTTGAGCAACAGAGAGAGAGAGAGAGATGGGTTTCTTCTCGTTTCT[C/T]GGAAGAGTTCTTTTCGCTTCTCTCTTCATCCTCTCCGCTTGGCAAATGTT	AT5G43460	V	A9	13821126	13821029	3e-43	97
810	BS011455	-	A9	62.1	yes	AGACGGAGGAGGAGACGACGAGGGAAGTTACGGCATATTGGAAGAAGTTTGTGGAGACAAAGAAGACTAACAAGAACAAGATTTGCTAATAAAGTTTAAT[A/G]AGTTAATATATTTTGTTGTTTTTATCTCTAATTAAGCTACCKTTGAAACCCTTTTCTTTCATGCTGCTCTRATTATTTTTGGTTTCAAATCTATACTATT	AT2G02010	K	A9	15250133	15250333	6e-104	100.003
811	BS009046	-	A9	62.6	yes	CTCTCATTAAAACAAAAATCATTTGGGTTTACAGATGATTAATGAAAGTCCCTTTTTCTTACTACAACWAAGGATGATTTTTCCTTGTTTTTACTGTGTT[A/G]GAGTTTGTTTGAATAATAAATTACTTTGTGGAAGGCACAAACCAACAACAAGTTTCTTGTGTTCATATTCTCTGTTACTTGTTTGTGTTGAGCAACTACA	none	none	A9	15909977	15909782	2e-69	91.46
812	BS005667	-	A9	62.9	yes	TGTCAAGGAGCAGAACGAACATGGGCTTCAAAGTTGATTCGTCGAGCAAA[A/G]GCAGATGGGGTAGAACAACAACGAGTGACTCTCCCTCCAATACAAGAGTA	AT4G04180	O	A9	17655844	17655772	2e-23	67.9995
813	BS005780	-	A9	62.9	-	AGACAAGTTTTATTGAGAAGCACAACAGAGACTGTTTTGTAACGTAACTG[C/T]TCTGTAATTGAGTTATGTTTTCTAACCCACTGATCCTTCAAGCTTAATAC	AT2G34430	J	A9	17422387	17422291	6e-41	94.0027
814	BS009542	-	A9	62.9	yes	YCGTCATTACTCKGCGKYGAGAAGACGGAGAGCGGAAAACGACGCGGCGGAGGGAAGGGAYGGGAGCAGGGGAGACGGAGGAAGCGAATGAAATGGTGGA[C/T]TTGGGATTGGATAGCGAAGCTGTTGATAAAAACGAAGAAGAAGCCGCCATTGTTGCTATTCGATAAATCACAGTGAGAGAGATCTGAGAGATTTAGAGGA	none	none	A9	14417448	14417645	3e-85	96.4103
815	BS006486	-	A9	63.4	yes	GCCCTCTGCTCCTCCTACTCTCCGGGAGCCTACACCTCCCCAAAAACCTG[G/T]TACTCCTACGCCGTCTTCTTCCCCTCCACCACCGCAGAAAGCTGTGGCTG	AT1G34000	B	A9	19278613	19278713	5e-48	100
816	BS007004	-	A9	63.4	yes	TGTGTATTTGAGAGAATAAAGCACTTCTATAGTTATATATATATATTCTG[A/G]AAACTTCTTTGTAACATAACTAAAAACCGTCTCTATCTATGAATTTAGTT	AT1G33780	B	A9	19392107	19392203	1e-42	96.0003
817	BS006878	-	A9	62.9	yes	CTCAAGGTTAAAGAGATCAAGAACGGGAGATTGGCCATGTTTTCCATGTT[C/T]GCTTTCTTCATCCAAGCTTATGTTACCGGAGAAGGGCCTGTTGAGAACCT	AT4G10340	P	A9	11630519	11630619	5e-48	100
818	BS006088	-	A9	63.4	yes	TTTTTGTCTTTGGATCAGAGTTTCCGTAACTGTTACTGTAACCAGAAAAT[A/G]TTGGCACTTAAACGGGGTCTCTCATATCGGAAGAACAAGACTTGTGGTAT	AT4G22150	U	A9	17651481	17651381	1e-45	99.0002
819	BS006311	-	A9	62.9	yes	AGAGATGAGCGTGTTTCTCTACAGACTTCAAGTGGAACAAGAGACAATCA[A/G]ACAGCTACAAGGCAAAGAGACRGGRCTCCGCGAACATGGCGAGTTTATCA	AT4G11980	P	A9	18176418	18176518	1e-45	100
820	BS012474	-	A9	62.9	yes	ATATTTTACTTACTTTGCAGAATCAGATCACTGCGTAATGGAAAATCTACAGATGATGAACCTGTGAGAATCAAACTCATCAATAACAAGAACGGAAGAA[A/T]TATACATATAARATKGTTAGAATTAAAGTGTTAGAACAAGGGACAAAGAAGTGAAACCTAGAGAAAGAAATGAGAAGCTGCGGTCGGGGGAAATTTGCAA	AT4G12030	P	A9	18130117	18130315	4e-98	98.9874
821	BS012839	-	A9	63.9	-	CACCTTCAGAGGCATTGTCATAATCTGGGAACGGYCTATGTACTTTCTTCATGGGGCTGGTAGATGAACCAGTGCATGGCTTACATTGTTTATAAGCACC[A/C]GAGAATTTCATTGCCATATCTTTGATCTGCATAAACGCAACAAAAAGATTAATACAACAGTTTCACTAACAYTATATGTAGTATCAGGCTTTAAGCCATG	AT1G31880	B	A9	20567383	20567583	6e-104	100.003
822	BS009264	-	A9	69.9	yes	CGACATYACCTAGACGCTGCSATTTCGAGACAGATCACAGCTTTACAGATCTCACCCTGCGAATCCGATTACAAAYTTTTAAGACGGATGGTAATTAAAA[A/G]TCAAATAGTGATTGAATTTTGGATTCGGATTAGGAATGTCTTACAACGCCGATGACGGATGAATCGAACTGAGCATCACAGAGACGTCGAATCTCGGCAG	AT1G26840	B	A9	23550130	23549930	2e-93	97.9696
823	BS005865	-	A9	71.9	yes	CCCAACTTCGTCGTTTTTGAAGAGGGTTCGAAACCTAGAGCTGGKCACTC[A/G]AAGAACACTCGGATGGTGAATGCGAGTTTCATAACGGGGCTGTCGTATCT	AT1G24050	B	A9	23907532	23907453	2e-34	78.7879
824	BS011285	-	A9	74.7	yes	GTTTGTACATGTTCTAGTTGTTCCCGTTTTAGTTATGTAATGAAGTATGAAGATTTGCATTTTAGACAACGATACTAGATCTGCGTTCGAAATTTCCGAA[C/T]GCTACTCGGAGCCTTTGTTTCTGCTTTTTTTCATTTCCAAAGTCCAAACTACTACTAGTCAACACCTGCTCGGATATCGATCCCGTCGGACGAGACCATA	AT3G50590	M-N	A9	25241017	25240817	1e-101	99.0026
825	BS005810	-	A9	97.4	-	TCCTCAGGGCCAGAGCCTTCTGCTGTGACTTATCAGATCATACTCAAGAC[G/T]TTCGTGGAAGGGAACAAGTTTAAAGAAGCTGAAGAGGTTTTCGAGACTCT	AT3G59040	N	A9	29160217	29160117	5e-48	100
826	BS012397	-	A9	95.8	yes	TACATCACTTTAGCGCGGGAAGACTACTCGCTTTATTAGAGGGACACGTGTGCTGTTACGTTAGCGAGTGGTTTCAGACGCTATGTGRATCGCGTAGAWR[G/T]CGATCAGCTTCCTCGGTTTGCTAAATATCTTATTCAATAATGGGCCACCTTATTGGGCTTAAAGCAAAAGAAAAATCATMTGCTTAAGTCAATWAGTCGG	AT3G58740	N	A9	29084590	29084790	4e-98	99.4898
827	BS010783	-	A9	96.1	yes	CTTTCAGCGATGCTGCGCGGGTGAGTAGCACAGCCACGCTTGGCCCTAACCTTCCAAGGTACCGAATCCTCTGGGATGTTTATCAAACTCTCCATCTCCA[G/T]TGACGTTTGTGGCATGCTAAACTAAAGAATCAAAACCATATATATCATATCGAAAAGAATATAACCACTTAATGGTCAAAACCAAACATCTTGTTAAAAC	AT2G43140	J	A3	10364598	10364798	3e-106	99.9975
828	BS012635	-	A9	98	yes	TTCTTTACCTTGGAGACGCCCTGCAAATGTTTTCCGAACTAAGGAAGATGTTCGCCCCATTTTCTGGTAAGCCTTCATTTTGTTACTCTTGCTCTGATCT[A/G]GTCTCACCAATCGGTTCAGATCTTAAACTTGTATTTWCGGAGAGAATAATTCCATTTGTTACTCTCTGAATCTTTGCAGGGCAAACCGTCCAAAGAGCTA	AT2G44160	J	A9	29505036	29505236	4e-105	99.995
829	BS012793	-	A9	98	yes	CCGTTAGATTCTCGCAACATCTTTTTAGATACTCACAATCAACTTCCGTTTGCTTCAGCTTTGTCCTACACACACATATCAAGAGTCCAAATTTTTAAAT[A/C]CCCAATGCTAAAACCGAATCCAAACTAGACCAATTCCAGAACCAGAACCGTAGATAGCCGGTTTTACACAGATTGTTAGTAATTAGTAGTATTATATTTG	AT3G60390	N	A9	29640302	29640501	6e-104	99.495
830	BS008504	-	A9	100.5	-	AACGAGGAGGAAGAAGTAGTAGTCGTTGAAGAGAGCGAGGTGAARGAGTG[C/T]ATACGTAAGCTTCAGGAAGACTACGAGGACGAAACGAAGAGTAGTTGTAA	AT3G62630	N	A9	30404634	30404534	2e-44	98.9902
831	BS008251	-	A9	103.1	yes	CTTCAACAGTTGAGGGAGAAAGACGCACGGGAGAAAGATCCAACTTTTGT[A/C]TCCGAGAGTTATTCAGAGTGTTACCCGGGTTACCAAGAGTACAACCATGA	AT2G26460	I	A9	30714303	30714203	5e-48	100
832	BS012841	-	A9	107.5	yes	AGGTTGACGGTGAACGAAAGKAAGTTCGTGGAGACWGCGTTGCAGTCTGAGCTCAGAGTAGATGGTCGTGGTCTTTATGATTACCGCAAGCTTACTATTA[A/G]GTTTGGMAAGTAAGTGCTCTTTGAACTTGTTCACACTGTTTGTGCATTTGATGTCTTGTAAGATTCTGATTGCTTTTAGCTCAGAAAGACTTCAACTTTT	AT3G12990	F	A9	29687467	29687667	2e-100	99.4899
833	BS010149	-	A9	104.5	yes	TCAGGTTTGTTTCCTTGGTTTTTTTKAAACGAGTAAACATATCAATAGCGTCTTCTCCTAAATCCATTCTTCGCCAAACATCTTATCATAACGCACCAAG[A/T]CTCCAGWGTCTTCCCAGGCATTTCCTCGAAAACACTCGATGCTTCATTCATCAGCCCACAGTTGGAGTACATCTCTATCAACACATGATATGAACTCACA	AT2G25580	I	A9	30874372	30874572	4e-95	98.4801
834	BS010683	-	A9	107.8	yes	TTACAAAAAACATAAATTATACCGAATAGATATGGAAGACAATACATAATTATTCAACACCAAAAGAGTCTGCAGCCAAATATTTTTATTAATTTCTTCA[C/T]ATGGGCTTAACCACGCTGTAACCTCCATCGACCGCCAGATTCTGCCCGCTAACGTAAGCTGAATCATCCGAAGCCAAAAACAAAGCTGCTTGAGCCACGT	AT2G47130	J	A9	31661753	31661556	2e-104	98.4951
835	BS010211	-	A9	107.8	yes	CTTGAGCACAAAGTCACGTTCGCATCCAARTGAGAGGGAAGCAATTTCAGGAGTAGGACCGTAAAGCTTTTCATCGTCTGCATGCCAACCAACGTAGTCG[T/G]TGGCGCCTTTGTACCTATTCAAAAGCAAGCTGTTGAATCTGCTTCCAGGAAGGGCTTYGYAAATCTGAMAABACAAAAAGAKAMGCGTCAGTTCCAACAC	AT2G22260	I	A9	5156169	5156369	4e-88	97.4228
836	BS010932	-	A9	107.8	yes	CTATGTAGTCAGCCAATTCTTGGTCCGGTTTGGTCAAGATCTTGGACATGCTCTCTCTGATCCCCGGGTCAGAGATTCTCGAGCTTAGGGTTCCGGTTGA[T/G]ATATCGTTGACGAGCTCWTGCCAGTTGGTTTGGAGGAACCGTATGGCACGGAGGAGACCGGAAGCGAAGACAGCACCGAGACGAAGGACTTCGTGRCGCA	AT2G23170	I	A9	31632784	31632584	1e-101	99.495
837	BS012088	-	A9	107.8	yes	ATTATAGTTGTTGGGTTCYTGCTTATKAACGATGAGATTTGTTTGATCTTATAGAAGATGGAGTACACTGTGGCTCGTGTGTCTCCGACACGCGGCAGCT[A/C]CGCGGTTGATTTTGATCTACGTGGCTTTGTAAGTAATATCTTGCTGATGTCGGTAGCTTTATTTGTTATGGGCTGTAGTGMTGTACTSTAAGGCCGAGAG	none	none	A9	31657006	31657206	1e-101	99.9975
838	BS012068	-	A9	113.4	yes	TCATTGTTGGTTTCTTCTTTGGTGTTGAGACCCTCTCTGGTGTTCTCGCCGGCTCCCTTGTTTCCGGTGTTCAGGTATATTCTTGTGAGTAACTTAATGC[A/C]ATTTAACATATGCTCATCCACGTTCTTGTTTTATATAAATAGATTGCCATCTCTGCATCCAACACTGGTGGTGCTTGGGACAACGCCAAGAAATACATTG	AT1G15690	A	A9	33532161	33531961	3e-106	99.9975
839	BS008606	-	A9	113.9	yes	CAGTGGGGTCAAGAAGCGAAAGACTTTCTCGCTCACGGGATGTCTACATGGCCACCGGTCTGTGCAGCCGCTGAGAACGGTGAGCTCTACGCTTGCTGCC[G/T]TCGTGATCTGACGGTGAAGAGTGATGACACGTGGCAGAAAGTTGTGAATCTACCTGATGRCGTGTGCAATGTATCATACATGGCGGTAAGGAGGTCTGGG	AT1G15670	A	A9	33540991	33540791	4e-105	99.995
840	BS013302	-	A9	119.8	-	TCTTAAGAGAAACAAAGAKAGGTAGATACATAAACAGTGKGAATGACCTTTGATCAATGCTATGATGATCCTTGTTGCCAATCTTTGTAGAGACATTACY[C/T]GAAAGTCCTGAAATGCATCAAAACACAACACAGCTCAACTCAGCAACAAGAAAGAATCAAAGAGGTTTTTAAAGTTACCAGCTTTCAATGAATCGCCATA	AT1G11750	A	A9	34775568	34775768	2e-100	99.4899
841	BS006724	-	A9	124.5	-	CCATCTTCTTCCTCGCTTGATACGAATGGGAAGGGGAACAGAGTTGGGTC[C/T]ACTAATTTTGCTGGACTTAACTCAACGCCAAGCTCTGGGAGGATGAAGGT	AT1G08510	A	A9	35486565	35486665	3e-43	98.0003
842	BS011211	-	A9	121.7	-	TCTMGGTATSTCTCACATGAACATAGCTTSATTGTTGCGTTTACATGTAGAGAAAAGTGTTATTGAAAATTTATAATAGTTTAGAAATATAATACGTTTA[C/T]ATGGAATGTGGTTTGTAGGATCAGAATGGTTATACACCACCAGATAACAACAAGTGATGTGCAYTACACATTGTCTTGCTTTAAAGTAAGAATATTATCA	AT1G08630	A	A9	35471954	35472154	1e-101	99.9975
843	BS009187	-	A9	125.1	yes	AAATTTTTCATGTTAAGTAGTTATGGTTTCACGATAGCATAATTCTATTCAACCTTTGCTTATCATGTATTCCCTTTTACCTCCTTGATTGCAGATATGA[A/G]AGCTGGGATGATCCTGAGGTTCCAAAATTTCATTATGGTTCTCATTATTCAAGTGCTGGAATTGTCCTGTTTTACCTTATTCGCCTCCCACCGTTCAGTG	AT1G03060	A	A9	36615937	36616137	3e-106	99.9975
844	BS012418	-	A9	122.6	yes	CCAGGAGARAAGAAGTCAACCACAACRAGCTTATCACCAGCGTTGGTTAGAGAGTCAACGAGCTCCTGAGCTGAAGAGATCTCTCTCATGTTCTCTTTCA[A/G]ACCCTTCTCCCACCATCTCTGAGGCGTCCCAATCCTCAACGCTGTCTGCATACAATRTAAAGATCACTTTTTTAACAGATCCGAAAACCCTAAAAGGCTA	AT1G08570	A	A9	35481958	35482158	9e-103	100
845	BS008161	-	A10	0.4	-	AGGAACGAGCAGTTTTGGGTGATTGGTGGGACAAGCGCGCACCCTGCAGC[C/T]GTTCTYCAAGGTCTTCTCAAGGTTATTGCTGGWGTTGATATCTCSTTCAC	AT1G02730	A	A10	4136503	4136603	4e-42	98.9696
846	BS005725	-	A10	2.2	yes	AYTGATGABCAACCGGAACGTGGCTAAGTCAACAATGTATGTGAAGGAGA[A/C]TGCACCTCCTCCTAGATACCCTCCATCTAGAGTAAACCCAAGGGTTTTGT	AT5G44290	V	A10	2820658	2820560	1e-42	96.97
847	BS006190	-	A10	6.9	yes	AAGTACTTTTGGAGAAAGAGACAATGTCAGGGGATGAGTTCCGAGCAATC[C/T]TGTCTGAATTTACAGAAATCCCACCTGAGAACCGTGTTGCTTCATCGACC	AT1G06430	A	A10	1381307	1381400	3e-39	91.0014
848	BS005847	-	A10	3.3	yes	CTCTCTCTCATTGGGTAAACATGATTACTGTCACCTCCAAGCTCTCTCTC[A/G]TCCCTCCTCCATTCTTCTCYGTCGTTAACTCTTCTTCTTCTTCTTCACGT	AT1G04620	A	A10	2422217	2422317	8e-47	100
849	BS007715	-	A10	6.9	yes	CCGATCAAAATAACGACGAAATCAGCAAGAGAATCGAGAGCCTGACGGCG[A/G]AGATCGAGGAGATGAGAGGATCSGAAGCCAAGGCGAGGCGCAAGATGGGG	AT1G06530	A	A10	1327714	1327625	1e-35	86.8727
850	BS013162	-	A10	6.9	-	TAGTACTTTGCTCTGTTTTCTACCTGAAAGTGTTAGACTTTGCTCTGTTTTTACCTGAAAGTGTTAGACTTTGCTCTGTTTTTTTGGTGGGTTTTTTAGG[A/G]GCGAGTCCGAAGTTCAAAGATACTGGTAGTCTTGGGAGTAAGGGTTCATCTGTGTCTGTAAGACCAACCCCTAGAAGTGAGGGTGAGATCTTACAGTCAC	AT1G07570	A	A10	788141	788337	8e-100	97.4952
851	BS009413	-	A10	6.9	yes	ACAGTGCAAATTTCCCTGCAAAATTTAAAATTGGAAACGTTAGCATGCATATTTTTGAACGTGACATAAGACTTTCTTGGGCAAAAAAGGTGTAGTAGGA[C/T]GATACCTGCGGCTTTAGAGATGTGAGGAGCCTCGCCGAAGAAGGAAAGAATGGGAGGAGCCCAAATGTAGACGGGAAGTAAACATAAAGCAGTGGTAAAA	AT1G47530	C	A10	600021	599821	3e-106	99.9975
852	BS012487	-	A10	7.2	yes	GCAAGTACCATGGACAGAGACTTTCCAGCCACGGTGAGGCTAGGAACTAGGAGAGTCTTCAAAGGAGTTTCTCTTTACAAAGGCAGAACGGTTTTGTCTC[C/G]GGGAAAACAGTATCCTCTTGTTTACTTAGGAAGGAACGCAAGTAGTCCTGATCCGACGTCGTTCTGTCTAGACGGTGCTTTGGACCAGCACAACGTAGCA	AT5G51750	W	A1	19083354	19083154	3e-106	99.9975
853	BS012125	-	A10	7.3	yes	ATGGTCCGGTTGCAATTAATGGGTAGGTGAGTGAGACAGTGGTATTTATTTTGAGCCGTTAGGTTTAGTTATTTTTGAAAGGAATCCCACGAAAGAAGTA[C/T]ATTRCTACCGAAAGCGGTAACACAGGTTTATTAATTAGGGTTAAAAAAAGGGTAGAGATGAAACAGAAGAGGAGAGTGGGTGAATTTGTGGTGGTGAAAA	AT2G47400	J	Scaffold000211	79430	79630	1e-95	97.985
854	BS012168	-	A10	7.3	yes	GAGAACTCTCCATTCCTGGAGAAGCTGAAGAAAAGAGGGTACGAAGTGCTCTACATGGTCGATGCTATTGATGAATACGCTGTAGGSMAGTTGAAGAAAT[A/G]CGATGGAAAAAAACTCGTCTCTGCAACGAAGGAAGGGTTAAAGCTTGAAGATGAGACAGAAGAAGAGAAGAAAANNNNNNNNNNNNNNNNNNNNNNNNNN	AT5G52640	W	A10	4985775	4985949	1e-88	100.004
855	BS012804	-	A10	7.2	yes	TGCTAGRCRAAGGTTGCACTCCTATATAATTCAGGACTCTATTCTACAGTCYAGCTTTGATGGCCACAAAATTTAAAGGCCACAGCGATGTCATTTTGAA[A/C]GATAGCAGAGAATCATAGTGTGACAAATAACAATAAGATATTCCAGTTATGCTATTTAACCACTCCAAGAACTACTCATTGAGGATGTTAGGTTGGAAAA	AT5G51230	W	A10	3605526	3605726	9e-103	100
856	BS012803	-	A10	7.2	yes	AATGTTTGCTGCTTCGGGTCAACGCCGTCCTCGTTAATCTGAGAAAACAAGAATTGTGAACATTAACATTTAGCAAACTGCGCTACAAATGATCAGCAAA[C/T]TGGAMAAAAAATACGAAGAAATAGAATAWATTATAGMACCAACTGCTAGRCRAAGGTTGCACTCCTATATAATTCAGGACTCTATTCTACAGTCYAGCTT	AT5G51230	W	A10	3605382	3605582	3e-99	100.003
857	BS012318	-	A10	7.3	yes	GGTACAAAAAGCAACGATCCGCGTACTCTAATATAATTGGCCAGTAACTTTATTTAACATGGGCAATATAAAACCTAACRCAGGTTCGTTATCTCCCACG[C/T]TCGATCATTGCCAAAAGATTCATCTCAAATTTCGTTCGCTCTCCTTGATTGTTAAAAAAATGGCAGGTCGCGGAAAAACTCTCGGATCGGGTGCAGCGAA	AT5G54640	W	A10	6363737	6363937	4e-105	99.995
858	BS009514	-	A10	7.7	-	TGGTGTTTTGAAGAACCGTTTCTATCTCCTTCTCTTGTGTTGTTGGTGTCWCTCATATCTGTTTGGATCTCAAAATCTATGTTCTTTTTTGGGAGAGGAT[G/T]AAAACTAAGAAACAGTTTGTTGAATCCAAGTGGGTGCCTCAATTAGATTATCATCTCTTTTATATATGAAAATATATGTAGATATGGGTGTATTTGCAGT	none	none	A10	6600073	6599873	4e-105	99.995
859	BS013414	-	A10	7.7	yes	GGCTATCTTCTCTCCGGCGCCGTGTATAAACACCCTTCCTCTATTGTATGCCGCCGATCTCCTATCCGTGACGCTCTCCGGCACCTACCAAATTGCCCAT[T/G]TCTCAATTTAATCAGATTAAAAAAAAGATTTTCTGGTTAATATTAATTAATCCAAAAKTAAACAAAATCACAAGTTAACAACCACTGTTACCTAAGCGTC	AT5G55250	W	A10	6743396	6743576	2e-86	88.4444
860	BS013728	-	A10	7.7	yes	CGCTGGAATATCATCTATCATTCTAATTAATGAAGATTTATTAATYTTCTTCTTTCAGTGTTGGGGGTACTTTGGAGGTCTCCGGTGTCATRACCGCATT[A/G]GTATTGCTTGGACGAGCAGCGTTTGTGTTTCCACTCTCTGTCTTAACTAATCTCATGAATCGAAACGCTCAAAGAAGCGAGTCTATCACATTCAAGCACC	AT5G55470	W	A10	6851076	6850875	3e-102	100
861	BS013312	-	A10	8.3	yes	GCCCTCGGATGTTTCAAGGACGAGATGCTTCACTTGCTCACCAAGAAACGTGTTGAYCTAAACCAAATCAACTTCTCCAGCCCTAACCCTAACAACTTTA[A/C]CCGAACCGTTGATAGCGAAGCTGGTAAGATGAAAATGGATGGTTTGGAGAATGGTAATGGGATAATGAAGCTATGGGACATGGGGAATGGATTCTCCTAT	AT5G56110	W	A10	7183966	7184166	9e-103	99.5001
862	BS013418	-	A10	8.3	yes	AGAATGTGGAAGGGAATGGAAGAGAGGATGATGCGAGGAGYGGTAATGGAAGAAGGTTTTCGTTTTCATGGCCATTTAGTGGATTCTTCTCTTCTTCTTC[A/T]TCATCCTCTGGATCTTCTCGCTGATCAAAAGAAGAACAAAACACTCATAAACTAAAACATCTTGGTTTTGTTGTTCTTGTTCTATGTACATAAAAATGAT	AT5G56340	W	A10	7349425	7349625	4e-105	99.995
863	BS007116	-	A10	8.7	yes	ACGCTTCCGAGCTTCTTCTCGAATCAATCGAGGAGCCTGACTTTCTCTTT[A/C]TCCCGACGATTCAAGCGCGATCGGAGTACTTCTCCGAGCAGAAGGAGGTG	AT5G57180	W	A10	7861438	7861538	5e-48	100
864	BS010328	-	A10	8.7	yes	CGCAGAAATCATTGACATGGTCGTGTCCTATGAACGCGGCTTTTACATTTCCCATGGACAAAAAAGTATTTAAGACTCCTGATTGCACGATGGAGCACGC[A/C]ACACCCTCCTGAAACTGGCCAATAAAGGGTGTGTACCACAGATCACGGACTTCCGGGATTGGAATGTGGAAGAAGGCTAGCGCTGGATCAGGRTTACTGG	AT5G57140	W	A10	7835172	7834972	2e-100	98.995
865	BS011853	-	A10	10.4	-	CATCGCTATCTGATTTCTCCGTCTCTCTCGATGGAAAGCCTCTGAACATCTCCACACGGATCCAAGTATCCAACCTCCCTCCCGTCTCCATGCTCACTCT[C/T]CACCCTCGCCTCCTCGGAGGCGGAGGAGACGGCGGCGCGACGGGAGCAGAGTCGCGCGATTGCTACCTCAAGATGTACGCGGAGAAGAAGCCTGACAAGG	AT5G58020	W	A10	8286329	8286529	1e-94	97.4951
866	BS006742	-	A10	10.4	yes	CAAGCAAAGGTGGTWGGGAGTACTCAAATCCTCATACGGACGTTGATTAC[A/T]CAATTGCAAGGGGCGACGATTATGATAGAAGGAAAGGGCGAGATGTTGAT	AT5G58040	W	A10	8291594	8291694	8e-47	100
867	BS011446	-	A10	10	yes	TGAGTAATTGTTTCGATGATATTTTGTGCCTTTTCCTCACTATTTTCACTTTTCGTGTCCTAGAACTTGATGAGCGGATGCGGGATTTGAAAACTGAGCT[A/G]CAGTCACTTGAAGGAGATGCACATGAYGAGGTTCATCAGAGAAAAGCCATGGAGGCACTCAAACGAATGGAGAGCTGGAATTTGTTTAGCGATGAACATG	AT5G58100	W	A10	8310400	8310600	4e-105	99.995
868	BS011854	-	A10	10.4	-	TTTAAATGGACCGATGATGATTAGTTCACKTGAGTGTATGCATGTATTTTTCACAGAAGCAACTACTTGATCCAGCGGTTAAGGGGACATTAAATGTACT[C/G]ACGGCGGCGAAAGAAGCCGGCGTGAAGAGGGTTGTGGTGACGTCTTCCATATCGGCGATAACCCCAAGCCCCAACTGGCCTGCTGATAAGATCAAGRACG	AT5G58490	W	A10	8407783	8407983	6e-104	100.003
869	BS009935	-	A10	10.4	yes	ATAACCTCCATATTTRMAACTTCKGCGATCAAAATCGAACCTTTTGTTTGCTTCCCAAAGATGAAAGTTTGCACGTTCAACGGAGAAGATGAATAGCTCY[T/G]AGCAGCGGTTTCAGATATTTGTCGGGATAACGAACGGTTTCCAGATTAATGTATAATGGGCCTTAAGTTGGGCCTTAARATGGGCCTGAAGTCAAARATG	AT5G58340	W	A10	8359375	8359175	3e-99	100.003
870	BS011432	-	A10	10.4	yes	CAGAAACAAATCAKTAGCTGGTAGCATTGGGATGGCAATCGCAGGGTTCTTAGCATCTGTTGGTTATATGTACTACTTTGCTTCATTTGGTTATATGGAG[A/G]GTATCGGGTGGGATATGATTCTTCGGTTCCTTATCATCTCTGTAGCATCGGCTCTTGTGGAATCACTCCCGATAAGCACCGACATAGATGACAATCTCAC	AT5G58560	W	A10	8443950	8444150	4e-105	99.995
871	BS011447	-	A10	10	yes	YGAGGTTCATCAGAGAAAAGCCATGGAGGCACTCAAACGAATGGAGAGCTGGAATTTGTTTAGCGATGAACATGAGGTATTTCTGCTGCTTCCCTTGCTG[A/G]TTTGAGGATTCTTTCAGTAAGGGGATTGGAATCATAATGCTTCGGTTTTTATAAGAAAGTKTGACACTTACATCGTGATGTCGACTGCACAGGAGTTCMA	AT5G58100	W	A10	8310528	8310725	2e-103	99.4925
872	BS010512	-	A10	10.9	-	AAGGGACAGAAGTTCACACCAAGATGGTTCGATCTAACGGATGAGATCACATCTACTCCATGGGGAGATATTGAAATATACCAATACAATGGGAAGTACA[A/C]TGAACACCGAGATGCAGCAGCGAGCTCGAGCGGGGCTTCCAATGCAGACGACCTCAAATCGATCGAGTTTAATCCATGGCAATATGGTAATGTATCAACC	AT5G59420	W	A10	8834414	8834614	6e-97	97.9976
873	BS011831	-	A10	10.7	yes	TTGCCACATGAATGGACGTACTGATCAAAACATTGGCACATGCCCTTGGTTGCTGAAGTTACAGGTTTCCAAAAGGTAATGTCTTATCGGATTGAATATT[A/C]TATAGTGGGGTCAAAATATAAAATAAATAAACAGCTTTAAATAATCATTGTTTTTGGAAATATGTAGATTTTAATCGGGGGTGAATTTGTTCTTTTATTA	AT5G59050	W	A10	8742353	8742553	1e-101	99.0026
874	BS010597	-	A10	10.9	yes	TCGTTTATTTTCATTTAAAACCCTTCATTGCATCTTACAACCCGTTTCCACTATTATCGAACCTACTAGAACCACTAGAGAAGAAGYCAATAAACGGCTG[T/C]CCTCGTCCGCCATCATCGCCACAATAAGTCACCGGAGAATCATGACGAAGCGAAAAACTGGAATTTCCAACACCAGAGTCATTAGCCGCATCCAGAGGCT	AT5G59340	W	A10	8788447	8788633	4e-88	91.4587
875	BS012382	-	A10	13.7	yes	AGATAAAGAGATGGCTCTAAATATTTTGCTGTCTTTGCAACAAAACAAACTTCTTTCAATTGCAACTATGCAATATAAAAGTGAAACAATACTCGTACAA[C/T]TGTTTAGAGATGCTTCTGTATCATTTTCAAAAATACACTAGAGATCCAAAAATTATCCGTCCACACTGATTTGAAAGTTTTCAAGAAAATACACTTACTT	AT5G60620	X	A10	9378674	9378474	3e-106	99.9975
876	BS009832	-	A10	16.2	yes	CSATGCTTGGAGCTGTTCCCTCTAGGTAYGGTTGGGAAAGTGGTGAGGTCGGGTTCGATGTTTACTTCTCCATGGCTAGGGGTAATGATTCTGTTCCTGC[A/T]ATGGAAATGACCAAGTGGTTTGATACAAACTAGTAAGTGATCGAATCCTCTTTTTTTTTAATGTTTKTAAAGAAAGATTCTAATGCTAATTAAATGCCTT	AT5G20980	R	A10	10148913	10149109	2e-96	97.9646
877	BS010123	-	A10	16.3	yes	TTAGCCCTGCATCAAGTAGCAGCTCTAAGTCTAGAGCAGTGACCTTCCCATTGGATTTGAATCCAACGCTATATGTGATTTTCATAGGATGTCTTCCTCC[C/G]GTTGTTATCATATCTGTTTTCCGGTTCACATATGTCCTCACTGGACGCTGCATTTTGGTTGCTGCAAGTGCACACGCTGCAGCAACCTAATAGCAAAAAW	AT5G20960	R	A10	10155281	10155480	1e-105	100
878	BS008348	-	A10	17.1	-	TTGCCAGTTTACTACACCATCTACAGATTCGACTTTAGATCTGACTGAGA[A/G]GAAGAGCCATGACGATGATCAGATCCATCTCGATGCTAACGTTGCTCGTC	AT5G20500	R	A10	10392495	10392379	1e-25	99.0054
879	BS008347	-	A10	17	-	AACGGAAAGCACATCGGAGGTTCAGACGATACCGTAGACGCGCATGAGAG[C/T]GGGGAACTGGCCAAGCTTCTTGGTGTTTCCGAAAACACAAGAGCTGAACT	AT5G20500	R	A10	10391448	10391375	2e-27	71.003
880	BS012607	A10/C9	-	-	-	ACTTTTTTCTTTGGTAGATTGACGACAAAGTTTGTTTATTTCTTATTTGTAGAATCACGAGTGGCCCCCTATCAGGACTAATTGGAAGGTAAAATCATGT[A/G]ACATTGCTGTCTTCKGTAGCATTAAATCTGTATATACTATTTGTGACGATTCMTTTTAGMTGTGGCCCAAGCTGGGTTTATTTAGTAAAAYACATTACTG	none	none	A10	10667809	10667611	4e-98	98.4644
881	BS012123	-	A10	23.8	-	TATATAAAAAGAATATCATTTTTGATTGGACTAGTAGTATATATCCTTTTCAAGAAGGTAAAAGAAGACAATATAACAATCTTCTCAAAACCCAAACGTT[T/C]ATTTATATATACAAGAAAACGCAAATACGTTTCAAGAAACCAAAAACGCTACGTAAACCGAATAAATCTCGYGAGTTCGTCTCAAAGTAGAAAGATGAAT	AT5G18290	R	A10	11229848	11230046	1e-98	98.49
882	BS010191	-	A10	22.7	yes	GTACATGTGACTGCGACGTGAGGCTTCTACATGAAAATATGAATACAGCCAGAAAGCAGCAAAGACATGAAGATTCAAAGGTGAATCCAATAACATCAGC[G/T]TGCTGTTGTGATAGCAGTTTCCAGGACATGCCATCGAGAGTATTAAACGTCAATCAGGTTTTTTCACTACTAGCTGATTCCTTTTATTTGATCTAAACTG	AT5G18830	R	A10	10997584	10997384	1e-101	99.0026
883	BS012124	-	A10	23.8	-	ATAACAATCTTCTCAAAACCCAAACGTTYATTTATATATACAAGAAAACGCAAATACGTTTCAAGAAACCAAAAACGCTACGTAAACCGAATAAATCTCG[C/T]GAGTTCGTCTCAAAGTAGAAAGATGAATGCTGTGAGGTCTGCGTTAGGTGATATGGTGATAACCTTCTTCTGGGTTATTCTCTCGGCGACGTTTGGGTTA	AT5G18290	R	A10	11229920	11230118	2e-96	97.985
884	BS012592	-	A10	23.8	yes	TGTTTATCTCGCTGGGGCTTTTGTTCCTGAAGGTGGAGGAAGAAGAAGAAGACGATGTCGCGGTCTCAAGAGATGAAACTGGTTTGAGTCTGAGATTCTT[C/T]GAGGGTTCATTGGTTTGGAAGGTGGAAGCGAGAGGGAATGAGTTTAATTGCTGAGATCGTGAGAGGAGTTTGGAGTCTCTGAGGAAGGTTTTGGGTTTGG	AT5G18660	R	A10	11074935	11074741	4e-81	94.503
885	BS007275	-	A10	20.4	yes	ACGCTGTCAGAGAAGGTTGCAGCAAGTTTGAGATRTTTTCAAAGATGCGT[G/T]TAGGATCACCAATCTGGAGTTACAAACACTTGTTTTCGTATGTGTTAAAA	AT5G17440	R	A8	4904354	4904454	8e-47	100
886	BS012923	-	A10	26.6	yes	TTTGACATAACAATAGTTAGATGTGAAAGAAGTAAAACCTTGGGTGCATAGTCATTTCCCTCTTGGTCACTCAATTGTATCTTAGTTTTGGCACCCTGAA[A/G]CAAWCACCACCAARCCCAAAAGGGGAAACTTTTAGGAACATAAAAGTTATGTACTTTTATAACAAAAGTGGCATTTGGTTCATTTACTTTCTACTTCAGT	AT5G17300	R	A10	12836512	12836312	3e-99	98.9874
887	BS013091	-	A10	27.6	yes	CAGAAAAATAGTATGTCATGCCTGTCCAATCAAAGAGRAGAATAGTTATTTGGAGGAAGTAATGTGAAATTTTAAAGAAGCAACTGCTACAAACACGCAT[G/T]TTCTTTCCAGGTTTCACGTAATTTAAGACMTCACTTMTTGGTAACAGAAWAATTGTGTTGKTCCTAAAAGRTTWCMTTACWARTGAAGRGTCTAGCATTA	AT5G16715	R	A10	13009357	13009557	2e-93	100
888	BS007369	-	A10	27.6	yes	TTCATGCCATTTGTAACCGAGGATCTATGGCAGGCACTACCCTACAGGAA[A/C]GAAGCGCTCATTGTATCTCCATGGCCACAAAATTCACTTCCAAGGAATGT	AT5G16715	R	A10	13007951	13007880	5e-31	70.9992
889	BS007368	-	A10	27.6	-	GATCCGCTTGACACAATCAAAGATTTTGGCACAGACGCTTTGAGGTTTTC[G/T]ATTGCACTAGGAACTGCTGGTCAGGATCTGAACTTATCTACTGAGAAGTT	AT5G16715	R	A10	13009034	13008959	2e-33	74.9968
890	BS013572	-	A10	26.9	-	CGATRAACGTCCCSGARAAGGCTTTCCTCATCGGCGTTAACGTGTGAGGATGACACTCTGTTATYTCACCCATWGTTTTCATCCTCGCTTCGACCACGTG[A/G]CAGTATAAGATTCCGTATTTGTTCAGAGACTCCGCCATGTGAAGTGCTAAYGCTTGTGGGTTYGTGTCTCCTGACTCCATGTAGTCTGCGAAGGGAGAKA	AT1G76690	E	A10	12957056	12956858	6e-97	99.4793
891	BS006285	-	A10	28.7	yes	GTGGTGGAGACTAAAGGACGGTCACTCGAGGAAATAGAGCTTGCTCTTAC[A/C]TCCGGAGCTTAAAATTAAAAAAAATGAAATCAATACCACTTTGTTTCATC	AT5G16150	R	A10	13193181	13193081	5e-48	100
892	BS006284	A10/C09	-	-	yes	GGTGCGGCGCTCTTCTTGTTTCAACAGTTTGCGGGTATAAATGCAGTAGT[A/G]TACTACTCTACATCTGTGTTCCGCAGCGCCGGGATCCAATCTGATGTTGC	none	none	A10	13194032	13193932	2e-34	95.0028
893	BS006046	-	A10	29.1	yes	GTRGACCTGGAGGATTACGGATGCAGGGAGACAACTGTGGAGTCTCTAGG[A/G]GAAGAGAGAGGAACAGTGATATATCAGAGGTTCGAGAAGCTGGGAATGTA	AT5G15950	R	A10	13288261	13288161	8e-47	100
894	BS008527	-	A10	31.6	yes	GCGATGTCTGCTCTCTGTGAAGCAACGGGCGCCAATGTCTCTGAAGTCTC[C/T]TACGCTGTGGGTAAAGACTCTCGGATCGGTCCAAAGTTCTTGAACTCGAG	AT5G15490	R	A10	13431760	13431860	1e-45	99.0002
895	BS006779	-	A10	29.8	yes	CTTCAGGTGGATTGGACTGTTTTCTCAGAAACTCCGCCGGGAAACAACTG[A/G]AATCTCGGAAAACAACGGTGGAGAATCGAGCAGCAGCAGCAGCAGCAACG	AT5G15410	R	A10	13447816	13447901	3e-39	85.0024
896	BS013501	-	A10	32	yes	GATCAAAAATCCGCCAAGGTAAATAWTAAATAACTTTCATTTATAGTTTTATTAAATAGTTTTGTTATGTATGAATCTGTTTGAGAAACAATTGTTTTGT[T/G]TGGTTTGTTCTCAGGTTGAGCTCCAGTATMTGCACCCACATGCAGGTATCTGCACCAGYGTTGGATTGACAGCTAACCCCGTTGTCAACTTCTCCGGTGT	AT5G15090	R	A10	13577278	13577476	4e-98	98.9797
897	BS009819	-	A10	32	-	AAGCTGCGATTCTCGCCGGAAGAAGAGGACAAGAGAAGATTACCCCTAAAGAGATTGACGACTCCATTGATCGGATTGTCGCCGGAATGGAAGGGACGAA[A/G]ATRGTCGACGGTAAAAGCAAAGCGCTCGTAGCGTACCATGAAGTAGGACATGCAGTCTGTGCGTAAGTCCCGGTTTACTGATKCAATGTCTTCGGTTTGG	AT5G15250	R	A10	13507929	13508129	1e-101	99.495
898	BS011341	-	A10	30.7	yes	CTTCTTGCTAACAACACTCGASCCCGATCCACCTTTMACACAATCCTCCGTCTCAAGCTGAATATCAAACTCCGCATTAGCCTTCCCCAGCCCTCTRCAA[C/T]CAGGCTTCCCGCATTTATTCCGACTAGAGACAAGTATAACAATCATCCAAGCSGACAAGGCRGTGCACGMGACGCTCAACGCGATCAGCCCGTATACAAC	AT5G15260	R	A10	13505292	13505092	6e-97	99.4846
899	BS007685	-	A10	33.1	yes	TATATAAGAGAACTCGATCGTCAAAGAGGAAGAGGCCAGTTAGATGTGGA[A/G]TCTCCGTTGCTGTGGTCTGAGGCTGAGCTAGAATACCTAACTGGCAGTCC	AT5G14260	R	A10	13772417	13772323	4e-35	90.003
900	BS012569	-	A10	33.6	yes	ACTCAAGAGCAGAGCTCTTCACCACTGAGAYTAAACCATCTTCTGTATGCATAAAGGCAACYCTTAAAGCTTCTTCCCACTCCCTCGCATTGATAAGCAA[A/G]TTAACTCCACCGCTTATATCTCCGCAATACTCTAAAGCTATCTTCGCTGCTTCCCCAGGCTTCCCAAGTGCATTGACCTCTTCACATAACTCGTACGCTA	AT5G13680	R	A10	13934202	13934004	2e-93	96.9673
901	BS010130	-	A10	33.8	-	AGAAACAGCAACAGTAGGTTCACTCAAGGTATGTGATTAAATGTATTTCCCTTTAGATGCTTTGGTTCTGCAATGTTACTGAACACTTTTGGGTACAGAG[A/G]ACKGTGATGGAGGCTGTCAGTGCTTTACTCGATGATGGAATAAGTATAGGAGTGACAGTCCAAGGGAGGAAGGTTAGAGATGACAACAACACTCTGTCAC	AT5G13820	R	A10	13881700	13881492	2e-69	95.4827
902	BS013622	-	A10	38	-	CTTTGGACTTGTCCATGTTTAGGCCTTGAAGAACGGATGCACCTGACATGGGACACGATGGTGGTAAGTACTCACTCATCAGCTAAAATCTTCTTTCTTT[A/G]CATARGTTTTWAATCGGTTTATTATATCATAATCCAGGGGTCTGGCCAAATCTCTGCTACTGATTWTGTYMGAATMACCAGCACAGAGTGGTATGTTTGC	AT5G12200	R	A10	14372833	14373033	3e-99	100.003
903	BS006534	-	A10	38.9	-	ATTCCACAACAATGTGTATAAGAAAACTCAAAATCTTGTTGCAATTTGAA[A/C]CATCACATTRGGGTCCCAAATAGTTTTGTTTTTTTTTTTTTTGGGGATGT	AT5G11950	R	A10	14430422	14430322	8e-40	96.9702
904	BS006158	-	A10	41.9	yes	GCAGAGTTAGCTGCTGAAGTATTGGGTGGTGGTGACGATGTTGATGGTAT[C/T]GACTTGTTTGGTTCGGTTACTAGTGATGTTGCTGATGATGATGATGAAGA	AT5G11270	R	A10	14695728	14695825	4e-42	97.0004
905	BS013282	-	A10	41.9	yes	TCTCTTCCTTTGACCATTGATTTCCCAGTGTTTGTTTCTGCTCAAGTTTTGTCTGTCTGTTTCTATGTAGCTATTGTGTGGCGCTAGTGATTTATAAGAC[C/T]ATYTAAGGAATTTTGTTATCTCATTTCTACACCTATTCACCACCTTGCAAGATTATGTACTTAAGAGCTCTTGTAAAACGAATAGTGACAAAAGTTATAA	AT5G11300	R	A10	14693331	14693532	1e-95	97.9852
906	BS011229	-	A10	43.9	-	CACTCTAGAGCAAGAAGTATCATAAACACACTCTTTCAATCAATAATCAAAAGAGGTTAASTAAAACCTCAGGACARGAAACTTACAGGCAAGTCATGAA[C/G]AGATAAGAAACGATCCAAGTAGTTAACTGCTAAGCATATACACACTGGTCCAAACCGAAGTTCCTCACATGCCTGTAATAATCAAAAGTCATGTCTTTTT	AT5G10440	R	A10	14949986	14949786	6e-104	100.003
907	BS007594	-	A10	48.2	yes	TCTTCAAGCATCAGCAAAAGCTTGGGATCAGGTGCCGGGGAAGAAGAGGA[A/G]GAAGAGGACGTTGAAGCTGAAGTGGAAGAAGAAGTGGAGGAAGAGGAAGA	AT5G08590	R	A10	16312305	16312402	7e-44	96.0008
908	BS008933	-	A10	49.8	yes	GATATGAGGAAAAGTGAAAAAGGTCTGCGAAATAACCCCTTTCCAGAGGTTATCATCACCATCATCATCAATGGGAAAATAAATCTCTAACAAGAGCAAA[A/G]GAGAAAAAGGAGAAGAAACAAAGTTTATTTCTTTGATTACCAGWTTCTCTTAACTTTTATCTTTGCTTTCACCTCCAACAGCATCCTTCACCAGCTCCAA	none	none	A10	16212446	16212645	2e-100	98.995
909	BS010751	-	A10	50.7	yes	CATGAAGAACATGATTAGTATTTAAAAGCTAGTGATTGCAAGTAGGCACGAGCTTTAGCAGCCATGGCTAGAGACTCCTCATCTTCTCTTTCCTTTGCGG[C/T]AGTTACAGCTGCWACATAAGCTAATCTTGCATCTTCCATTTTCCTCAGTTCGGTTTCATCTATATCGTCCTGGTTTTCATTGTAGTTGCAACRSYTTTAG	AT5G08120	R	A10	16157651	16157847	3e-99	97.9572
910	BS010947	-	A10	53.7	yes	TCTTTCTTGCTGTACACTTCTCCRAATAGTCCTCCCAGTGCAAGCCCCGAAGACAATGCAATGATATCAAAAGCATTCATGCTTGAAASCTGYGGCGGCG[G/T]CTCGCTTGGACCTGAACCTGAACCTGAGCCTCCTACAGCTTCCTTCTCAATCCTTTTCTGCTTCATTGGTAAACCTTTCTTGAACCATGAACTCTCCTTG	AT5G07070	R	A10	16029762	16029562	9e-103	100
911	BS011770	-	A10	53.7	yes	ATGGTAGGAAGGGAAGTGAGGCTTCCAAGTRTCSACTTCTARGATCTTGTCATTGTCTTCAYTGTACARCGGTGCGTTCCAACGGCTCGAACCCATCTGA[G/T]AACGATGGTTATGGTGATGGTCCATTGCAATGAGCTTGATGTATTCAGCCTCTGAGAGTGACTCTGAAACGTGRGAAGAACGCGATGCTCGAGCTCGAGC	AT5G07240	R	A10	15961545	15961745	3e-99	100.003
912	BS010923	-	A10	53.7	yes	GATCTTGAAGCTAATGTCTCCGCTGTGACGTTTCATTATGGAACATCGATGGATATGATTGGTATCAGCATCTCTCTATCCACCACTCCCCCAATATTAC[T/C]TAAACATTATTTTTAAATTCTTCTCTCAAGATGATGATCTTGTGGTCTTAGTACTTATATCGTTTTTCAGGAGCAGGAAGCACGCCGTTGCACTATGCCG	AT5G07270	R	A10	15955191	15954991	3e-106	99.9975
913	BS011360	-	A10	54.9	-	GCCATTCTGCTGGTTTTCACTCTGTCGATTGTGTGCTGTGATCACTCTTAATCCATCTCCAACAGCGTGCAATTGCGTGTTCTATAAATATTAAGAAAAA[A/T]CTGTTAGTGTAAATGTTAATCATAGTATATATGAGTTAAATAAGATCAAACTAATAAGTAAAGGCATGTTTGTACCAAGTACAAGGAAGCTCCTCTTCCG	AT5G07420	R	A10	15880943	15881143	3e-106	99.9975
914	BS010061	-	A10	56.5	yes	TCTACGCGAGGCTTCAAGCGCTAGAGGCTGACAGGGAATCGATGAGACAGGCGATTGTGTCTATGAGGACTGAGAAAGCTCAGATGGTTCTTTTGAAAGA[A/G]ATTGCGCAACATCTATCGAAGGATATGGTTCCTGAACGGAGATTGCCTCTGCAGAAAGCGTCTGCTGTTGGAGCATTYAGTTTYATATCTCTCTTTAAGG	AT5G06560	R	A10	15637448	15637248	6e-104	100.003
915	BS010146	-	A10	56.5	yes	CAGTACTCAAACATGTTCTAAAACCTAACAACTCATTTATCTCGTTCCTGATAGTATTTCATTTTCGTGTAGATCTACAAAAAGCATCCTGACCATGTTG[A/G]CCAGTACTATGGAGTTATTTCAGGATATGGATCTCAGATATCACCAAACCGAGTCATGCTGCCTCTAAAGATGGAGACAGAAGAAGATGGTACGATCTAT	AT5G06510	R	A10	15617094	15617294	3e-106	99.9975
916	BS010793	-	A10	56.5	yes	GGTGACAGTTAGCTTCCCTTGAACGCCACATGACACACCCATCAAAGCCAAGTTCTTTAAGAACTCACATCCAAGAGCACCAGCCCCTACAACAAAAACT[T/C]TGGCATCCTCGAGTTTCTTCTGAAGTGTAGACCCAAATACAGAGATCTGAGCATCATAACGGCTATTTTGTGGTCTAAACTCTGATGCATCAAGGGGTTC	AT5G06460	R	A10	15607332	15607132	3e-106	99.9975
917	BS010527	-	A10	56.9	yes	TTTTGTTTTTGGTTGTAATCCTACATAGTTTAAGATGGCGATTATTTGACCKCATCTACCACTAATGTATGGTAAATAAAATACTCACGATCTTAGTAAC[A/T]AGTTATATTTTCATGACCAACAATCGTGTTTGATCAAATTTTATTACTGAAACCAAGTAATACACATGATTTTAGACTGGTTTCAAAGTATGTTTATTGC	AT5G05960	R	A10	15446632	15446432	4e-105	99.995
918	BS011018	-	A10	57.2	yes	GATAATGTATATAGCTCTAGTCAACTCTAAAGCTTAATGCAAATGCAGTGTTGTGAAGTCTCACTTGACATTGCATTTGCATCCCCAARAGTTCATTGGT[A/T]TACAGAGGAATCAAGAAACCAAAATATATATAAAGAAAAAAAATGCTCCTCTGTTTCAGATGCATATGTTTCGGTGTTGCAATAGATTTAAAATCATTAT	AT5G05840	R	A10	15389115	15389304	7e-90	92.9661
919	BS011763	-	A10	58.7	yes	ATCCAGACCTCTCAAAACGCATGATCTTCCACACAACGGACGTGCTAAACGCYACGGAAGGGCTAGACCAATACGACGTMGTTTTCTTGGCGGCTCTYGT[G/T]GGAATGGACAAAGAGGCAAAGGTCAAAGCCATCGAGCACTTGGAGAAACACATGGCTCYTGGAGCTGTCCTCATGCTAAGGAGTGCTCATGCTCTTAGRG	AT5G04950	R	A10	16512086	16512284	1e-95	98.4591
920	BS010496	-	A10	58.8	yes	TTATCAAATGCCTTGCTCCTACTTTCAAAGGTGACTTCTCTCTACCGGGTGCGTATCTTCGGTCAAAGGGATTGAACCGGATCGGGAACTTGCTTGTTCC[G/T]AATGATAACTACTGCAAGTTTGAGGAYTGGATCATTCCCATCTTTGACSAGATGTTGAAGGAACAGAAAGAAGAGGTATCATTGCTACCACATCTTTTTT	AT5G05920	R	A10	15433011	15432829	1e-88	89.9011
921	BS008145	-	A10	62.5	yes	CACAATTTAGGCGATCATCAGAAGCCGAGTTCATTTGAAGCCAAGAGATC[A/G]ATATCAATCTCGCGACTGAGGAGAAAACCGGCGAAAGTCGCAGATTCTTC	AT5G03230	R	A10	17166675	17166575	5e-48	100
922	BS011314	-	A10	60.6	yes	AGACTTGAGCTTTATGTTAAAGAATCAGAACCAAACAAATCAAAGTCAAAGTCTTTTTCACAAATCCTAAAAGCCTCACCAGACGATCACAACTGATTCA[C/T]CGACCCTCTGAGCTTCCTCCATCACCTCATCGAAGTGGCTMTCGCTACTTATCGGACCTAGCTCGACAGACACCGGCGAGTCATCCACCTCTTGCYTCCT	AT5G04260	R	A10	16836288	16836088	6e-104	100.003
923	BS010212	-	C1	3.5	yes	ATATATATCGAAAATTCATTTATATACGTATGGATATATCTMTACAGGAATCTACACTTYCCAATCAATTGGAAGGAAAATGGCAAAGTTCTTCAAARAT[A/C]ATGACAAGAAGTCGAAGTAGTTACCAAACAGCCCAAAGGGCAATGCCTTACTCCAAGGGTAGTCTCGGGAAGGTAATAGTTTTCCTTCATCGTCTTCAAG	AT4G39810	>U	A1	339980	339780	6e-87	96.9497
924	BS006558	-	C1	7.1	-	GACTTCGGGGGAAACGGRGGGTATGACGGTAACTTGGGAGAGGAGCAACC[A/G]TTGAAACGCACGGCGAGCGGTGGTGGTGTGTCTACTGGGCTATATATAAG	AT4G37260	U	A1	740081	739984	2e-40	94.9511
925	BS012990	-	C1	5.5	yes	CCATTCACGTTCTTTCTAAAACTTGCATCTTCTTCGCAGGGAATAATGAAGCTGGACGTATGGTTTTGAACCAAACCTTCACTATTGAACCCATGCTTAC[C/T]ATWGGAAGCAGAAAACCGATTATGTGGGATGATAATTGGACCGTGGTTACAGAAGATGCAAGCCTCTCTGCGCAATTCGAGCATACCATTCTTATAACCA	AT4G37040	U	A1	836406	836579	4e-61	80.3985
926	BS010184	-	C1	10.7	-	GGCTTCGTATCCTCGGTGTGGATAAATTTGTTCCCGTAGGGTTTAGCTACGGTGGCATGGTGGCTTTCAAGATTGCCGAGGCTTACCCGGAGATGGTTAG[A/G]GCAATGGTTGTGTCCGGTTCGATACTCGCGATGACCGACTCCATTAGTGAGTCGAGCTTGAACCGGTTAGGGTTTAGTTCTTCCAAGGAACTCTTGTTAC	AT4G36610	U	A1	1021112	1021312	3e-99	98.5001
927	BS012543	-	C1	24.7	yes	AGATAAGTGACATAGGCAAAGGAAAAGGTGAAGGCACCACTCTGAACTTACCTTTACCTGGAGGATCAGGTGATATTGCAATGAGAAGTGCTTTTGAAGA[A/C]ATCATTGTTCCTTGTGTTCAACGTTTCAAGCCAGATCTTATTCTTGTTTCTGCCGGGTGAGTAGAGAAACTTATACGTTTGTAAAATAGTGTTTTTGAAA	AT4G33470	U	A1	2149879	2150050	6e-80	83.4974
928	BS011058	-	C1	25.6	yes	TATGTGAATGRTTTCTCCRTAACGTTTCCATTGTGTGAGATCAGATTCTTCCATGTTCACCATCCCAATCTTTGTTTTCCCTAACCCTCTTGTTATAAGC[C/T]CTTCCATAAAACTTGGTGCCTCAAGCTTCGTTTGGTTACTAGAATCTATCTTGTTTATTTGGTTCTCTACAATGAGTTCTTGCATCTTCACTCCTCTCTC	AT4G33330	U	A1	2185727	2185527	7e-90	96.9673
929	BS012509	-	C1	28	yes	TATTAATACAACGGCAGTTTTGTTTAATGAATTTAAAGCTGATACTGATCTGTCTTGATGTCTGCAGCGGATTTCTAAATTGAAAACTACTTTTTATAAG[G/T]GTCAATTCTCGCTTTATTGTGGCCATGGGTCTTGAAGTTGGTTCCTTTAGCCGCTTGACATCAAGAACCAGCAGTTTCAAGAATCCTACTATGGAGCGGT	AT4G33050	U	A1	2291966	2292142	2e-53	82.9999
930	BS013766	-	C1	29.3	yes	GCAAAACCAAAAAAAAAGAGATATTAATATGCCACTCACCTATAATATAGAGAAATATTAAATACAGAGGAGCAATACRTACTTCCATGGAGCATCCCCT[G/T]GTAATAGCCAGTCACCCTCTTTCCCTTGGAAGGTGAATTTGAAGTTTGTATCTTCTCTATCACAATCTTGGTCTGACAAAAAAAARTATACATTCAATGA	AT4G32280	U	A1	2693848	2693964	3e-45	55.5573
931	BS008873	-	C1	29.5	yes	GTAAGGATCCCAGCAAGTATGTTTCACTCGATTTACTTTTTATTTATTTGCCTTGTAGCTTAGTTTAGCTTACTGCTTTGTCAATTGTGAGGGATTGTCT[G/T]AACCATCCAGAACTTATTTGCGTTAGTTGATCCGTGAGTGTTATTAGCAGCTGCATCTTGAGATTAATATCTTTTRCTATGCTTACCTATTACGCTCAGC	none	none	A1	2725887	2726032	2e-19	62.3105
932	BS008874	-	C1	29.5	yes	TTTGTCAATTGTGAGGGATTGTCTKAACCATCCAGAACTTATTTGCGTTAGTTGATCCGTGAGTGTTATTAGCAGCTGCATCTTGAGATTAATATCTTTT[A/G]CTATGCTTACCTATTACGCTCAGCTCCCACTGTGGTATGATTAGTATGTGTTTTCTTTTGTCTTATCATCTTTCCGCTGTATATATATATTTCCTTTGGG	none	none	none	none	none	none	none
933	BS008875	-	C1	29.5	yes	TAGTGTTCTTTTGACAATTTACTATGSTTTCTGTCATYGTCGTCTTTACACTCCATCTCGTTTCCATCATGTTATAGCCTAGCTRCCCTTTTTCGCGAAA[C/T]TAATCGAGAAGTTATTTTGGCAGGCACTGCAATTGGTCACGCAGCAAAATTCTCAAATATCAAAGTTGTCCTCAATGGTGGACAGAATATTTCTTTCCTC	AT4G32130	U	A1	2726391	2726489	2e-36	47.716
934	BS013602	-	C1	33.4	yes	TTTAAGTAAGTTGCATCTGCCTCTTAAGGAACCTKGGTCGTGTGCTTGTCGCTGTTATTTTGTCTGCTACTCTGATTTCGATCCTTATGTTTAAAAAATG[C/T]TCGTCTTACACTCTCACCTATATGGAAGTATTCTTATTTTATAGAGCAATGTGAAAGCTCATTGCTTTGCGATTGCAAGCTGTGTGTGAATTTGTGCTGT	AT2G25340	I	A1	2724487	2724630	3e-48	67.3361
935	BS013765	-	C1	33.4	yes	CACGATACTACATAAACTAAACAAGTAATCARTCAAAGTATTAGAATACTAATGATTCCTTTTCCGTTAAATCCTCAACTATTATAGTTCATATATTTTC[G/T]TAATTTCTTGGACCAACAACTATAACATATACTTGACTAGAGGAAATCATCTTCAAAAGTTACATCGTATTTAATTAAATTCATATCCAACATGAATTAA	AT4G32280	U	A1	2694959	2695155	5e-91	96.9803
936	BS005931	-	C1	33.8	yes	AAGAATCCAGGAGAGAAGAACGCAGAGCTCGTGGCTAAGATGAACGAAGC[C/T]TTGAGCTCAGGGAAGGTAGAGAACGGAGAGTTTTTGAAGGTTTACTTGAA	AT4G29690	U	A1	3769815	3769915	5e-48	100
937	BS013272	-	C1	34.7	yes	CTTTGCCATTTTCCAGCAGCTATGTAAACTCATGTCACTTATCTCAGTTTTCCATCAACAAAAACATTCGAGATATCAATACTACTCAAGAAATATAAAA[A/C]ATGAAGTTTTCTTGTGGTACAAGATTCGCGTTCTTGGTTCTCTTTCTCATTGCCGCACAATCTGTGGCTGTTTATGCCGGTAGCTTCCATAAAGACGTTC	AT4G30280	U	A1	3455482	3455683	8e-93	97.4953
938	BS011563	-	C1	37.8	yes	GAGAAAAGCTGGGTCATCTTTGAAATCACCAAATTCGTGATGGGAAGCATTCTTCTAGCTACTCGTAACACATCCTCTTCACTCACTTTAACCTCTCTCC[C/G]CTCTGTTTCTTCAATCACCCTTTATTGATCAAARCCTCAATTACAATCTGTTTCATCTCATGTACAAGAAGAAACCCCAAAAAAAAAATAAGTACCTTTG	AT4G28430	U	A1	4353551	4353759	3e-55	92.4633
939	BS008058	C1/C03	-	-	yes	GCWGCATATGATACATGGCAGATACAAAGCAGCATAGCTCCAAMATCAGC[A/T]GATCCTAGTGGCTTTTGGCATGACTGTAGACTCAACCATGAAAAATGCAC	none	none	A3	15111026	15110944	3e-36	82.6528
940	BS009025	-	C1	38.8	yes	TTTGATTTTGAGCTCAGTTCGTAGAGCTAGTATAGCTGGTTAAGTGTTAATTAGTGAATGATGAGAGAGTACCTCAACATAGTTAACTTGTATGTRCTTT[G/T]ACATATAATCTATTGATGAGGAGAAACTGAAGTTCCTTAACAATCGAAACAAGGAATAGTGAGGTTTTGGTTGTGTACACGGGGAGATTAGTGAAGTGGC	none	none	A1	5021853	5021761	2e-12	40.7059
941	BS010827	-	C1	38.9	yes	TTCTTTGCCAAACAAACTAAAACCGTGTTTCTGTAGCAGACTCGCCGTGCATTAGAGTCTATATATACACCAAGAATTCTCCATTTGAGATAACTTCGAA[A/G]CCAAAACACTTTCATTCACGACTTTTCTCTTTAAACATTTTCAAGAACAAGAAAATCTTAACACTATCGAGATATCATGGTAAGATCAGAATTAGGAAGA	none	none	A1	4885640	4885440	6e-104	99.495
942	BS009102	-	C1	41.4	yes	CGGTGGCGGCGATAGCTYCGGCGTTATCCTCTCGTGGACCATCAACTTAGTTTAGGTTCCAAAGATTWTAAYAGTTTTCAACGTTAACAAAACGTTAGGA[C/T]AAGGAGCTACCGATGTTCTGCACAAATGGCAGCTTGTCTCTAGCAAGTTGCCTAGAGAGCTTTTCTTGRGAGCAATGCCTCAAATCACAAAAGGAGCGAA	AT1G26390	B	A1	5860616	5860816	8e-76	94.388
943	BS012762	-	C1	41.4	yes	AGAACGCTTCACTGTCGATTTGGATAAGCCACTTGTCTTTCAGGTGATTGATGCGCTCTTTCACTTCTTTGCTGTATTCATCAAGAAAAAGTAACCTTTT[A/G]CTGATGAAAATGAACTTTTTTGTTTGTTTCTGATCAGGTTGGTCATCTTGGGGAAGAATATCAGGAATGGATTCATCARCCTATTGTATGTGTAGAGGGT	AT4G20870	U	A1	5898610	5898537	1e-27	35.6799
944	BS010276	-	C1	43.4	yes	GTTAGGAGTTTCAAGARGAAATTCCGGTTACCAGAATCGATAGATATAACCGGAATATCAGCTGGTTATGAAGACGGTGTGTTGACTGTGAGTGTACCAA[A/G]GGTGGTTTTGAGAAGGAGGAGTTTCTTTATTGATCCTTCTGATGTTCCTGAAAGTCTTCAAGKTCTTGCAAGAGCTGCTTAAACAAGTCGCTTTTGTTTC	AT4G21870	U	A1	6369928	6369744	3e-85	89.9025
945	BS013524	-	C1	41.8	-	CGATATCTGTTTCCGCACCTTGAAGCTTTCTAATCCCACTTGTGAGTTTACGAAACCTCTTGTTTTCCAATGTTTCGTGTGATTGTACTCTGACATTGTT[C/T]TGGTTCTTGTGTGGTGTTGTTTAGTTGGTGACCTTAACCACCTCATCTCAGCTACCATGAGTGGTGTCACATGCTGTCTCCGTTTCCCTGGTCAACTAAA	AT4G20890	U	A1	5907911	5908108	2e-59	90.5046
946	BS011302	-	C1	43.5	-	CTTCACACAGTGAAATTAAATTTAACATAGTTAGGATTTATTTGTTTTTCTTACATTTAAATCGTACAACATGAATAAAAAAATGGATTGAAAAGTCATA[A/C]TGTTATTGTTAAAAAWTTTATTTCAAAATCCAACTTAAAAAAGATGATTCTATAAATAAAAAAAGTCACACATGATGTWTGTGGGTTCACCTTCAATATG	AT4G22890	U	A1	6880788	6880988	3e-85	96.9721
947	BS005655	-	C1	43.5	yes	ACCTCCTTTCTTCTTCTTCTCCCGGGGAACATGGGTAGCAAGATGCTRTT[C/T]AGTTTAACAAGCCCTCGACTTTTCTCCGCCGTCTCCCGCAAACCCACAAC	AT4G22890	U	A1	6878824	6878914	6e-41	89.897
948	BS011303	-	C1	43.5	-	GGTTCGCTGCCGTGCCTCTGATCGTATACCTGGCTTCATCAATCACCAAACTCATCATCAAAGACTTCTTGATCTTGAAGGTAATTGCAACAGAATAGCA[A/G]CAACAAGATTCTTGATGAGTGTTCTTGTTTCTAACTGTTATTGTTCGGTAGGGTCCTTGTCCAAATTGTGGAACRGAGAATGTTTCCTTCTTTGGAACAA	AT4G22890	U	A1	6880076	6880277	6e-94	97.9852
949	BS013688	-	C1	43.5	-	ACATAAGATAAAAGAGAAGCTCAAACATAGAGTTTCACAGACATATATAGACTCAGACTTCATCCTTTTTCTCAGTTACCAACTCCTCTTGCTCATTCCT[A/G]AACAACTTATGCTCAATATGCTGAGCAAACGTCCTTGGAGGAAACTTAGCCGGAGACTCAACACTCACCATCTCCGGCAATGGCTKAAGMACAATCTTWT	AT4G22880	U	A1	6875688	6875838	1e-67	73.6068
950	BS012450	-	C1	47.7	yes	CCTCGCGTCCACGTGCTTCAACACCTCGTAGAGTAGATTCTCGTCCAAGTTCGCGAATCCGATTTCTGAATCTTCCTCTGTGGTCTTCTTCATCTTCTTG[G/T]GACTCGCATCACCGTCTGTAACTGAGTYTGAAGCACTGCGTTTCATGTGGAATCGATYGTGCAGATCAAGTTTTTGATTGAGAGGAGAGATAAGTATTGA	AT4G24210	U	A1	7718986	7718786	3e-85	95.9623
951	BS011158	-	C1	47.7	yes	TAGCCACTGCAGAACTCTCCATATCTGAGGAGGAAACACCAAAAGTATCGTATAAGAAATCTCTGTAGGCTGCATTATCCACAAATGTATTAGCAGTGGC[C/T]GCCTTTAATCCAACAACTAGTTTTGGTTTCTCTGGAAGACACAAAGTTGCATTCACACACTGCAACAACTCCATCTTCTGCACCCATAAAATGATTAGCA	AT4G24340	U	A1	7770943	7770755	2e-80	90.0018
952	BS011064	-	C1	47.7	yes	AACCTCTTACACTGCTGCATTTGTAATATCCCCTGTGACACCGAGTCACAAGATCGAGTTAAGTTTGAGGAATAACAACAACACGAGTTGAGTCAACTCG[T/G]TCTTGGTGTATTTTTAAAAACTTTGTAGATAAACAAACAAACAACAAGTCAAAAAGAGTGTGAGGCCACTACTACTAGACGACATGTTTGGTACAACCAA	AT4G24240	U	A1	7726002	7725812	4e-64	90.496
953	BS011159	-	C1	47.7	yes	GTGAAAGACTACTCTAGTTGAAAATTTCCTAATGTTGATGGTATGGCCTCAACGCTGACGTAAGTCTGTATCACCCCCAGTCCCTGTAGGTTGCAATCAC[A/G]TGTTATTAATGTTATGAAGATTGAGCCATCGGATCTGACCCTCTAGAAGGTGATCAGTTGGTTGATATTAACTAGAGGCATGTACCAATAGTGACAGTCT	AT4G24340	U	A1	7771548	7771351	1e-81	93.9976
954	BS012342	-	C1	47.7	yes	TTGTCTTTAAGCTCTTGTAGCTTAGCCTCCACCTTCCCTTTCACTTCACCTGGTATCTTCTCTCCGAGTTCTTTAAGTTGCTTCTCTGTCTGRTACACAA[C/T]TGAATCTGCTTGGTTCTTTGTGTCAATTGCGTCTCTCTTCTCCTTGTCATCCTTTGCAAACCTTTCTGCCTCCTGGACCATTTGGTCTACCTGTAACGTT	AT4G24280	U	A1	7748994	7748794	2e-100	98.995
955	BS007603	-	C1	52.4	yes	TTAGAACTGTATTCAAGAGAGCTATTAGAACCATCCAAACGTTCTTTCAG[A/G]CGTGGACAAACAGCTGGACTTTTCTACGGCATCTCTCAGTTCTTTATTTT	AT4G25960	U	A1	8545203	8545303	1e-45	99.0002
956	BS013510	-	C1	52.4	yes	CAAAACGTGCAGGTAATAATAAAACTCGTATTGATCACCACCAAATCKCTTAGAATGTTAATTGTGATTAGGTTTCTTSTAGTATAGGCCACGTTGTGTC[G/T]CCCAGCTGCGTGATGCCCCTGACGGAAGAGAATGTTGAGAGAGTGCTCGACGAAGTWCGCCCCGCGCTGATGGCAGACGGAGGAAACGTGGCGCTGCACG	AT4G25910	U	A1	8523936	8524136	3e-79	94.9189
957	BS013511	-	C1	52	yes	TTGAAGCRGAGACTGGAGGGTTAGAGCTCAACGAGGAAAACATCGAAAAGGTTTGATTTTAACTAAAAGAAAAGTTTTAGGGTGAAATTGAAATTTTAAG[A/T]TATTTTTCAATTTGGCCCCTGAGTTTGATGACTTTTGTTCAGGTTCTCGCTGAGCTGCGGCCTTACCTATCAGGAACAGGAGGAGGGGGGCTTGAGCTTG	AT4G25910	U	A1	8524275	8524477	2e-76	95.4743
958	BS011286	-	C1	58.1	-	CCACTCTTCCTGGCTTCAAAGGCTTCCTCTTTTCCTCTTCTTTGAAGAGCTTCTTAGGCTGGATCGACGATAAAACACTTTCCTCTTTCTTCACCGCTCT[A/C]TTTGACCCACCAGTCGTCGCTGCTTGCTTCTGAGCCGCCGCCGTCATCTTAGCTTTGCGAGATCTAGGACTCAGACTTCGTCCTCTACCTTTCGTCACTG	AT4G28230	U	A1	10256964	10257158	6e-87	94.4955
959	BS006931	-	C1	61.7	yes	TGTATGGAGCCAAAATCACTGGCGGTGGGTCCGGTGGGACAGTCTGYGTC[A/G]TAGGGCGTAACTCATTGCGCAGCAGCCAACAAATTCTGGAAATTCAGCAA	AT4G16130	T	A1	11303260	11303169	1e-41	90.9127
960	BS012203	-	C1	62.4	yes	GGTTCGGACCATCGTCCTGAGTCAACGGGACAACGTCAGACCACTCCGSGCGCTCGCTCAGTGGCACGGTTGAGTCGGAATCCATGTTTCCTCCCTTTGC[A/G]CACAACTGATCGAAATCAAGACGATTCAAATTAGGGTTCCGACTTGGATCCCTAATCTAAGAGAGTGATAATTTGAGGAGTATTAGGGTGGGTTTGAGGA	AT3G59380	N	A1	11702325	11702237	8e-32	42.2102
961	BS009771	-	C1	62.6	-	GTTACGAACCTCCTTTCAGGGTTCTTCCTTATGGAGTGAGATCAACTCTGGGACAAAAGGAGGCAACCTCTTTAAGGAGGCTTGGCAAAGTTCTTCCTCC[A/G]CACTTTGCTTTAGGTATTGGATTTTCCTTTTTAACTTTTTTTTGTAGAGCCCTGATAAGGTCTCTGAGAAGTGAAATTTTCTTTGGATCTATAGGTCGAA	AT4G14510	T	A1	12592013	12592214	4e-78	95.0028
962	BS008814	-	C1	63.2	yes	TATACAAAGTGCGGAGTTGCTTTCAGCTTGTTTGTTTTGGGCGTTATGGATCAGGTTGGTGGAAGTTGATAGTCATTGGTTAATCTTTGACGAATCTCTC[G/T]GTTGATTGATCGTGCTGATAATGTTGCAGTACGAGAAAGTTGAGAAGATCGGTGAAGGAACCTACGGTGTGGTTTATAAGGCTCGAGACAAAGTGACTAA	AT3G48750	M	A1	14898758	14898904	2e-49	70.4996
963	BS008815	-	C1	63.2	yes	GCGTTTGTATCTTGTTTTTGAGTATCTTGACTTGGATCTCAAGAAGCACATGGACTCCTCTCCTGATTTCTCCAAGGATCTGCATATGATCAAAGTGAAT[A/C]CTTGGAAACTTTTAAGGCGTCGTTGCATTTTTAGTATTCATTACTGGCTGTTCCATCTTGTCTTTGCAGACGTATCTTTACCAGATTCTCCGTGGAATCG	AT3G48750	M	A1	14899107	14899314	1e-67	94.4994
964	BS009675	-	C1	62.6	yes	AAARGAACTGTATAAACTTGATTTAAATCGTTAAACTTAGTATGTTCKGTCGGTGGAGTTTATGATCTAGAATACYCTGTTTTGGTAAAATTGTAACGTG[A/G]ATGGTTACTACTTTCTCTTACGCAGGTAATTTCTATCGCATACGAAGTGCATTCACATATGGTGCTCGGAAGCTKGGGCAAATATTTTTGCAGTCAGAAG	AT3G51620	N	A1	12615341	12615164	4e-61	82.6519
965	BS008548	-	C1	63.2	-	ATATTTTGAATCATCTAGACATGATTTTGCTGTTTTTCTTTGCACTTRAA[A/G]ATGGTTACTTTTGTAGATGCCTCGTTTCCCGACAATGCGAGCCAAAGGCC	AT3G23390	F	A1	19415271	19415169	3e-36	97.9788
966	BS009451	-	C1	63.2	yes	TCTGTTCGAGCTCTTTCAGTTTGATCTCAACGATAATGCCCCCTTCGTTTTTCTCATCTTGGCGTGGATTCACTTCAATGTTAGAGAACAAYCCTAGTGA[A/G]TTGATGTTCCTCAGAGCTTGTCTCCCAGCTTCAATGTTGAAAACATAGCCTTGGCGAAGCTATCAACAAAACATAGATACTMTCACCAACACTAACATAA	AT3G46740	M	A1	14006723	14006923	3e-99	98.9874
967	BS011247	-	C1	62.6	yes	TGTGCGTTTCAAGTCGGGTCGGTTATTGCCCGAATATAGACCCGCTTGTAGCCCAACTTTCTCGAGTGAGTTGCATTCCAACCACCACCGTAAAGTCATT[C/G]AGATGCGTCAGAAAAAGGAGATGTCCACCGATGTTGATGAATCCGGTTTGAACCGGACGGTTCAGGCTGTGCAGAGTTTTTGAASAAGTAGAGAAGATTT	AT3G51080	N	A1	12781989	12781789	4e-98	98.49
968	BS012192	-	C1	62.6	yes	CACAATGTTTCTATTTATAGGAATATTATTACGTCGTCYGTATCTGTGTCGGAGCATAAAACCAAACAAGAGCTTAAAAACCTTAGTTACATATCGTTTC[C/T]TTTTCTCATTCAAAATGGCGTCAAAGCAACAAAGCCGAGAGGAGCTTGATGAGAAGGCCAAGCAAGGAGAGACGGTCGTCCCAGGTGGCACCGGTGGCAA	AT3G51810	N	Scaffold000300	15748	15548	2e-90	97.491
969	BS010134	-	C1	62.6	yes	CAGTGTGAAGTGACTAAAGCAATTACATTGCAGGCATGAGATAGATAAAGTCACTGCAGGACAACGGTTGGACCTTAATCTTGAAAAAGGGTCAGAGAAA[T/C]CCACMCCGCCTACTTCATTAGCATCTTTTTTGGCTATATGATCTTGATATGGTTTTATGATGACGCAGGAGGATAAGAGATGAGCTAACAAATCAAAATG	AT3G51090	N	A1	12772876	12773087	6e-87	98.9902
970	BS012966	-	C1	63.7	-	TGRAAAGGAATCTGACCAAGCTCGTTGCTTGGCTCAGTCGACGGTGTTGTGACCTGTCAACAAAAAAAATCAGCACGCAAAACCTAATCGACGGGAAAGA[A/G]AAGCAAAATCGAAGAAGATGAGAGAAATAAAGCTCACGMGAGAGGGAATTGGAGGGTRAGAAACGAGGATCTTGCGGAGGATGCCGGCGCCGGAGTCGTC	AT4G14713	T	A1	12400230	12400057	3e-58	82.7407
971	BS012967	-	C1	63.7	yes	ACACACACACACGAGAACTACTATGGTTAACATTTAACAGAACTCCCAGTTCATAATATCAAGCAGAAGAAGCAAGTCAAATTTATCTGCCTAAAGTGAA[A/C]ACGAAGAAGCATAGCATGTAAGGTGAAAGCAGGTGTTTAAGCATCATTAGAAATAACAGGTTTCTATATCTTTAAGGTTATGAGAGAACACTGTTTTGTA	AT4G14713	T	A1	12401531	12401331	8e-76	93.4951
972	BS012968	-	C1	63.7	yes	GACGACTCCGGCGCCGGCATCCTCCGCAAGATCCTCGTTTCTYACCCTCCAATTCCCTCTCKCGTGAGCTTTATTTCTCTCATCTTCTTCGATTTTGCTT[C/T]TCTTTCCCGTCGATTAGGTTTTGCGTGCTGATTTTTTTGTTGACAGGTCACAACACCGTCGACTGAGCCAAGCAACGAGCTTGGTCAGATTCCTTTYCAG	AT4G14713	T	A1	12400057	12400230	2e-56	82.2326
973	BS007244	-	C1	63.7	yes	TTTAGAGCCATGAGCACTAGGAAGATCCACGGGGGCTACAAAAAGCTCGG[G/T]GAAGAAGAACCTAGTTTGAAGAGGGTCTCGAGCGTTCCGGGTAGTGTTTA	AT3G50900	M-N	A1	12916365	12916265	1e-45	99.0002
974	BS006063	-	C1	63.5	yes	TTCAGGTGCGGAATCACCAGAAGGATTAGGGTCGGGTCCATCAGCTAGCA[A/G]GACGAGCGATGCGCCAAACACACCTTATTCTCTTTTTCTCAGTGTCATAA	AT3G43720	L-M	A1	25717531	25717628	3e-46	97.0004
975	BS005711	-	C1	69.2	-	TACAGATGAGCTGATTTAATTTGCCTCCGGATTCATGCTTTGTATCATCG[C/T]GAGACCATTTCAGCCTGTAGACCTTAGATTTGTGTCCCACGGGCTTCCTG	AT5G13840	R	A3	30994046	30994142	3e-36	92.0045
976	BS007410	-	C1	69.2	-	AACCTTTCAACCTGGGAGCATCTACATATGTCTATATCCATGGTGCTTCA[A/G]CTGGGGCTTAGCGGTCAGCCCTTATCAGGGCCAGATATAGGTGGCTTTGG	AT3G23640	F	A1	18462822	18462768	5e-21	53.999
977	BS012589	-	C1	70.5	-	CGAGACTAGGTATGAAGCACACGCGGGCAGAGTTGATGAACGAATCTCGGCCGTCTATTCTGGGTCCGAGAGATACTAGAGACGAAGACGAGTGCAGGAG[C/T]GACTCCATTGGAGGATGAGATGRAGAAGACGGAGGAGGGTTTCAGCGGAAGAGTTGGGTTTTGGATAAGAAAWGTTCCACTCAAGTGTTTCACTTTCACC	AT3G17170	F	A1	23216803	23216596	3e-68	93.4319
978	BS010975	-	C1	70.5	yes	TCGTATATATAAAGCTTCGACCCTCTTCCTTCACCTTCGTACTACTACCAACTCTCTCATTCTCCCCTCGTTAGGTAACGTTCTTACTATTCTACTTCAC[G/T]ATATCTCTCTTGAGTTCTTGATTTCGATTCTAAATAGTGATAATTTTWTTTTTTGAATCAGACGGAAAAAAATGGAATCATTTTTGTTCACCTCCGAGTC	AT3G17390	F	A1	23118167	23118362	1e-78	94.4731
979	BS010880	-	C1	73.7	yes	ACAATCTCTCATTTTTATTCTTCTTTTCAATTTCATAAAATCCAAAAAGACAAGATCTTTTTCTGAGTAGAGAGAACTATGATTCTCATGRGTCTAGCTC[G/T]GAAGCTGTTCATACTGCTGTCTCTATTCACAACGATTCAACTAACGTCGTCTCAGCAACGATTCAACGATTCAACTCCTCCCTCCTCCTCCTCCTCCTCC	AT3G16860	F	A1	23350667	23350871	1e-64	93.4724
980	BS012155	-	C1	77.7	yes	ATCTCATCGAACCTATGAAAGCTTTCCACTGGTAATTAAATCTCTTCTCTTGCATTTCTGCTGATTTTGTATCTGATTGTTATTGGGATTACTGTCATGA[A/G]CGCACGATTTATCCCAAAACCTAGATCTGAATTGCATCTCTACGGTTATATAATTTGCTTAATTTGATCATCTAACCAAGTATGCTTTTGGATAAGGTTA	AT3G17210	F	A1	23191574	23191372	1e-91	97.5009
981	BS011394	-	C1	78.2	-	CATTGGTCCAAGGCCATACAGTGAGGAACCAAACTTCGATTGCACTCAATGTGATGCATTCTTGGTGCGATATACAGAGTCAGATCAGAGCACGGCGTAT[A/G]TATATGGTGACACAAGGTAGACTCCAGAACAAAAGACTGGAGAATCGGTTGAAGCTGGAGATCAAGCTTCACGAGATAGAAGTTGAATGGTGTGGAGGAT	AT3G15050	F	A1	24324846	24325038	3e-92	94.0007
982	BS008661	-	C1	77.7	yes	ACGTTCCTATCAAGCTTCAATTCCACTCCATACTCCTGAAAACATTAACCATTTCTGGTTTAGTTCGGTTTAACTCATCCCAGTTTTCCTGTTTAAGAAA[C/T]ATTTTACTTAACCTAAAACAAATTAATGCAGAATTGGTTTTTATTATTACCTGGAATGTGAAGGTTGTGATAGTGCCTTGTGTTGTTATGTTGTAAGGAG	none	none	A1	24372820	24373020	1e-94	97.4951
983	BS013381	-	C1	78.4	yes	GTAATACACTTTGTGATCTGCAGAACCAAACGCTAAACACCGGCCCGAGTCTGATGGGAACTGGACACAGCATATATTAGCCTTTGTCTTGATGGTTCCA[A/G]TACTAACTCCCTGAAAAACGTTTCACAACACAAAAAAAACTCCTTAAATCATACAATCCTGAGGACTAACATGTAAATTTGGAGAAAACTAGTTTCAGWT	AT3G15354	F	A1	23971716	23971515	5e-91	97.4878
984	BS013179	-	C1	81.7	-	CTCTTCATCATGTCCAAGAACCAGTTCAACAGCAACAAGAACAACAACAATATTGTGCTTCTGGAAACTTTAATGGGTTACAAGAAGACATGTGGTGCCT[C/T]CAACTTCAAGATTCATCAACGACGGTGAATATGAAGGGTGGCTTCATTGATGAATGTGAGGACGTTAAGCCTGTGGAAGAGGTTTCYAGTGAAACACACG	AT3G13850	F	A1	24855677	24855477	4e-105	99.995
985	BS008972	-	C1	83.3	-	ACACCACATCATCATCCCACCTGAAAAAGAGGAAGCTATAATTTTTAGTATCTRCCTCCAACAATTCATATAATCACAGGASTAATATGTATAAACAAGA[A/T]GCTAACCTTCTTTTGACACTAAACGAAGTGGGAGTGTTGTTAAGCAGTGGGTTTCCTTTGAGAAGTTCCTCTTCTTTGGCGTTTAGCTCTTCCATCTGCT	AT3G13200	F	Scaffold000164	191107	190914	5e-67	92.4285
986	BS008110	-	C1	87.1	-	CTCATCCATGATCAGGGAATAGCACTGAGGGGGCTTTTCATCATCGACAA[A/G]RAAGGAGGGGTCCAAAAATCCCCCCACAAACAATCTTGGTATTGGACGAA	AT3G11630	F	A1	26703136	26703049	1e-21	80.8091
987	BS013167	-	C1	87.5	yes	STCAGGCACTCCCTGTGACAAAACAACATAACGTCAYRCACAAGTTACCTTCATTTGAAATAATATTTTTTCTCTTTTGTTACATCTTTCAAATCTTCAG[C/T]TGTCTGAAACCCGAATCTGAGCATTGTGGCTGCGATATAAACAGCCAGACAGATCTTCYTAGGGAATCTCTGGATCGAGCTCGTTACACTAAGCCCTCCT	AT3G10870	F	A1	27223326	27223127	3e-85	96.9394
988	BS013166	-	C1	88.2	yes	TTAATGAGTTTTCTTCCGCTGAGTGCTCTGTGATTTTATTCTTTGGGGGTCTTTGTCACATATGTCAAGCGCATATATAGTGGAAGAGAAATTTCTTTGC[A/T]TCTTTTCCCAGTCAAGAGATTTTATTCTTATTATAACATTTCAATATGATTTGTAATTATTTTAGTATTTATGAAATGAGAGCATATTAACTTTTTAACT	AT3G10870	F	A1	27222720	27222590	6e-53	63.0021
989	BS006439	-	C1	97.3	-	GAAAACAACGGYTACAACACAACAGGGCAACAGAGTGAAGCATTGCCTGT[A/G]TGGATTGCTGGACCAGGAAGAGATGTGCCAAGCTCTTTCTACGGTTTACA	AT3G07660	F	A1	27888117	27888187	4e-28	69.6947
990	BS010248	-	C1	104.5	yes	KCAAACGAGAAAGTAAAGACAAGTAGAGTCTACTAATTAGCAGACACATATCTAAACGATATARGTGACCGATGATACAAAGTTTATTTGCTTATAAAAA[A/G]GAAGTTAAGGACATTTTGAACGGCCTTCTTTGGTCTTCCAATTGTTGTAACAAGGGCAGTTTTGCTTGTTTCCATAAGTGCCAGAAGGAACGCAAAGACA	AT3G02885	F	A1	25317755	25317953	3e-102	99.4949
991	BS006894	-	-	-	-	CTGTTCAACACCGCTGTGGGAGCTGAAGTGAACCACAAGTTTTCTAVCAA[G/T]GTCAACACCATAACCGTGGGAACGCAGCATTCACTTGACCCCTTGACCAC	none	none	A5	23820912	23821012	2e-34	94.9502
992	BS006003	-	C2	5.4	-	CTGTAAGCTGATCGAGAACCAAACAAGAAGAAGAAGACAATCATGTCTAG[A/G]CAAGTCGCAAGGCTCCTCGGATCTCTGTCTCGCCGCTGCTCAAGCACCAG	AT5G08300	R	A2	2639321	2639421	5e-48	100
993	BS006212	-	C2	5.4	-	GCTGTTCATTCCATGAAGGATGTGCCGACTTATCTACCGGAGAAAACGGT[C/T]TTGCCTTGTAACCTTGTGCGTGAGGACGTCAGAGATGCTTTTATTTGTTT	AT5G08280	R	A10	16234595	16234495	5e-48	100
994	BS008265	-	C2	5.4	-	TCAGACTACGAACAAGTCGCTGACGATGTTAAAGAGCTTTCAACTTCTGT[A/G]ATTTGATTGATTAGGAACTAGCATCAAAGAACATGTGTTTGTGTTTGTGT	AT5G08180	R	A2	2626763	2626663	1e-45	99.0002
995	BS011298	-	C2	1.4	-	TTGATGGTTTGTATGTTAGCATTAAGGTTCATCAAAACAAAAACTTAGTGGTTTTGTCTTCCTGGTCTGATAATCATTAGATGGAGGCCAAGAACTCTGT[A/G]ATGGGACKAGAAARCTGYAGAGCGAAAGGAGGGAAYCCAGGATTCAAAGTAGCYATTCTTGGAGCKGCAGGTGGAATAGGACAGTCTCTATCCTTGTTAA	AT5G09660	R	A2	1345772	1345917	1e-64	71.1336
996	BS006597	-	C2	4.5	yes	AATGACATGAGCATATCTCATGGTCGTGGCAGTAGTTTTGGAAGTGGTTC[C/T]ATGCTTGGCATGGTGTCAGATGTTGAACCTATCAGCACTAAGCNNNNNNN	AT5G05010	R	A2	2117465	2117556	2e-33	93.5531
997	BS007358	-	C2	4.4	-	TGGCAGTTTGGGTGGAAGAAAATGGATAGAAAGGTTAAGAGGATGGAGCG[G/T]TTTATCTCGTCTAATGCTAGTCTTTACCAGGAGACTGAGATTCTGACGGA	AT5G04550	R	A2	2077159	2077059	5e-48	100
998	BS008853	-	C2	4.3	yes	ATCAAATTGGTTCCTATAGACCTTCCTAATAGACCAGCTTGGTTCAAGGAGAAAGTGAATCCTGCAAACAAGGTATAATAACCTCTATATTTCTCTCTTA[A/G]CAACCACATAAGAAAATTTCACCCATCATATATTCATCCTAATCAACCGGTATTTGAAGTCCTTATGTGTTGCAAAGAAGAAAAGAAAAGAAAAGAAAAA	AT5G02780	R	A2	1704988	1705187	8e-93	97.4953
999	BS006980	-	C2	4.4	-	CACACAGGATACTCTGAATCTGAGATTATGGAATGCTCAAAGSTTCTAGC[G/T]TTACATCACTCGAGATGCGGAGAGAGCAAGCTGCGTGCGGTTTACAAGAA	AT5G06150	R	A2	2286915	2286844	8e-23	67.68
1000	BS011293	-	C2	4.5	-	GATCTCATCCATACCAACYTCACATTCCACAGACACAGAAGCAAAMACATCTAGCTCGCTCAACAGCTCTTGAACTCGARCCTTCAACCTCGAATCAYCA[C/T]CAAACCCTTCTCTTTTCTCCTGCAATACATCACGAAACAGAATCGTCCTCGCTTCATCGAMCTTCCCTTGCTTGATGAGACAAGTGCAWAGATTACAAGC	AT1G04770	A	A10	2357400	2357201	1e-98	99.4845
1001	BS010759	-	C2	11.9	-	CTACTGAAGCTCTCCTAGACTATATTTTTTACCTAAACTGGCATTGGAACTCAACCAAACCGTGCAGCTTGGACCAAACCCGAGGACGAAAAGCTGTTAC[A/G]TTGCTAGATTACCACGAGAGGTATTATGATGTGAGCGTCTCTTTTCTCTTTATCTCCTTTACTATTCTGACTTGTAGTAGGATGTGATGATGCATTGTAT	AT5G04550	R	A2	2075762	2075562	3e-106	99.9975
1002	BS012469	-	C2	11.9	-	GGACATGAACAAGCTGAAGATGGCTTTGTACAGCAACCACACCATCACGTTTCAGGAATACAGAGAGAGGAATATCAGAAGAACTGAACAGTCTTTGGCT[A/C]TTAAGAAAATGTTGGAGGATCTTCACATTGATTACACTCTACTTCCTCAACAAGTCCATCTCACCAAGCTCGACAAAATTTGAAAAACTGGTTTGGTTTA	AT5G12080	R	A2	3010514	3010314	3e-106	99.9975
1003	BS009237	-	C2	5	yes	AGATCCTCAGACTCGACCAAGCCCGCGTAAACTCGATCCASTCRAAACTRTCGAAGAAGCTCRCAGACAGAGTAAGACAAAGCAAGTCAACGGCTCTACC[A/G]GCTAAAGACGGGAGCATCTTCGGATCAGGAAACTACGTCGTTTCGGTCGGAATCGGAACACCGAAACGCGATCAGTCTCTCATCTTCGACACAGGAAGCG	AT5G10770	R	A2	1101072	1101272	7e-90	97.444
1004	BS009884	-	C2	16.2	-	CACTTTCTCCATAAACTCACGCTCCTTCCTGAATCCCTCAAGCATTTTAGCCGAGGAATCTCCCATTATTTTTTTTTAACTTTGATCGACGGAAACAAGC[G/T]GCGGCTACTTTCAATATAGATTGYTTAGGTTTCCTCTCGTGATATGTATATACACACATTCGATCTTCCTTTATTGGGCCTACAAAGCCCAAACCGTTTT	none	none	A2	3513643	3513843	3e-79	95.4802
1005	BS010190	-	C2	31.1	-	TGGTTCTCCTCTAATCCATTTGTAGGTTGAAAATGAATCTGGCCTATCAAATTTCATACCTCTAATAATTGGAGATAAAGCTATCTGTTCTGAAATGAAA[C/T]TAATAGAGCAGAAGTTCAATGCTACACTCTTTCCAGAGGAACAGGACGTTACCGCATGCTATTGTTCTTTGACTTGCCGTTGCAGGGATTTCAAAGAGAG	AT5G18830	R	A2	4577836	4578036	2e-87	95.9976
1006	BS012587	-	C2	39.6	yes	AACATAGAGGGAGTCACAGAATGTGTGATTATGGGTATACCAATGAAACTCGGAACCGGAATCCTCAAAGTCCTCCAAAAGTAAGATTTGCTTATGACAT[T/C]ACTCRATATCATAAGCCCTTCTTTTATTTAGAAAACTATGTAGAARTTATATATTCATCCTTTCACCTGTCTTCAGAAAATTCATGTGCSAAATCTCATT	AT5G60040	W	A2	5935554	5935354	4e-98	98.9797
1007	BS009161	-	C2	40.5	-	GTGGGAAGTCTGAGATCAGACTTTTTTTGTTGTTGTTGTTGTTTGTTAACGACAGTGGATCTGGATCCACTAAACCGGGTTCGGRTCGACCACGGTTCAT[A/G]TACCGGATTCCCAATTTTATTAAATTTTCAGTAAGTACGTTACGTTACATTTTCTGAAATTATCAAAATTCTTCATATGGATAGTTTGGCATGGCTGGGG	none	none	A2	7364037	7363896	7e-39	66.3338
1008	BS009731	-	C2	30.2	yes	TCTTGACAAGGACAAATGTGTTTGCAGCCAGAAACACCAAACTCGCCATCCASAGCTGTAGAAAGACGTTAACCCCCTTGAACTCAAGCATGTATCCCCA[C/T]AACAGCCAATGCGTCTGAGCTCCAATCCACAGAATAATGCATAACAAGCCTTCCCATTTCAGCTTCATACGGCTCCATGGTAGAATCAGAGGTAGCAGGC	AT5G22130	R-Q	A2	5419569	5419769	4e-105	99.995
1009	BS012550	-	C2	43.1	yes	ACTTCCCACTTGCTCTCTCCACACGGTGCCAATTGTCGTTCTTATCTTCATTCTCCTTGCTCCTCTCTCCACTAATCTGCAGTATGTTCTTGTCTTCAAC[C/T]TCAACCTTCACTTCCTCTTTCTTCARYCCCGGCAAGTCSGCTTTGAACACGTGTGCCTCGGGCGTCTCCTTCCAGTCCACTCTTGCGTTTGTGAATGCTG	AT5G59720	W	A2	6079860	6080060	3e-79	94.9189
1010	BS010826	-	C2	40.6	yes	GCAGGCGGCCTAGATGTGAGGTGTGTTATGTGAGCTTGGTCATTTAGAGTAATATTGAATCATTCATATCCAACTTTGATTTTCTTTGTTTTTGCAAGAA[T/C]TCTTTTATTTGAACTGAGACTTTATTTCAATAACTTTCCAAATCTTAAGCTGCGCCACAAATGCTTGGAACAGAAGCGAACGTGCAGTCTATATAGAAGG	AT5G58970	W	none	none	none	none	none
1011	BS012922	-	C2	40.2	yes	TCAGGGAGTGTCAAATGTCTCTCTCTCCCGCTTTCACGTCGCCAAAATCTTCTTTTTCCAGCGAGGTTCCAACTGCAAAATACAACATTAAAAATCCTTC[C/T]GTAAGTGAATGAATCTCAGATAATATATAATCATGTATGCAAAAGGCTGAGCTAGTGACTCATAATCTAAAGCAATTTGAAAAGAAATGCACATCAGTTA	AT5G59160	W	A2	6279427	6279326	1e-13	43.502
1012	BS012212	-	C2	44.4	yes	GTGTTGTTACATCAAATTGTAATTCATCAAATCATAACTCAATTTCCATSRCRTGTAMTCGTTTGGTCTCTGAAGGCATCTTGTCCAACTCAAAAGTGAC[C/G]AAACCAGAGGAGGCATCATACTCAAATGCAACTTCATTTGACTCAACAACRCATCTCTTAGGCTTCACWGATGARTAAGCTCCAAATTTACCACACCCTT	AT5G20250	R	A2	5005354	5005154	1e-88	97.9276
1013	BS012928	-	C2	45.9	yes	MMACACATATAACTCTGATAATCAGAGCTTGAAGCAGCCACAACAGATAAGCTCTGTTCCTCTGGTGGCTCCCAAAGGAATCAGTTTCTTACCATCTGCA[C/T]CGGAAGAACCAGCAAGTAGTAGAAATCTCAAGACAACGCCTAACTTACACATTCAAAGTTCTCTACACTCTGCCATGAAACTCGCTGCAGAATTCGAATC	AT5G56930	W	A2	7071577	7071767	1e-88	93.4357
1014	BS007613	-	C2	47.1	-	ATCAAAGAAAAGAGAGACGAAGATCTTCTTGTTTTGCCCACTGACGCAGC[A/C]CTATTYGAAGATCCTTCATTCAAGAACTATGCAGAGAAATATGCTGGAGA	AT1G77490	E	A7	21449329	21449403	7e-20	68.6894
1015	BS005832	-	C2	47.1	-	AATCCACTGATGGTCATGCTAAGTCCGGAGGAGGAGGAGATACTAGTAAA[A/C]CCCAGCCTAAAAAGTGGCTCTGCTGCATGCAGTCTCCAGCAGTGGACTCT	AT5G55850	W	A2	7390182	7390124	5e-21	56.9999
1016	BS012624	-	C2	48.1	yes	GACGCCGATGCAGGAAAGATCTCGATTCCTCTGTAGTTTGAGAGGGCTGATGAAACCTCCTTTGGCTCGACGACTGTTGTGTCTTTTATAGAGCTAAGAA[T/C]TCTGTTTTTCTCGGAACCACCACCAATGTTGCTAGGGCGAGAGTAAGGAAGTTCCACATGCTTTCTTGAACGAGGACGGCCTCTGTGCAAGTGTCTCTCA	AT5G53660	W	A2	8154355	8154555	1e-94	97.4951
1017	BS012254	-	C2	48.1	yes	TGAAACTGAGAGTACCAAACGAATCCATCAAATTATTCTTTTTTCAATCAAACCTCAACACTTTCTAAATCAAGCAGTAARATGATTGGAAGATAAGACA[C/T]TAAGAAGAGAGAAAGAGAAGAGAGGTTACGATATGAACAGGAGCTTGGATGTGTTTAACAAGCGTAGAGCTACACTGATTCTCCACAAGCTCATGCTTAT	AT5G53160	W	A2	8399706	8399790	5e-40	42.7136
1018	BS013066	-	C2	49.1	yes	AATCCGCAGCCGAAGCGCCGTCACCATGAAATTCACCAGCTTCTCCTCGGAGTTCGTYTTCTGATTCGGCGTCGGAGAAACACACGCCAGAAGCTCCGCC[A/G]CTATCTCCGTCTTCCCCTCCGAGATCGCAGTCGCGATTTCCATCACTGTTTGCCTCGAACATACCGTGGAAGRCGAGGAAGCAGAGCTMGGCGAAGAGGA	AT5G52510	W	A2	8639109	8639309	5e-84	95.9392
1019	BS007475	-	C2	50.3	yes	GAAAMTGGGCAGAAAGAGGAGAATCTAGCGAAGCTATCAGACGAATTGGC[G/T]TATTGTAAGAACAAAAACAGTTCTATGGAGAGAGAGTTGAAAGAGAATGG	AT5G52280	W	A2	8742300	8742204	4e-42	94.9522
1020	BS011459	-	C2	58.3	yes	TCAAGAAGTAACCAACAGATATACACAGGAGAAGCAAACGGTGCGTTGATTGATCTCTTTTCTCTACTTTTATTCCTTGCTGCAAGTTTTGTGAACTTTA[A/G]GCTCTGAGGGAACTCTTGCATTGATTGATATGTGTCTTCTTTGGATAATGGTGAAGGTGGATGAACTTCTAAAGCAACGGGATTCAATCCATTCCTCTTT	AT1G68370	E	A2	10753321	10753232	1e-30	43.0008
1021	BS011549	-	C2	60.1	yes	ACTTATAAAGGAAAAAAGATARTAGAATGATACCAAAACTCAGSTTTTTCGTTATTTTTTTGCACGACCATCACACACTTTCTTGTATTCCAAAGTCTCA[A/C]AAGAGTAGCGTGACAYTACAAAAGTTTATTCTCTGTTCACATCGTCAAAAGATTATTCTCTGTTCCTTTTTTCTCTTTTTCAGTGTTTAGAAATTTACAT	AT1G70550	E	A2	11890168	11890365	3e-85	95.4291
1022	BS009822	-	C2	63	yes	AATTATCAGCCATTTCATGCAAAGTCTTTGTAGATCTAGCGAAGACATTCGACGTCTTAGCACCGCCCATGGCGTCGTTGCATGTATCAAATTCCGTTAA[G/T]GATGCACTAAGATTGATGTTAAGGCTAAATCCATCATTCTTTTTAAGGTCTTTCAACGCCTTTTGTAGATTACCAATCGCACTATCATAGTTTGAGTAAC	AT1G70540	E	A2	11873826	11873626	6e-104	99.495
1023	BS010095	-	C2	60.1	yes	AATCATTCGGTTCTAAAAATGTTGCACAATTATAGTTATAGATTAGTAATTTTATGAATATCAATCTTAAAATTTCATGACTTACCCTGTACTTAAAATA[A/G]CAGGATGAACATTGTACTCTTTTGCAAACACAAAGGGTACAATCCCTTGAGGCAATGCTGCCTAAAAGTTACGCCAGCACATTTAGTATTATTAGTAATA	AT1G70940	E	A7	15854416	15854547	1e-37	59.499
1024	BS011945	-	C2	60.1	yes	TTTCTCCACGCTCCCCATTCTTTAGTCTAAGAATCGTGTCTTGTTTGACCTTCCCCATTGTTCCAAGTGATGCTGCTCTCTTCAGCCAAACAGTTGGTCC[T/C]TCCTGGACGGATCCTCTTGATTGCATGTAAATCTTAACTCCATCTGATGGGCTTCTAAGAAAGGACTTATGCCTATTTCCGCATCACCCATTTTGTCATC	AT1G70790	E	A2	12018399	12018190	7e-63	92.5024
1025	BS011985	-	C2	59.9	yes	TCGTCGTCCTCCAGTGTATCATCTGGTACACGCTTCTCCTTTTCCTCTTCGAGTTTCGCGGCGCCAAGATGCTCATCATGGAGCAGTTCCCTGAGACGGC[T/C]CCTTCCATCGTCTCGTTCAAGGTTGAGTCCGACGTCGTTTCGCTCGACGGCCACGATTTTCTTGAGACTGACACTGAGATAGGCGACGACGGGAAGCTTC	AT1G70940	E	A7	19047595	19047793	3e-65	90.4952
1026	BS013147	-	C2	59.9	yes	ACGTGTTTGGATCCAACGAGCTTTACTCAGCAGCAGCTTCTGCTTTGTCCTCGGAGGTTTCGATCGCGCCGCCTGCTCGAAGAGCTGATCAGGACAAYCC[C/T]TCACTTGGTGTCATTAAGTCAAAAATCGCATCTCATCCTTTGTATCCTCGCTTGCTTCAGACCTACATCGATTGTCAAAAGGTGATTGGTTGATTTATAT	AT1G70510	E	A2	11856986	11857186	1e-88	96.48
1027	BS008977	-	C2	60.1	-	GATTTGATCAATGGTTTTGTTAACTTGGGTTAACATTGAGTCTACATAGTCGTCTGGAGAGAGTGTAGTGGTTTGGAATGGAAGAAAGTARTTAAAGATG[C/T]CGTTGGAACCAGACTCTAATAAGAAGAGAGATTCTTGGATTATAGATTTTTCTATTTTGTTCTGCTCTACAAGTGTTTGGAATTGCTGAAGTTGCGTTTG	AT1G71120	E	A2	12144121	12144321	9e-103	99.5001
1028	BS010860	-	C2	72.8	-	TTGGCGCAACTTCGAATCTGGATGGATCAAATTTTCCGGGATCAGAAAAGAAATCAGCATTGTGATGAATGTTTCTGAATAGCGGCAGTACTTTCCATCC[C/T]TTTGGTATCAAGTATCCTGTAAAAAAATGATTCAAAATTTAGCATATTTWAAAATAGGTAACATCTTTGGTATAAATACGATCTCATATATGTGTACCTT	AT5G45340	V	A2	17949967	17950166	5e-91	96.985
1029	BS007776	-	C2	72.8	-	GAGAAGAGGACAACTGGAACGAGAAGCTTCAAGACGATGAGGAGAAGCTC[A/G]AGAAGGATAAGAGATGGGGAAARTATCTTTCAGATGGATTCCCTAAAGGC	AT5G45490	V	A2	18117700	18117799	3e-46	98.9899
1030	BS012516	-	C2	72.4	yes	RATAGGCGTGCGGCGAAACAAGGCATGCATAYGTCTAAGTTTTGTCTACTTCCAGCTGGTGATACTCCTTCTGCTTGCAGATTGTTTGATTTCATTGCGA[G/T]TCTCTGTATCCCGGTGATTGTAAGTGATGGCATTGAGCTGCCTTTCGAGGATGTTATAGATTACAGAAGTTTCTCTGTRTTYTTGAGGAGTGATTCGGCT	AT5G44930	V	none	none	none	none	none
1031	BS010200	-	C2	72.8	yes	TGCGAAAAGGATCGTTAATCAGATCTTATCTATTTGGTTATCTAAAGCATTGACAGAGAGCAAACATGTACCTGGTTGGATCCATGGAGTTAGCAAGGCT[A/G]ATGGATCTGGGAGCTCGTTTTCCTTTGTTAAGCTCCCATCCCACTGAGTTAGGTACAGATGAATCAGATGAGAGTGTAATGGAGGCTTGACCAACAAGAG	AT5G45900	V	A2	18349195	18348993	6e-87	96.496
1032	BS013482	-	C2	73.7	yes	GCTATTCAGCGGGTGAAGCAGATAAGATCTCGGAACAGAGGGCACAGGTTATGGAGTCGAAAAGGTTGGTTGGTGATACCGAAAAGAAAAATCCTTCTAC[A/T]CATCTCTAGTCGCTTTGTGTTGCAAACTTATCTTCCTCTTGTTTGCAGGCAGGAGCTTGTGTTGTTAGACAACGAGATTGCATTCAACGAGGCTGTGATC	AT5G46860	V	A2	19041675	19041469	3e-48	89.9955
1033	BS012757	-	C2	76.5	yes	TCACATGGCGCCATACCATTATCATCATCAGAACGGGTTTGTTTTCAGTGCTAATGAACCTAATTCTAAAATGGGTGGTTCATCAAGTGGGGCCAGTGTT[A/G]AAGTATATCCGACTCAGCAACATAAGTACTGAGAACAATGGCTAATAACGTTGACAGCTGACAGATGGAGAGTCATAACTGTTAGTAGGCGCAAAAACAA	AT5G47670	V	A2	19679738	19679904	2e-42	72.5031
1034	BS010794	-	C2	84.1	yes	CTAATCTCCTTTGCCTCCAACTCATCTTTTCCTTTTACTATATTACCACATCTCTGTTTCAAAATATCTTTCTAGCATCGGCTGCTACCAAGCCTACAAC[C/G]TTAACTTTGATCCTTCCTGGTCACCATGGCTTCGGCTACTTTCTCTGTGCCAAAACCATCTCTTCAGGTACCTTACTTCTTCTTCTGATATCTATTACAT	AT3G26650	L	A2	22394718	22394556	7e-29	76.4978
1035	BS007127	-	C2	87.1	yes	CAAGTTTAGTTTCCAGGACAACAGCAACAACAACATGTTTAACTTGGGTG[A/G]TAAATATGGCAAAAGTCCGATGCAGAGCAATGTTTACAACATGAATGACT	AT3G27090	L	A2	22122370	22122281	4e-18	83.0029
1036	BS007835	-	C2	87.1	-	ATCGCAGCAATGGCGTCTTCCTTCTCACTCACGAGCTTCATCTCCTCCAT[C/G]TCTCCCTTCAAACCTCAAACCAAACCTACTCCTCCTCCTCCGAGCCTCGC	AT3G27160	L	A2	22097441	22097350	1e-42	90.9972
1037	BS009103	-	C2	93.7	-	GATCTGTAATATCTGATTGAAAGTTTGAAACTTTACTAGTGCGTTGATGTCCAGAAATTGGAAGCCATTTTCTCTCCTTGATCCCCTCAACAAGCAGATA[C/G]CATCAATAAAAAGGGCTTCCCTTTTTCTTTTCTTTTAATTTGTGGTGGAGTATGTAAAAGTTAGGTAACACAGAAGCTTAGCCAGACTCAACATTTCCGG	none	none	A2	23756172	23756314	1e-60	68.497
1038	BS013653	-	C2	92.9	-	CATCGGTAGCCACCTAGAGCAGACACAACTGAGCGAAGTGAAAGCGAAGGTCGTGGTGACACTTGTCGGAAACAAAGCTCTTCCCATATTGAGTCGTTGC[A/G]AGCCACGGCTGACCAAAGACGGCACACGCAAGCGGCTGAGCAGAGAGAAGGGCCGTCTAGTCGCCGGAGGATTTCAACAAGAACGTCGTGGTGGTCGTTG	AT5G48170	V	A2	23570775	23570975	1e-101	99.0026
1039	BS013136	-	C2	97.6	yes	GCCTCCGCTTCAACCTCCACCGGTTCTGCTACAACGTCGTCTTGCGTCACCACCCCTTCAGATCAGTTCTTGATGACGTCGTACGATGCCGGACTCAATA[A/G]CAATAACAATACCAACATGGACCACTTGAGTTTCATGAGCAACCCTAATGGTTATGWCACGCAGGAAACTTCAAGCGTGTCAGTATCCCCGACGTCCGGT	AT5G49620	W	A2	24133044	24132844	1e-95	97.985
1040	BS013137	-	C2	97.6	-	TATATGGATTGTTTGAATTTTACCTATTGCCCCAACGGGAGTGAAGTTCAAGAATTAAGAGTTGTTCTTCAAGGGTTATGTTTCCACGGCGGACGTCTGG[C/T]CGGAGATAGTTTAACCACCGTAGTCTGCAGCTTTTTCCGGTCCGTTTGAGTCCTGTTTTAAATCGGAAGAGACTACTATTTAGACATCATCATGTACACG	AT5G49620	W	A2	24133371	24133568	2e-100	97.9975
1041	BS005733	-	C2	102.6	-	CTCTCCCATCTCTCTCCGAAGAACTCGTCTTATCCACTCCTCTCCCTCTT[A/C]CGCCGTCGCAACTCCCAACTCCGTTCTCAGCGAGGAAGCTTTCAAAAGCC	AT5G26742	Q	A2	24735484	24735390	3e-26	90.0011
1042	BS011727	-	C2	108.8	yes	CTAAGTACGGAGAWGTTCAGACAATCCAGATCGTGAATGTGGCGGAGCTTGGCGCAATGGTACAACACATGTTATTGATGCATTAATATGCCAAACTCTT[C/T]CGATCTCCACTACTGCACTGTAACAAAAAGAAAATCCAAGGAAACAATAATGGCTCAGATATATTTGTGGTTTAAAGCAACAAAATAAAATTRTGGTCAT	none	none	A9	7162236	7162043	1e-50	87.8802
1043	BS010168	-	C2	105.7	yes	AACCAAATCAAGAAATGCAACAAGCGTTAGGGTTCTCGTCGCTGAAAAGCTGCGGTGGAGGAACCCTCTCGATGACGTATAAAGGCTGATAATAATACAT[C/T]ATCCTCTTCATTCCTTCTTCTTCAGCCGTAGCCATCTCCTCGGTAACCTCCGTCTCTTCTCCGSCACCGTCTTCTTCTTCTTCCTTCTTCTCCCCTCCGG	AT5G24580	Q	A2	25249963	25249761	1e-81	95.9815
1044	BS011728	-	C2	108.8	yes	AACTCTTYCGATCTCCACTACTGCACTGTAACAAAAAGAAAATCCAAGGAAACAATAATGGCTCAGATATATTTGTGGTTTAAAGCAACAAAATAAAATT[A/G]TGGTCATGGTATTTTGAAATTCCACGTTATTATAGTTCTACTAAAATTATACTATTATTATTGTTATAATTTTGTTTTAAAAGAACTTAAANNNNNNNNN	none	none	A9	7162140	7161957	1e-57	90.5313
1045	BS007239	-	C2	114.2	yes	CCCATTTCATTATATGCAGTCTTGAACCAGACTCGTTTTATTTTAATTAA[A/G]GTTTTAGTTAAATTGAAATATCACCAAATCGTGAGGGTGAGGGTTGGATT	AT5G61150	X	A2	25831806	25831734	2e-20	69.9972
1046	BS006081	-	C2	114.7	-	CCTGACAACAAAATTGGGGGAGGGATCAAAGCCTTCCAACTAAGAACCCA[C/T]CCGATGTGGAAGAGCGGGGGCTTCTTTTTGGTTAGGGAGGAGGAAACTCC	AT5G62440	X	A2	26263386	26263298	1e-31	83.9982
1047	BS011902	-	C2	116	yes	CTCCAGCACCATCTAACGGCGGAGGAAGGAGGATCTCACCGGCGCATTCACCTAAGAAGGCCTTGTCTCCTGCATCGGCTGTTTCTCCTTCTCCTCAAAC[A/C]GCATTGACTCCAGAATCATCCGCCTCTCCTCCATCGCCGCCTTCGGTGGATTCGCCTTTAGCTGATTCTCCTTCAGATTTGCCGGCTGTTTCTCCCTCTT	AT5G64310	X	A2	27093083	27093281	6e-80	94
1048	BS008817	-	C3	11.6	-	AATCCTCTTCTCATCGCTTTCTTCATCACTGTTAGTTAAAAGTGTTGGTTTTTCTTATTYATAGTCTGAMGGACTGAGACCGACCTTGGTCTCTCGCTCA[A/C]GGTCAGGTTTTACATTAAACATCATCGACACTCCTGGTCTTATTGAAGGAGGATACGTTAATGATCAAGCCGTCAACCTTATCAAAGGGTATGTATGTAT	AT5G05000	R	A3	848795	848595	7e-90	96.9673
1049	BS010955	-	C3	11.9	yes	TTGAAGCTGAGGTGCGTAGTGAGTTTGACGGRTGGGTTAAGTCGAGTGAAGGTAATCTAACCACTATGGTTAAGAGTGTGTTGAAAGTTGGGAGCTTGGT[A/G]AAGTTTGAGAAGGATGGAGCGTATAAGAGAGTTGAACAGAGAGTGGAGAGTAAAAGGGTCGTGGAGGTGACTACTGAATCGGGKAAACRAGTGRATMGAG	AT5G05480	R	A3	940762	940562	2e-86	96.9232
1050	BS011785	A03/C3	-	-	yes	TTTGATGGACTTTGGGAGTGCTCGTCCTTCACGCAAGCAAATCCGCTCCCGTCAAGAGGCCTTACAGTTACAGGTCTCCTATATCCATCCATCCCTTGCT[A/G]CTACTACTCCTTAGTTCTTATGTATATTCCATTTCTTATTGATCTTGAACTTGTTATRTTCTTTGAYTTTTATAGGAATGGACATCTGAACATTGTTCAG	none	none	A3	1460781	1460585	2e-66	92.9333
1051	BS011320	-	C3	17.5	-	TCTGGTTTGTGTTTCTTGATTAGCAAGGAAGTTAAGGTGTTTTGGTTGTGAATGGCTATGAATAGAATGTTTTTGGCCTTTGGGTTCAAAGGGTTATAGG[A/T]TTTGTTGATAGAGAGGAAGTTTAGGACCAAAGCTTGTCTGTAACTTGGTTATTTAAAGTAAAACAGAAAGAGGTTTAGGAGTTAAGACAAAGGTTGASAG	AT5G12180	R	A3	2206357	2206156	6e-94	97.9852
1052	BS012358	-	C3	20.5	yes	TCTGACAATTTCTTTTGTTTCAGGCATTGATGATACCAATACAAATGAGTTATCCATTTATAGCTAACTTATCAGGTCTCAGTCAAAGCTTAATGTTGAA[C/T]TGTGCATCAATCCTCRTCAATGTACTAAGTGTAAGTTCAAAACAAAGCTGGTTTACATCAATGTTGAACCTAATCCTTTCCTTCTTTCTCCTTTGTGTGT	AT5G13740	R	A3	2545718	2545860	9e-69	70.3503
1053	BS008263	-	C3	26.7	yes	GGTGATGAYGAAGAGTAAATCTAACTCTCGCCGGTTTTAGCTATGAAACA[A/G]TCTGCGTTTTGATATTTTGTAGTCTGGAACTTCGTTTTCTGAAGGATTGT	AT5G15200	R	A3	2886694	2886594	8e-47	100
1054	BS011283	-	C3	27.9	yes	CCATTAAAGTAAACTTTCCTCGGAAAAGCCCAACCTTGCTTGAAAGTGAAAGTCTTTTGATCTTTCTGTAGCAACACCTCTGATTGCACATTCCCTGAAG[A/G]TCCAGCTTCCATCAAAAGATCATTGTAAAACTTCGTTCCAAAGAACATTCCTGTATCATCTGCATAAYAGATATAAGAAAACTTCAGTCTTTGGCTTCAA	AT5G15630	R	A3	2964359	2964167	6e-80	91.9599
1055	BS010550	-	C3	27.9	yes	GATCGCTTATCAGTTTCCTCCTTCTGTAGGTAGTGATTTATGCAGAGGCTTATATAATTTTGTAGACTGTTCTTTCGTCACTTGAGAGCCACCAATGATC[C/T]CATTTAGTTTTATTAATCATTTTGCAGGCGTAGGCTATCGACTGTACTGGTTCACCTGAAGTACGCAGAGCATTTGACAGAAGCCGTGACGTATATAGAG	AT5G15750	R	A3	2997757	2997846	1e-30	43.0008
1056	BS013165	-	C3	28.6	yes	GTACAGTCGCCGTAGACGGTGGCGGCTCTCTCYAAGAAGCTTAACGGCGTCAACGGCGGCGAGTTTGCGGTGCATGGTTTCATTTCCTCCATCTCTTATG[A/G]TGTTTTGTGTTCTTCCTACTTTCTTCTTGTTCTTATTATAAATGAGAATAATTATTGATAAGAGAATAGGATAATAAATAATAACTATAGCCTGATCCGC	AT5G16370	R	A3	3139300	3139478	4e-61	84.4197
1057	BS012320	-	C3	29.2	yes	TGGGTTTTAGTTTAACAATGCGTAGCTGGACTGAGTGATTATTATCATGAACTTAGGCGAAGATTTGTGTAGAATTCAATCTGTTTAGAAGGTCACAGCA[A/G]AYGAAAGATTGAGCCTTTCTTTTTGATACGGGTTCATACTTGAATGATTGATTAAACTTTGTTGATTCRTAGGGTGTTTGGATCCAGAGAAKTTCAARGA	AT5G17770	R	A3	3429765	3429566	1e-94	98.4695
1058	BS013590	-	C3	29.1	-	AGTCTGTCTAGCAAGTCTCCATCCACCTGCATTAGCAAAAACACAAATTTAGATACTTTTTAATAYACAAAAACAATCCCACATCCAAGTCCATATTATA[C/T]GGAGAAGCACACAGACACATTTAATTTTGCCATATCGCATTCGCTGCATTTTAAAAAAAAAAAATTGAAAAAGAGAGACTTGTTGTCAGATGTCACCACC	AT5G18120	R	A3	3497094	3497000	3e-28	43.7191
1059	BS008771	-	C3	29.2	yes	GAACACATGGATGAGAGGATAGCTAGGTTCAAAATCTGACACGTGATGTGGAGAAAGATTTGGGTAGCTCTCTTGCAACCTGGGAAGATATATGGACTCA[A/G]CCCCGTTTTCGGTAGTATCAATGGCTTACGATCTAAGCATTGAAATTCCTCTCGACTTGTGTAATCATATATCGTTTTCTTGTTTCTAGATATTGTTGTT	none	none	A3	3494217	3494017	8e-76	93.9991
1060	BS012467	-	C3	29.2	yes	CCAATGCGGAAAGGAGAGAATCAGTTTGTGGTGAGCAGGAAGAAAGACCGTTCACTGACTTCTCCAGCAAACAAGAGACGCATCTCCATCGAAACAAAAG[A/G]TTCAGACTTCGTCCCTTTTGTGCCTTTCCCACCTGACTATTTCTCCAAACACAAACAGCCAGAGGAAACAACAACAACGGATACTATTCCAGTCCCTGTA	AT5G17790	R	A3	3431577	3431399	1e-77	86.004
1061	BS009219	-	C3	30.8	yes	AAGAAACTGAATCAAGCTAACGTCAAGAGATCTATAAAGCAGTGCATTCTCCTACTAGTTTTAGCTGAAATTAAATGTACCACGAATCACCWTRAGTCTT[C/T]CACAGACTGATGAACATGTATGTCAACTTAAACAACACAAATGTACCACGAATCACCATAACAAACTGAATCAAGCTAACGTCACAAGATATACACGCAT	none	none	A3	3543371	3543438	1e-27	33.8386
1062	BS013099	-	C3	29.8	yes	GCTTCGAATGAGAGAGAAGGCACAGCTTCTTTGTCAGATTTTCTGCTGGGCATGACGGGTCTAACAGAAAGATCRGATAAATGCCAAACGACGTCACTGA[A/G]GCTATTAGGTGATTTAGACGAGTCGTGGTGAACATTAATCCCAGAAACATCTCTTCCTCTATGAGTTTTGACTTGAGGACTAGCACTAGGTAGCGCAGCT	AT5G18700	R	A3	3671688	3671888	1e-95	97.985
1063	BS013408	-	C3	34.6	yes	TTTTCTCGAAGTTTTCTAAGAGATATTCACCCGTAACCACAGACGAGAAGCAACTGCCGTCTCGAAGAACTGATGTGAATTTTTCGACATACTCTTCTGT[A/G]ATCGGAAAGGAGCTAATCTGTCAGGGTGACTCCAGATTTGAAGTATGGGGGACTAAAGGATATAACTTACACGTYAGAGGAAGGAACCGTAGATTGCCCG	AT5G19660	R	A3	3858058	3857858	9e-103	99.5001
1064	BS008006	-	C3	34.6	yes	GTGGGATACGTGAGTTTGGGATACCCATTTGGCCTAATGGCCTCGGTTCT[A/G]TTTGGGAGGCACCACAAGGCCATTCTCTCATCCCCTAAACCCAAACTCTT	AT5G19630	R	A3	3855490	3855393	7e-37	93.002
1065	BS007649	-	C3	33.9	yes	ATGGAGGAGAGAGGAATCTATGAAGCATTCAAAGTGAAGCAAGCGGTTCT[A/G]CTTTCAGCGACAGAAGCAGCTGAGATGATTCTGCGAGTGGATGAGATCAT	AT5G20890	R	A3	4154250	4154150	5e-48	100
1066	BS009464	-	C3	41.2	yes	AAACGCAGCTCAGMTGCTGAAGAAACAGGTAATGTTGTTGGCTTTGGGAGAGAGGGAATCTTTGATTTTCTTTGTATTTATCTCTATGTAATTACTTTGA[C/T]ACTGCAACCATTTTGTTGCTATATTTGGCAGGGTAATGAGCTTCATAGTCGCGGAAACTTCAGTGGTGCTGCAGAGAAATATTTGCGTGTAAGCCTGCAT	none	none	A3	4217899	4218028	4e-37	59.7965
1067	BS007433	-	C3	41	yes	CATCATTAAAGCCGCAGTGACTCCAGCCTTTGCTCCAGCTTTCGCAGGAA[C/T]CAACGGACTTGGCGTCTCAATAGCTCGTCTTGACTTAGCCACTGGTGGTG	AT5G20630	R	A2	5092457	5092359	2e-23	88.0011
1068	BS012754	-	C3	41	yes	GAGTATCAGCAGCCTGCTCACCATGGTACGGGTCAATGTGGAAGCCTGACTTGCCGTGCACAATGATCTCAGCTGGACCACCTTTGCAAGTGGCGAAAGT[A/C]GGTAAACCACAGGTCATAGCCTCCACAACAGTCAGACCAAAGGCTTCATACAACGCAGGCTGCACAAAGGCTCCCTTGGTGTCGCAGATGTAACGGTAGA	AT5G20830	R	A3	4124042	4124234	8e-76	90.4977
1069	BS011700	-	C3	41	yes	CGCAATCACCCCGGCAGCAACCGCCATGGCAAGCGCCAACGCGCTCCTGCTCGAGCTCATGATGTGTTTCTTCAAGATCTTTCCACGTGGAGTCGTCTTG[C/T]TGTCTGAAATCTGATGGCAAAGGAGGTTCCTCCGACGACGACTGTAAGGATTCTCCGGCTTCGCCAAGTCTTTCATCGAAGATGAACAAGCCAACGCCGA	AT5G21940	R	A3	4205540	4205739	1e-57	89.4952
1070	BS013762	-	C3	41	-	ATCATCACCGACAASAAGTATATCTTTTTCATGATCAATGTAGTTACGCACACAAGTTTCCWGTCTGATGTTAGCGAATCTTCAAGCTGTCCTTGGATCC[C/T]AAACGTACGTGCAAGATCATGCCTCAGCTCATCATAACCTCTAACCTCTAACCTCTGTAACGGTTGACGTCTATTGATCTCCCCAACTGAACCTTGCTTT	AT5G20730	R	A3	4106896	4107040	2e-66	70.7058
1071	BS012769	-	C3	42.3	yes	TCAAAGCACCAGAATTAATATAGTTCATATTGGTCCAAATTTCTCTCCCTGAATCAAGCTGATCTACATGACCKCCTCCTCCCATGTTCATCATCCCAAA[G/T]CTCTCTCCATTCACCTGCCAAGGAAATCCCCATAAGACTTTGTTTGGATCACTCATGGCCATATCCAAACCGCTGCWCCCGTTTYCAAACGCATAACCAG	AT5G60200	W	A3	4567534	4567734	8e-83	95.9392
1072	BS011737	-	C3	43.4	yes	TTTACACTCTCTTCTCMTTCTTCTTCTCGACACAATYAAACCAAGAAGCTTGCGTTTTTAAGAATGCAATGTGATCGTTGATGCAGGGAGAGAAGAGCAC[T/C]AAGTACTACTTCCTTGTTGCAAACGCCAAGTTCATGCTYGACGAAGAGGARCACTTCCAGGARCAGCTGTTTGAACGTTTGARATACTACGGAGAGCGTG	AT5G58250	W	A3	5017919	5017717	5e-84	97.9351
1073	BS012547	-	C3	43.4	-	ATCTAAGACATCAGATCAAGKAAAACAAGAATCAAAACCAAGCAAAAGTTAAAACTCACTCAAGAAACAACAATGTCTCTAATTCCAAGCCTTTTCAGTG[A/G]ACGCAGATCAAACGTTTTTGATCCCTTCTCGCTTGACGCATGGGATCCATTCCAAGGATTCTTCACTCCTTCCGCGTTAGSAAACGCTTCCGGCTCAACC	AT5G59720	W	A3	4686210	4686037	1e-50	79.2924
1074	BS007084	-	C3	43.4	yes	ATTGGATGTACCATTGCGTATAATAGAGAAAGATCCAAAAGCCAAAGATA[G/T]AAAGTGGGAAGATGATGGGGTGCTTGTTAATTCTATGGACATTGACATTG	AT5G58140	W	A3	5032039	5031939	5e-48	100
1075	BS013701	-	C3	42.1	yes	GAAGGATGATTTATTTTTTGGCGACATAAGCACACTATATAAAGGTCAAAACACCATTGTTGATCTGAAAATCGACAGCCACTCAAGTGTAAGTAAATAT[A/C]TGTAGTGATGCATGCTTTCTGATCTTTTGCACCTTAACTGTCCTTAAACCATATTACCGAAACGTATTTATGCAGGTGTCGACAAAAGTAACTGTCAAAA	AT5G57490	W	A3	5182012	5182210	2e-80	94.5001
1076	BS013246	-	C3	43.6	-	CCTTTTTAGTAAGTTGTTGATATGATGCCTGATCATGCAAAGTTCATACAATGAATATTTAGTTTTTAAATCTGTATTGAGARAAAWTTGCATGAAAGAA[A/G]CTTAAATTGTCGAGTTAAAGGGAGAATCTTAAGAAACCACATAAATAATTACTTTGTTTTGTTAATTATAAACCTTGATCCTTGATATATATCAGGCCAA	AT5G56860	W	A3	5352986	5353185	1e-94	97.9824
1077	BS009227	-	C3	44.3	yes	CAGAAACATAAGAATCTTAAAATCAACAAAACCAAAGGCTACTAGCTCTACTAATCATTACCTCTCTAGCGACTGTAACACCGTCGTTAACGATTCTTGG[A/T]GAGCCGTAYTTGCTCTCGAGAACAACGTTCCTGCCTTTAGGACCTAGAGTGACTCCAACTAGATCCGCGAGCTTGTTCACACCAGCCTTACACAAGGAAG	AT5G56500	W	A3	5429856	5429995	2e-46	64.3226
1078	BS009561	-	C3	43.6	-	ATATAAAAAACAAGAGCTTTGCTTCATCATCACTTGCTCATTTACAAACGTGAAACGTGTTAAGAACATGGCAGTGATTTGGCTTCTATCGCTTCTCTTC[A/C]TCATCTCTATCCTTATCACCGCCGTGAAGCGCACTAAGCAGCGCGGCGGTCGGCAACCACCATCTCCTCCTGGTTTACCGTTCATCGGGAACTTGCACCA	AT5G57260	W	A3	5230681	5230881	1e-94	97.4951
1079	BS009562	-	C3	43.6	yes	CGGTCGGCAACCACCATCTCCTCCTGGTTTACCGTTCATCGGGAACTTGCACCAGCTGGGAGCATTACCACATCAGTCTCTGTGGGAACTCTCAAAGAAG[C/T]ATGGTCCTGTAATGTTAGTGAATCTTGGAAGAGTTCCAACCGTTATTGTCTCTTCCCCTGAAACCGCAAAACAAGTTCTTAGAGATCATGACCTAAATTG	AT5G57260	W	A3	5230828	5231028	8e-76	93.4951
1080	BS012795	-	C3	45	yes	GAATATCCATCATCCAAATTAATTTACAAGGGCAATTTGACTTTATTAAGGAATGTATATTTTACATGTTTTCTTGTAAATTTGATTACTTTCAAAACAA[A/G]AACATAACACCATGAGAACAAGTTTCAAAAATGTTTCTAATATTTGAGATATATGTGTCTGATGGCTATACCTATGATATTTGATGGATGAARCTGTTTA	AT5G56300	W	A3	5492213	5492144	9e-18	32.1613
1081	BS012959	-	C3	45.4	yes	TCCTCCAAGGTCTATGTTCATCGTCCAGCTTGTTGCGACTGTGGTTTCATCGACYGTCTGCTTCGGAACAACCTGGTGGCTCATTACATCCGTCGAGAAC[A/G]TATGTAACACGGATTTTCTCCCAGTGGGTAGTCCATGGACTTGTCCCGGATACGAAGTGTTTTACAATGCAYCGATCAWATGGGGRGTGATCGGTCCAAG	AT5G55930	W	A3	5580943	5580753	1e-81	91.8359
1082	BS012910	-	C3	45.4	-	CTGCGATGGTCTGTAATKTAAAAGCAGATGAGATGTAAATATGTAATCACTTAATAATCTTTTCGCTGACAGAGTAGGCATAAGATTGAATGTAACACAC[A/C]CAACTTGGAAAAGTTAAAGATAGGATTAGACAAAGATTCATAATAACAAAATAAAGGCAACAAAACATTGCTTACACACTAGAAACTGAAGTCTTGTCAT	AT5G55990	W	A3	5560027	5560232	1e-78	96.4786
1083	BS009515	-	C3	48.3	yes	AGCATTTGGTTTTGAGTTCCAACCAGAGATGAGAGACAACAACACAAGAGAAGGAGAGAGAACTTCAAAGCAGCAACCACAAGTTCCTATGTCTTTGAAG[C/T]TCGTAGATACATGTCTGAGGCTAAGTGTGGTTCCCCTAAGTGTTGCAACCATCTGGTTAACTGTCAGTAACCACCAATCCAACCCTGACTACGGAAATTT	AT5G54980	W	A3	5800566	5800366	3e-106	99.9975
1084	BS010458	-	C3	48.3	yes	CACAAACGTTAGAACATCTAACACTTGTGGTTACCYAAATAAATCCCTAGAAATTGATTATATTTACTAATTGAAAAATTGTATTAAATAGAGAATTCAC[A/G]ATACTGGAGCACGTAGATTCCTAGTAATCGGAGTAGCAGAGATTGGTTGCATACCGGGGAAAAGAGCGAAGAACTCGACGGTCCATGAATGTGACGAAGA	AT5G55050	W	A3	5784815	5784612	3e-79	95.4802
1085	BS012379	-	C3	50.5	yes	TTCTTGCATCCATCGAGAACATGCAGTATGCTGTAACCTTGGATGTTTTACACACGGTAATACTCGCTTGACCATTGAAACCTCATTGAATCTTTCCTTG[T/C]GAAAATATTAATTTTCTATATGAACGAGTAGGTTTTTGCGGCATTTGGAGCTGTTCAAAAGATTGCAATGTTTGACAAGAATGGTGGGGTACAGGCATTG	AT5G53180	W	A3	6317160	6317356	2e-86	95.4951
1086	BS009107	-	C3	50.6	yes	CTTATCACATTCTTGTGTTGTACTATGCTACCGAGTCTGCCCTTTTCAACCTTTTTGTTCTGAGTTTGCTCATTTTACAAACACTTTCATCACCGTGGAG[C/T]TGTAATGTCTTTTGATTTGCGATTGCAGAATGGGACCCTTGGGGTGTTCCAGATGACTACGAGTGTGAAGTAATTGAGAACGATGCACCCATTCCCAAGC	AT5G52840	W	A3	6393656	6393458	6e-70	93.0044
1087	BS009108	-	C3	50.6	yes	ACCCATACGCCTAAAGCTAGCAAACAATAACAAAAGCTTGCCTTTTGCATTCCCTTACTTCCATTTCACACATACTTCCTTTCACTTAGCCTTTATAGCC[C/G]ATAAAGAKGACACYTTTGCAATCCCCTGTGTTGAGATTTCTCTACCTAACATTCTACAGCTCAAAGTTTTCCCTAACAAGAAACCTAAATTAACATTCTA	none	none	A3	6394409	6394574	1e-30	71.2105
1088	BS009110	-	C3	50.8	yes	TTCTCTACCTAACATTCTACAGCTCAAAGTTTTCCCTAACAAGAAACCTAAATTAACATTCTAATCTCAAAATCTCAATCTACATCCYCAAAATCAGATA[A/C]AATAGCAAAACGAATCGCATGATAATGCAAAGAGAAGGAGAGAGCACACGCACCGATCATCTTCGCAATGAGTGTGAGCTCATCTTGCGCCTCCTCGATG	none	none	A3	6394608	6394783	3e-58	82.9152
1089	BS009024	A3/C03	-	-	yes	GAAGCTTCCTTCTTCCTTGTTCAATTTTATCCATTTTTTCTTGTCTATATGGTAATCTTGTTCCTGAAAAACAACTTTTGAACACATTTGGGTTTGTGTT[G/T]YAGCTAAACTTGACGGCAGAAGAGGAATTGGAGATAGAATATGAAGTTGATGGCTGGTTTTACGTAAGTTTAGAAAGACAAACGCTCGAGTCTTTGCTAG	none	none	A3	6645264	6645061	7e-73	94.4711
1090	BS009023	-	C3	50.8	-	CTCTTCCTTGTTCCCTAGTATACTATTTTTGAAAATTATCGGCTATAGAGTTTCATGCTGTTATACATGCTATAGTGCTAGAATATAATCATTCAGATGA[A/G]TTATTATGTCTTTAAGCTCCTAAGTCTGAGTTACAATGAAAACTTATAACAAAAGGACATATTTAAAAGGTAAAGGCATGTTCATAGGTTTAGCATAAAA	none	none	A3	6645965	6645813	7e-56	70.9997
1091	BS009022	A3/C03	-	-	yes	CCAGACGTTGATGAGGAGAATGTCTTCTCTAGACCTTCAGTTGGCTATGATGACATGTGGGCTAAGACTCTTTTAGAAACTAACGACCAGGAGGTATAAA[C/G]TAGCTTTATTAATCTTTAAGGCGTTCTTCGAGTKGACTGAAATAAACTATTTCTTAGTTTTAGRGATGCTAAATAAATACTTTCATTTGYATTTACAGGA	none	none	A3	6646281	6646182	4e-44	49.7462
1092	BS006917	-	C3	51.2	yes	AAAAGATCGGTGAAAATGATGTGCACTCAGCTACAAGTCTCTGGTTCCTC[A/G]AGAATGCAAGGGTTCTTGGGGTTGCGTGGGAACAATGCCTTAGACACTCT	AT5G50920	W	A3	6814888	6814985	1e-28	92.004
1093	BS013192	-	C3	50.8	yes	AGCAACCGCAGTAGAACCCGAAATCGCAGCTTCCCTTGGGTCGCAGTGGCAAAGAGACGCAGTGGTCCTACACATGCACGTCCCCATAGCCAGCTCATCC[A/G]TCCTCTCGAAACTCCTCCTCATCACTCCYCGCCATTTCTCCTCCACGACGTCGTTTCCTCCCCCTTCGAGCTTGCAACCTGGTTGCTCCAGCTCTTCCTT	AT5G51760	W	A3	6628094	6628294	4e-105	99.995
1094	BS013508	-	C3	50.7	yes	AGATCAGAGGCTTTAGGGTTATCACTTGCTGCATTCTCCATAGCTTTACCTTACTTTGGCAAGTTCCTCAAGGTACATTGCCTTTACTGCTTTTGTTTTC[A/G]CCAATCTACTGAAATAAGCTTTTGCTGTTTTAGGGTTCTGAAGTAGAGAAGAGAAGCTTACCTGAAGAGGGAGAACAGGTTTTTGTSATATCATCAAGTA	AT5G52110	W	A3	6520550	6520751	9e-69	92.9686
1095	BS008717	-	C3	55.4	-	CTGGAGGAGAGTTTAAAATGTTTATGGATTTCCTGACAAGTTTGAGTATATTTGGAGCGAAAGCTCCTCAAGAAAGAATGCAAGAACTTGTGGAAATTAT[C/T]GAAGGACAGGCCGATTTGGATGCTCAGTTTGATGTAAGTTTGCTTCTTCTGTTTTTTATGTAAGTTTGCTGTATTATATCGTACAAATTTATTTAAGCCY	AT2G34040	J	A3	7982971	7982767	1e-88	97.9897
1096	BS012642	-	C3	55.6	yes	CACCATCACCGTTGTCATGAATATTGTCATCCTTTGTTGTTATCTATAGTCACTAAGTCTCTCTGTTGCCTCTACCACGACTGTTCTTTTCTCTAAAAGC[A/G]ATGGGGTTCACGCTGATGTTTAATTTGCAGAACCTGATCTTTATAAGGAAGTGAAGCTGAAACTAGAAACTGGTTTAGTGAAGTTTGAGGTAAGATTAAC	AT2G34680	J	A3	8086086	8085943	3e-58	67.9968
1097	BS009128	-	C3	56.3	yes	CTGGTTAAGACCTCGTTCAGCTCAGCGTAGAACACACCGTCAGCTACAAACTACGAAATGCAAAACACAGTTACTGAAAATGGTTCACAAATACGAGAGA[C/G]ATCGATTGGGAGGAGAAAGAGATCGAGTGAGATTCACCTTTCTCTTCTTGCTGATTTGCGTCGCCATTTTGTGGTTGTTGAAGTTCTCGCCGATTGCTGT	none	none	A3	7398356	7398155	1e-81	95.5014
1098	BS012307	-	C3	52	-	CGCAAACGCTAGTTAGCTTAACCCTCAGTYTGTTATTCCACATCTCCTTATAGCAACCAGCGTCGCCACCTCTCCGCCTCGCCTCCACCACCGCGAGCAA[A/C]TCGTTCAGCCGCGAAATATAAATCTCAATCATGAAGTTCCCGTTTTGCCCTTCCATCTCAAACCCATATTCTTCCTTCTTCACCTTCAGATTCTCCTCCT	AT2G30360	I-J	A3	7078900	7079100	6e-77	93.965
1099	BS008602	A03/C3	-	-	-	TATTCTCAGTGCAGCGTTATGGTACGCATAGAGTCGCCTTCATTTTCGCACCAATCTCCACWGCTTGGCTTCTCTCAATCAGCAGCATTGGAGTTTACAA[C/T]ACAATCAAATGGAACCCTCGTATAGTCTCTGCCCTTTCACCGGTTTACATGTATAAGTTCCTCAGAAGCACTGGCATAGAAGGGTGGGTTTCACTTGGAG	none	none	A3	6999223	6999421	1e-94	96.98
1100	BS010335	-	C3	59.2	yes	ATCGTGATTTCATGGATTGAGAGGTGATTCCTCCTCCTCCTCCATGAGCTAGTGATGATCGAGTGCTGAATCCGTCTAAAACTGTACGAGGTGGATCTCA[A/C]CAGTCGAGCATCGAGGGCGGGAAGAGAAAGGAGAAAGGAAGATGAGCAGTTGCACATAGCCGGAGAAGAACGCTTAGAACTACAACTCAAAACTATCTTA	AT2G38570	J	A3	9146834	9147007	5e-74	82.998
1101	BS011906	-	C3	60.6	yes	GTCCAGCCTGCGCAATGACAAGTAGCYGTAAGATTTGATGATGTATTTAAACTTTTGGTCCAAACAAAGCGAGGGAGTTCTAAGGTCAAACCAAACATAT[A/C]AACTACTAAGCAAACCTAAGTTTGTGTCATCAAAAAATGGTACCTTCATGAGCTGGSACCTCAGGCAAATATGTGGCGCTTCGCTTTGTGTTAGTCACAG	AT2G38710	J	A3	9208244	9208442	2e-59	91.4188
1102	BS011882	-	C3	60.6	-	NNNNNNNNNNNNNNNNNNNNNNNNNNNNNNNNNNNNNNNNNNNNNNNNNNNNNNNNNNNNNNNNNNNNNNNNNNNNNNNNNNGGATTCGATCCGAGATCC[A/C]GTTGTCCGGCAAGGATTACCAAGATCCACCGCGTGTTAAAATTTTCGAGGCGAGGGAGCTAGGCAAATGGTCCTTCTATAGAGCAGTGATCGCTGAGTTC	AT2G39010	J	A3	9304486	9304585	2e-39	81.3559
1103	BS011698	-	C3	62.4	yes	ACGAAGAAGGCTTACGTTAGGCTTACACCCGACTATGATGCTTTAGATGTTGCTAACAAGATCGGCATCATCTAAGTTTCTCTATCTCTGCAATTATAAA[A/T]TCAGACTTGCGGTTTTGTCTCTCTCTAGTATCATTACACTCATCTGGTTGTAGTATTTTGAGCAAAATCTTCTTTCTTTTTTTTTTTTTACAATACATTC	AT2G39460	J	A3	9479282	9479407	3e-41	57.9978
1104	BS011699	-	C3	62.4	yes	ACGACATCCAGACCAAGAAGGTCAACACCCTCATCAGGTGGGTTAAATGATTAATTGTTTTCTTTCTTGGCTTGCGAGTTTGGTTGTGTGTTTCWTATAT[A/G]TTGACAATGATGTATTTGGTGTTTGTTGTTGTAGGCCTGATGGAACGAAGAAGGCTTACGTTAGGCTTACACCCGACTATGATGCTTTAGATGTTGCTAA	AT2G39460	J	A4	16797473	16797664	1e-33	85.4237
1105	BS011731	-	C3	60.6	yes	GAGAGGGAGCCATAGAGAATGATGAGGTTGTTAGGATTCTGAGTACAAGAAGCAAACTCCATCTCGAACATCTCTACAAACACTTTAATCAAATCCAAGG[C/G]TCTGATCTTCTTGGGGTAACATATATATTATTTATACTCACTTCTTWTAGTATTTATATAACCCCATGTTTTTGTTTATATGTGTAACTTTTCTCTAATG	AT2G38750	J	A3	9215117	9214961	1e-67	75.3758
1106	BS010547	-	C3	62.8	-	CCTTCCACCTGTCTCCATCGGTTTGTTTGTCTTCTTTGACAGCAACCACTTTGAATGATCCGTTGCTCTTCTTGTTGTTGCTCTGTGTGAATCTCGACGC[T/G]GTTACAGCTTTCTTTCCCAAGAAGGTCGTAGCTGGGACTGAAGCAGCTCCTGCTCCTGACCCGTTCAAGCTCAACTACAACACACACACACATAGAGACA	AT2G39730	J	A3	9535997	9536186	8e-93	92.9955
1107	BS012004	-	C3	62.8	yes	ACAACCTCTCTGCGATGAATCTGATGACCCCGATAATGTCTGGTACAGCTGCTAAATCTTTTTGTCTTTCTTTGTTTGTGATACAAGGACAAAACTTGCT[C/T]GTTTGGTTGCATCTAGTTTGCCTATAGACTTGGTCTTTGACAATGTGTGCATAAAAATCAACCTTTCTATGTCTCATATTGTTTTGTTCTTGCTTTAGGT	AT2G39750	J	A3	9538588	9538385	4e-81	95.5026
1108	BS010618	-	C3	62.8	yes	CATTGGTCTTCCTCTCTAATTGMTGTATTACTTTCTTGTGTTGCTTCTATCGCATTGGACCTTTCATTACATCTCAATCCACGTTCTCTGTTCTGTTTCA[C/T]CTTCTTGTCTTCTTTAGTTAATTTTGGATTCACACAATGTGGCTTTAGACTTGATTTACTCTCAGATCTTTTAGCTACCAACACCACATCCTTAAAGATC	AT2G39770	J	A3	9559412	9559599	1e-40	84.4235
1109	BS010841	-	C3	62.8	yes	GAGGGAGATTACGCACCATATGCCTTATAGCCATATCAAGGGACTTCTTGGAGAGTGTTCTTCCAAAGCCTGCACTGTCTGGTGATGAGGACTTTGCAGA[T/C]AAGTTACCTTGAGGAGAACTCTTGTCATCTGATCTGGGAGGAGCCAGTTTCCGCATGTTGACCACTCTCTCCACCATTTTGGTTCCCATCAACACAGGAC	AT2G40070	J	A3	9653026	9653226	3e-99	98.5001
1110	BS011475	-	C3	63.4	-	AGGTCAAACGCTGTCCGGTGCTGGGGTTGTATATACAAGCTTTTTTCCCCATTGAGAAACACATCAAGCCGTGGAGATCATTCAAGTAGTAGCCTCCCAT[T/C]CCTGGGATGCTCAAATCTTGGTCGACCACAAAACTAGTGTTGTCTGGAGACGTTGATGCCATAGACAGCAGTGCACGATGCCCGCCTTCATCCACCAAAC	AT2G40910	J	A3	9919342	9919142	1e-64	91.4959
1111	BS010523	-	C3	63.4	yes	CGTGGAGTTCATCAAGAACGATGATTACAAGTATGGTTTCTTAGCCAAAGCTCTTTTCTTTTGATAGTGCAACGTTTTGGGTGYTATAAAGGTTGAGTCT[T/C]GAGAGGATTACGAGTAGGGTTTCTGACCAAAGTCTTGTGTGTTTGATACTGCAATTAGCCTAGTCTTAGCTCGTTCTTAAGATTATCAAGCTTGTTGGGT	AT2G40650	J	A3	9831338	9831178	8e-49	75.8788
1112	BS011518	-	C3	63.8	yes	TCTAGTCCGAAAAGACGACACTCTAATGACTCAGGACCAGGYGCAAAATCMAGATTCTTCAGTCTTGCCAAGAATATAACATAYGTCTGTATCCAAACAA[C/G]AAGCAGGCATTATAAGTAGAAGTGATACGAAGAGGGAAGAGAAGGATAACATTAGGAATGTTTTGCAATTTACTTGGCCAATAAGAGGAATATCAAGTTG	AT2G42070	J	A3	10150851	10151044	3e-62	90.859
1113	BS011750	-	C3	63.8	yes	TCTCTTGTGCCTAAATATTGATTTATATATACATCCTGCGTTAGTGATTTTGTGTGTTTGAACTTGAGTGATGATTAGCTGTTTGAATTATCTGTTTTAT[A/G]TCACCCCGAAGAGCTTATGTCCATGTTGAGTTCGCATATCTAATGAGAGGCTTCTGATAGAATAGTATCCTCTTTAGAGTGTTAGTTTCATCATCATGTC	AT2G41945	J	none	none	none	none	none
1114	BS011476	-	C3	63.4	-	ATCCAGAATGCATCTCCACCGGTGCCAAGATAACTTTTCCGTCTTGAGTTGTGCCTTTTAAAATAAACTCAGTGTCCTGGACTAAATGCCTMTGRCAAGG[A/C]TGCAAAACCAGACTCCTCTTCGACCATTCCTTTTTTTCAGCATCTTCCAATACCCATAATATCACYATACYCCCAATTTTTAGCTTGCTATGTTCGAAAA	AT2G40910	J	A3	9919952	9919811	4e-30	62.7522
1115	BS011793	-	C3	63.4	yes	CATGGWCCTGAGAAATGGTTGCTGCCAATTTATTATTGTCCGAATCCAATACTATTTCGAGATCAAGAGGCTCGGTCTTTGCTTGTGTTTCGTCACTAAC[A/G]TTACATGTATGGTGGCCAATGTAAGTGATTTGAAACAAAGAAGGGTCTTGCTCATGTTTCTGAACTTGCTTTGTTGCATTGCATCCTTGTGTTGGCTTGT	AT2G40750	J	A3	9851505	9851705	1e-98	98.9902
1116	BS012000	-	C3	63.8	yes	AAAACATATTAACAGTAGTGAGTATATTGATGCCAGATCGTGTAAGGTACAGATTGCTTACAATCCAATGGCGAGCACTAAAAGGGTCGCAGTCACGCGT[C/G]GCCTCTGCCTCAGATCTAAGTAACTTCTCTTCTGCGTAAAAAGCATTGTTGTGGATATTGTTCTCACCGGGCTCGTCAACTTTGACATTTACCTCAACTA	AT2G42490	J	A3	10217541	10217740	6e-97	97.9976
1117	BS009063	-	C3	65.6	-	GAGGTGGAGCTAACACCGTAGCTCCTGGCTACACCAAAGGAAGTGGTCTCGGTGCTGAGATTATTGGAACCTTTGTGCTAGTTTACACCGTCTTCTCCGC[A/T]ACTGACGCTAAGAGAAACGCTCGTGACTCTCATGTTCCTGTAAGTTGTACAAAAAAGGAGACAGGACTTTTGTGGTGTTATGTTGGATTAGGATAAGAAT	AT3G61430	N	A3	10971410	10971610	1e-94	97.4951
1118	BS009010	-	C3	65.7	-	CTCGTGTGAGTGAAAGCTTCCGAGCCAAGAACAGACCGAAYGTGACTGCTGGGTTGATGTGTCCACCTGAGAGGTCATTACACAACACAAATCGTTATTA[C/T]AACATCTATAAATAGAAAGTTCAAAGTTTTAACTGCTCCTTAGTTGCATAAACACAACACAAAGCGTTATTACGACAACTGCAGATCGAAAGTTTGAAAC	AT4G00430	O	A3	10971319	10971187	2e-49	62.8117
1119	BS010725	-	C3	66.6	yes	AGTAGTATGTTTTTAGACTTCCATATCCAAAACCAAAAACTAAATATACAAAAAACATAAAAATAAAGCGAAGGACGCCCAATTCATCCGTGGCTGCTGC[A/T]GCTGCTAATAGATGCGCATAAACGCAGCTCTTTGTGGACGGATGAACCAGATTAGTGCCAAATGTTACCTACCATTGGCATGACACTATTTAATACATAT	AT2G25690	I	A3	11716234	11716433	1e-101	99.0026
1120	BS008885	-	C3	70	yes	AGAAGATCAGGTAAACTAAATACTRATCTCGATCATTACATAAACTGTGTTCTCTTGGGGTTTGAAYTGAATGGTATTTGTAACGGTTGTTTTGTATTTT[A/C]TTACAACGCACAGGAACCACCGTGGGCTGAGACACTACTGGGGTCTCCGTGTCCGCGGACAGCACACCAAGACAACCGGTCGCAGAGGAAAGACCGTTGG	AT4G09800	P	A3	12499120	12499291	2e-76	83.3331
1121	BS008884	-	C3	70	yes	ATGTAATGCTCTTGGTTTCCACTTTGTTGTCTTACCATTGTCTTTAAATGCCAACGTAAGCTAAAACCTTTGGTTTCCTTTGACTCTGTGGCCGTTGTTT[G/T]TTTGTTTGTTTGTCAGTGTAACCATCATAACTCTAGATTAGCTAGTCTTGTAAGTTCTTCTGTATACTAATTTACGCTTCATGTTTTGWTCTCGTTCTGG	none	none	A3	12498759	12498834	1e-27	36.6824
1122	BS008653	-	C3	69.5	yes	CCGAGCATCCACCATTACAGGTAGTCACAGGCCTTTTATAGTCCATGTCCTCAGGCCGCATCCAGCAGTAATGGTCATTAGGATCCGTACTTCCGTCGTC[A/G]GTATTTCCAGATCCAACCTAATGTCACATGAGGAACTCAGTCAAAAGATATACATGAAAGAAAAGCTAAGATCTTCTTCTACCAAGTTTACCTGTGAGAC	AT5G49720	W	A3	11958390	11958594	9e-86	96.9957
1123	BS011934	-	C3	70.3	yes	AAATATAAAGTGTTAGAAATAAGAGAGAAGCGAACAAAAACAGACCAGCTGTTATTGCCAACTACCGATAAACGACGAATTCACCGTTTTCAGACAGTAC[A/G]ACACGTGTCTAAACACGCACACGTTGCTGACCTCATAGTCATCACTACTAATCACCTTTTTCAACAATGAGTAAACCACTAATCACTTTTTGATTAAGTT	AT4G09030	P	A3	12380966	12380772	7e-90	95.0033
1124	BS009096	-	C3	70.5	yes	AGCAGCGAATCTGCTTACTTAGCAAAGTTCTCAGGCTTCTTTCCAAGTCCAAATGGGTCATAGCCATAGCTGCAATTCATATCAATAAAACCTTAAGTAC[C/G]AAAGCCAAAGTAAGAGACATGAAAAAGTGTCTTACTCTCCAGCAACTTCACCGTTTAAGTACTCTGGGATCTCTGATCTGTCCAAAAGACCATCCGGCAG	AT4G10340	P	A3	12573877	12573677	1e-101	99.0026
1125	BS012912	-	C3	70.9	yes	AGCTACAGACTTCACCATGATCATGAATTGATGAAACTGTCCGTTGCATTTGTTCTTCAACTGTCTCCTCTAGAGTTCCATTCCTCAGCATTTGTTTTCT[A/G]CTCGCCTGMGGTATTGTCAAACGAAATAGTTATGAACTGTAACTGATACTTATTATTAGCCTTAACTGCGTTACTAACCAGGAATACAAGATTCAACTTG	AT4G14180	T	A3	12737037	12736836	4e-64	91.9621
1126	BS012913	-	C3	70.9	yes	ACCTAAGGTGTTGTGTGTTGATATGCTTGCCAATAAAGCTGTTTTTTTAATAGTATCCGAAAGTGCATTATGACCCTAATTATGTCCGAAAGAGGTTCTC[G/T]TACAAGATAACTACYAACTTCGTGTCCATTCAAGGTGGATTCATTAGTTTCTCTTTGWAAAGGTTCGAATGTTTACAGTCCTTCTGATGTCATATAACTG	AT4G14180	T	A3	12737530	12737424	1e-30	48.4851
1127	BS008950	-	C3	70.9	yes	CTATGAGATCCAAAAGGAAGTGGCCTCCGCTAATGTGGCAATGAACGTGAAGGGACATTTTACCCTTCACTTTCTTCCACTCGGCCACTACTTCGTCCCG[A/C]AATAATCTATTAGCCCATCCCTGCAACTGGTGATCCACAAACAACAGAAAAAACATCGGTCTCGAAAACACTAAACCCTAAAATTTTGGGCTGTAGAAGA	AT4G22920	U	A3	12901342	12901203	4e-61	67.501
1128	BS007190	-	C3	70.5	yes	GACCGCTTTCGTTTGCAGCTCAAATCGCTGGGATTTTCATATGACTGGGA[A/C]CGTGAACTTTCCACAACAGAGCCAGACTATTATAAATGGACACAATGGAT	AT4G04350	O	A3	13141884	13141972	3e-36	86.0007
1129	BS008449	-	C3	71.7	-	GCGGGTTTCATGAAAGTCATTCTTCAGAACAATGACACTAAGATGCAAAG[C/T]TATCACATGAGTGGCTTCGCCTTTTTTCGCCGTCGGAATGGACTACGGAG	AT4G12420	P-T	A5	8457917	8457835	5e-31	80.0016
1130	BS008824	-	C3	82.7	yes	WAGGAGAGCATCGTGGAGGATCATTTCTTCCATTGAACAGAAGGAAGAAAGCAGAGGGAACGAAGATCACGTTGCTCTTATCAAGGACTACAGAGGGAAG[A/G]TTGAAACCGAGCTTGGGAAGATCTGCGATGGGATTTTGAACCTTTTGGATACTCACCTTRTTCCCGCTGCGTCTTTGGCTGAGTCCAAAGTGTTTTACYT	AT3G02520	F	A3	14534054	14533857	8e-83	95.4291
1131	BS009440	-	C3	79.5	-	AAGAATGCCTCAGCCGCACGACATTGGGGTGGTCTTGCAAGCGCATGATCTGAAGTTCTCTGTTCTTGTATCTTTTATCCTGCAGAACCTTCTTAATTGC[A/G]ACTTGTTCACCCGTTTCCAGACACTTGGCCTATCCCAAAAAAATAAAAGAGACAGCAACTCAATATCTGTAAACGAGAAAAAGTAAAAAAGGATTAATAA	AT4G00720	O	A3	14142217	14142041	5e-67	84.5002
1132	BS013242	-	C3	83.1	yes	AAAAAAAATATCTAAAAAAACAGAGAAAAATAGAGAGATTATCCCAAAAAAAAACTTAGRGAAGAGTTCAGAGYTTGTGGATGGTCTTCATGTCTACAGC[C/T]TCACTCAGAGTCCCTTTCTCAACATGATCCCACCACTTCATCAAGAAGTTATCCACCACCAATCTGAACCATGGAGACAGCTTCAGACCTTCCTCCCCTG	AT5G16440	R	A3	14570982	14571136	3e-65	74.2434
1133	BS009203	-	C3	90	-	CTTTATTTGACCAGTCTTGGCAGCTGCTTCAATGTACTTGAAGTGAATCTCAGGATCCTCACTATTGCACAGAAAGAAAATTGTCATCATCCACATACAA[A/C]CACAAGAATCGCGCTTGTTYAGAGGAATGCCAGTAGATTATATAAATCACCTCATACTCAAATATGAGCCTAGGAAAAAGTAGAGGCCTTCGTATGATTT	AT3G11130	F	A3	15686598	15686799	3e-89	96.9803
1134	BS008729	-	C3	90	yes	ACTGGAAACCAAGGTTAAACAGCTTCTTGAAGAGAAGGAAGAGCTAGCGATGGTAAGATGATTGCAAATACAGWTTTTTAACTTAGTTCTTTGTTTTGAG[G/T]AAATCCACTAACTCGTTATGTTGGTCAGCATCTGGCGACCTCACTTTTAGAGATGGAGGAAGAGAAAGCAATATGGAGCTCGAAAGAAAAAGCTTTGACA	AT3G10180	F	A3	15701714	15701915	3e-92	97.9909
1135	BS009221	-	C3	90	yes	CTAAAGAACTGAAGCTCGAGATGAAGAAACTTCTGAGTAACRTCGAGGARGAGGATGGTTTGAGCGTTCAGASAATCGATCAGTTACAGGAGRCTCTGWC[C/T]GCGTTTAGACAAGCGACGGCGATGAGGAAGATGGCGAAATCTTCTTCTTTAGAGATGCTCGAGACGGCRGTGTCTTGTCCTGACGAGTTTCGTTGTCCTC	AT3G07360	F	A3	15515358	15515541	1e-77	88.6614
1136	BS008419	-	C3	94.8	yes	CCTCGTCATCGTCTCACCATTCTGCGTATGGAGCTCGACATTCAAAAGTT[A/C]TTCCAAAACCCTGACCAGCTTCAGTTCGAGTTCCAACCCTTTCCAACGTC	AT3G10770	F	A3	16081682	16081601	2e-27	76.998
1137	BS013526	-	C3	94.6	yes	CTAACTAAAGGTCTGGATAAAACCCATCTCGAAAGTTTCTATCTTTCTTCGTAATAATGCCTTTGAATTTTCCATTAAAGTGTTGATTTTTTTTTGGATT[A/T]TTGGCTCAGATGTTGATGATTTCTACTCTCAATGCGATCCGGGTAAGTCAGTTTYAACATTTWTGAGCAGAAAGGTTTCACCTTTTGATGAGATTTGGTT	AT3G11200	F	A3	16162499	16162315	4e-71	88.3884
1138	BS012596	-	C3	93.8	yes	TGCATTCTCACGTTTGAGTGCTTTCTCATCTTCATCATTGTTATTCTCATGCGGCTTGAGGGCAGTCTCTTGATGATTAACTTCGATATCCATTGGAGTA[C/G]CCTCTCTTGGTGGCTCGTTGATGTTAATGAGGCCCTTGCTTTCTGACTGGAKTACCACAATAAAATGAGGTTAWTGATTAGTTTTTGCAAATAAGAAACA	AT3G10480	F	A3	16015965	16015783	5e-84	88.8844
1139	BS013469	-	C3	95	yes	ATTTGTCCGTCTTCGAAAGTGTAAAACCTGTGTCCGATAAGTTAGTTATTTAAAGGAAATGGTTCAGGTATGGCCTAATGGGTTTAATCACGTTCTGCAA[C/G]CTATTGATCTCTGATTGTTCTTGAGTTAGAATCTACGAYGCCAGCTGCATTAATTTTCTTGATTTATTAGTGCTGCAAAATAGATTTTGCAAAAGCTCAG	AT3G11330	F	none	none	none	none	none
1140	BS013470	-	C3	95	yes	GAATCTACGAYGCCAGCTGCATTAATTTTCTTGATTTATTAGTGCTGCAAAATAGATTTTGCAAAAGCTCAGTTCCACTTGTCTTGCATGACCGCGGTTT[A/G]TTGTCCAACAGGCTATTCCTGATTCAATAGCAGGATTGCATGGCCTTGCTGAGTTAGATGTCTCCGGTAATCTTCTGGAGACATTACCAGATTCTGTTGG	AT3G11330	F	A3	16184456	16184269	1e-40	81.9092
1141	BS013547	-	C3	95.4	-	AAACGAGCAAGTTCCGATGGGGRGAGATGGACGAAGACGACGATCTCGATTTCCTTCTCCCTCCCAAGCARGTGATCGGCCCAGACGAGAACGGATTGAA[A/G]ACGGTGATCGAGTACAAGTTCAACGACGAAGGCAACAAGGTCAAGATCACKACCAAGTCACGCGTCCGAAAGCTAGCTTCCGCGCGGCTCAACAAACGAG	AT3G11400	F	A3	16192688	16192888	2e-93	97.9696
1142	BS008625	-	C3	95.4	yes	AATCTAAGATTATATGAATCTAAAACATTTGTCTTATTACATTATATTTGTTTGKTTATAAGAATCATGAGCTAAATCATTAGTCTTGTTACATAATGTT[A/T]GACTATACGATCGAAAAGATTAGTCTTAATTAGTTATTACATTAGTTTTGTTTGGTWATATGAAGCGGGAACTATAACATTAGTCTTRTTACGTAATACG	none	none	A3	16193308	16193515	3e-82	97.4644
1143	BS012897	-	C3	95.5	-	GTGTTCATCAAAGACAATCCAATATATATAGACAGGTCTGATATATCATGTGTGTTAGCTTTAAGCACAAAATCACACACATATGTATTGGTACTGGTTG[A/G]TAATTTATAGTTTTCTATATATAAATGTTGTAGTAGTTGGTAATTTATAAGTTTTGATCTATTTCCTGCATAGTCTATTTGGATTATGTTCGTTCATATC	AT3G11480	F	A3	16220466	16220363	4e-37	49.502
1144	BS010241	-	C3	95.5	yes	TGCATTAGTTTTCAATGCAATCATGGATGTTATAGTTTGAATTAGTTACATCTTTTCTATATGCTCTTTCCTAGTTTTATTTATTTAGGCTATTGCTACA[A/G]TATGTAACATTTTTTGCAAATACACTAACCTACTACAGAGTCGTGCGAGCATTTATRGTTGCCCTAAACSAATCATAAAAATCTCAACNNNNNNNNNNNN	AT3G11840	F	A3	16309860	16310013	1e-40	71.5024
1145	BS010253	-	C3	99.8	-	ATTATGATGGACATATCGATGACTGAAACTTCTCCCATCATGCATTTCAACATGATGATCATTCCTTAGATGCTGAAGCAGCCACCGAATATCTCCTGTG[A/G]CTGTACACTTGGATCCAGAGTAGGGACAATTATACGGTTTTTCCTTATCATTGTTGACCTCTCCGGTGTAGTCATTGGAACACTGTAATAAGTTGTGTTA	AT3G13672	F	A3	16812814	16813014	6e-97	97.9976
1146	BS013596	-	C3	103.1	yes	ATCCCAGCACTCGCCGGCGTAACCGCCGCCGGAGGAGAAKCGCAGTCAAGGGTGCTGCTCTGGCTTGGGCTACGCTCGAAACCGCCGCCGGCAGCCGGCA[T/C]CTTCTCACTCAGCTCGAGAAAATTGGGGAAATTGGTCTTRGCCTTRGCCCCWCGGAAATCACGCGCCGCCGCATCGTAAGCACGCGCCGCCTCTTCRGCG	AT3G15210	F	A3	17217753	17217557	1e-88	95.8935
1147	BS013015	-	C3	103.1	yes	CAATCTTCTCACTCTATACTTCCTATCATCATTGATGAAATGGTCAAAATTTACACAGATTAGAGTTAAATGATAAGAAGCAAGTTTTGGTCATTATACA[A/G]CCTTTGTCTCTTTCAAGAACTGGTGCTGCTCTTTCTCCTCCTGACAACTTTCTTCACAGCAACCTTATCATCATCGCTCTTCTCTTCATCACCCGTACTA	AT3G15990	F	A3	25193106	25192933	4e-81	84.5031
1148	BS012693	-	C3	104.5	yes	TTTTTCTTTACTGAGACCCCAATCTTTTCTTATGTATTGTTCACTTACACTGTTACTCTGCTTTTTGTTGTTGTGAAGATGRCACTAACTCTAAATCTTT[C/T]TTTCGCTGTGTGGTTACTCATCTCTTTTGTCATTTAAGATGAGTGATCTAAAATTTGATTGGTAGGTAACGGAAACGAACAAAATAAATCCAATAAGCAG	AT3G19980	F	A9	9923698	9923888	5e-67	91.4622
1149	BS010011	-	C3	104.5	yes	ACCTCTTCTTCCACTTCCAAAAGGAATGTACTTAAGTGCTTGCTCTCTTCTCTCCTCCTCTTGCCATGTATCTAGAAACCTCTCTGGCTTAAACTCATCA[A/G]GATCTGCCCAGTAATTTGGATCTCTCATCACAGCATAAGCATTAACCATTAGAGATGTTTTCTCTGGTACATAGAACCCTCCTACCTTACACCCTTCCTG	AT3G20080	F	A3	18387066	18386869	2e-86	95.0026
1150	BS010206	-	C3	105.2	yes	TCCACGAGTATAGACCACAAAACATGCACATCTTCGCATGGACATGACTTCACGTCCTCGTATAATACGTATATTCCTCTTCCTGCACATCATTATCCAT[A/C]TTTCTACGTTAAYACAAAACGCGCGCACACACATATAGACATCTGTTGATAGCGCAAACGTAACTTATTTATTATATATAGTTTCCTTCAGAAWGAGTAT	AT3G22415	F	A3	19067190	19067002	1e-71	91.9192
1151	BS013368	-	C3	105.2	-	GTTCTGTCTSAAAAATTTAAGTAAACGGAAATTAATGTATGACAGTCTCATCAACATGTGTTTGTCGTCCTAGTTGAATTAAATTTGATGGGTACTGTTA[A/G]CGTTTTCTGTATGATCCCACTACCTATCAACAAGTCAATACTGGAGTTTATTTTTCTCAAATGGAATTAAAAACAACTATAAGCTCGATCTGGATGGGTG	AT3G21230	F	A3	18644896	18645102	2e-76	95.9831
1152	BS007666	-	C3	110.4	-	CCCAAGAAAGTAGAGACTTTATAGCGCACAAAATACATCACTATTACATA[A/G]AAAAACAAAGGGGGAAATCAAACAGAGAGTTGTCTTAAAAGGCAAGAGCC	AT2G19710	H	A1	12173797	12173837	1e-14	41
1153	BS008731	-	C3	119.8	yes	TTACCGATCAATAATCCTATTAACCTCTATAATCCTAAGAATTTGAATGGCATTGATGTGTACCTTTAGTACAATCTAACAGCGTCAAAAGATGAACCTT[A/G]TCATTTTTGAAATAACCAAAAAAAGCAAGAAAGATGCAAACAAGTGGTTGGTAGTACCTTTAGGTTTAGCTTTCTTCTTTTTGCGGGTAAGACGCTTAGC	none	none	A6	14660698	14660544	2e-49	72.0031
1154	BS009000	-	C3	124.5	yes	TAGCCTTTTGACCGACAGTGGTGGCACCAAGGACGACCTCAAGCTTCCCACCGATGATAATCTCAGCGCTCTGGTTAGTTTCTTGTCTTTTTCATCATAT[A/T]CATGAATTGTTTTTCATATTTGAGATTGTGATATTGAAAACAATTTTGTTAAAAAAAATATGCAGATGAAGAGTGGATTCGAGGAGGGAAAGGATGTGGT	AT1G26630	B	A8	17681318	17681509	1e-61	91.4949
1155	BS009200	-	C3	127.1	yes	CTTCAAGCCCCAGCTAGTCCAGGTATTAACTGATTTATAATTGTTCCRTGACATTGTTATTCCTTATGTTAATCATCATCAACTGAGATCTATAGGAGAC[A/G]AGWTTGTAAACTTCTTTTTTTTGGGGGGTTGATTCCAGGTGCATCCAGCATCAGTGCTGAGTACCGACCAGGATGGAATGTTGCCAAATTATGTAGTGTA	none	none	A8	17089131	17089330	3e-65	92.4265
1156	BS012672	-	C3	127.1	yes	AAACAYCAGTTCCTTGATGAATAAGCAAACTGTTAGAGAAGAAAGTGMCAACTACTTACTTGCTGCAAACTGTCCATTCACGTACTCCAACGAGCCGAGC[T/G]TGAAGAGCTTCCTGCACATCTCTTCGGTTTAGATAATTAACCGTCTCATCTTCCACACAGACATCTACTGATTCTCCCACTTGCTGTCCATTCCAAGGAA	AT1G28110	B	A8	17033843	17033647	3e-92	95.9629
1157	BS010689	-	C3	127.4	yes	GTAGACCAACTAGCTGAACATAGTCCTTCTTCAACTTCACCGTCGTGCAAACTCTCTCTTCGTTCTCTCTTTCTTCTTCCTCTTCTTTGTTTTTTCTTCC[G/T]TCCATCATYAACTCCGACATGAACTCTTCAGACACSCGAATCTTTRGCTTCTCTCCTGTTCCTCCCTTCTGTATAAGAAAAGSCTGCTGTTGACTCCCGG	AT1G28190	B	A8	17007566	17007377	1e-78	90.8122
1158	BS005626	-	C3	121.1	yes	GTTTAAAAAAAAAAATTGTTTTTGTATTAATAACTACACATCTCTCTGGT[G/T]TACAAATTAGTTATGTATTAACGCATTGTGATGGTTAGACTTCTGTCGAA	AT1G26100	B	A8	17570305	17570210	4e-32	89.9966
1159	BS009555	-	C3	121.1	yes	ATAAGAGATTAAGCCATATCGAACGGAAAGAGAGAGACTTTGGATCTAGATGCAATACAAATCGAGACGGTTAACCATCAGATTCAGGTTGGAAGGGAAT[A/G]TGAATCGGAAATGGAGCTGTAAAGATGAGATCTTTTATGTGGATATAGTCTTACCGATCTAGGTGTCTGTAACGAGAGAACAACTGCTTTCARATTCCCA	none	none	none	none	none	none	none
1160	BS006259	-	C3	127.8	yes	TCTGCCAAAAGATACAATGAGAAAACATGTGTCAATGAGCTCCTTTCTGC[C/T]TTTAACTCTTTATGTATTCTTGATTCGGTATATTATCACATTGCTGTATT	AT1G29070	B	A8	16789239	16789182	9e-16	53.998
1161	BS010714	-	C3	128.6	yes	ATCCTACCATGTGGAGCTCTGGACGTGATCCGCATCATACACTCAAACGGCCACGTGGAGGAGATCAGTGGCACAATCACCGCCGGAGAAGTAATGAAGG[C/T]ATACCCGAAGCACGTACTCAAGAAACCGTCTTCACAGTCTGACCATCAAGAACGTGGTGATCTCATCTCAGCCACAAAGATCGTCATCGTCCCTCCGGAA	AT1G29195	B	A8	16758865	16758662	9e-86	96.5022
1162	BS011820	-	C3	123	-	ACAACGATAGAAACCACGGTCATTTCTAYCGGAAACCTCATCAGAAAAGCCCCGCCGGTTATTATTCGGCGACCGAGAATAACTACGACCAGTCGTACAA[C/G]AACTACAACAACGAGGAGGAGAATAGCTTCAAGGATCCGTACAACTCTAAGTGGGAGAAGAACATGATGAACGAACMGCCTGAGGAGTTCGCTGAGGAGC	AT1G28400	B	A8	16899385	16899591	1e-77	95.9623
1163	BS007688	-	C3	136.3	yes	GTCAAATACACTACTGTCGATGAAATCCTCGACAACTACGTCTAAAGGAG[C/T]AGTAGCTTTAACTAAAGTCACTCCATTACACTCTTTCCATAAAACTTATC	AT4G39230	>U	A8	16027481	16027581	5e-48	100
1164	BS007495	-	C3	140.4	yes	NNNCCCCCCCCCCTGACATTTCTCAATTATTAATATCATCACTCAAAGAA[C/T]AATTCTCAGCCTTATTCTCTTATTGCTTATCCATAATGGGAGAGGTCCTT	AT4G37980	U	A8	15660333	15660418	7e-37	86.594
1165	BS008845	-	C3	141.1	-	GCTGCGTGGGTTCTGTTTGAGTTGATGGAGTATCACSTCCTCACTTTGCTTTGCCATGTGATGATTGTTGTTCTTGCAGTTCTGTTTCTCTGGTCTAATG[C/T]CACCAKGTTCATTCACAAGTAAGTTGCTGTCTTTGCACGCGTGTCAGCTCAATGTAACTCACTCCTTAATTGTWGACGGTTGATTCTCTGTTAGGTCTCC	AT4G11220	P	A8	15046370	15046575	3e-58	92.3858
1166	BS010984	-	C3	141.1	yes	TCTCTTCGTGAGATTGCATCTGGAAGGGATCTCAAGAAGTTCATCTCTGTAAGCTCAAATCTGCTGCTTAGTAGAAACTGTTTGTGTGGTTCATGTGTTC[A/G]TTCTGATCTTTGACCAAAATGTAAACATTGGATTGAATAGGCTATTGCTGGCTTGTGGGTTCTATCAATCTTGGGAGGATGGTTCAATTTCTTGACATTG	AT4G23630	U	A1	7363322	7363394	4e-17	33.4998
1167	BS011311	-	C3	141.2	yes	GCACTAGTATATATATTACGACATTAATAGATATGTAACAAATGAGCTAATAATAGTCTGCAAAACAGGGTATCATGTTTGCCGCATCAGAAACATCGGC[A/C]GTGACAATAGAGTGGGCGATGGCGAGTTTGTTGAATCATCCARAGTTGTTGGAAAAGTTGAAACKAGAGATTGACGAGAAAATCGGACAAGACCGCTTGA	AT4G37410	U	A8	15435699	15435895	1e-88	96.4597
1168	BS009666	-	C3	146.7	-	CAACAGGTTTTAAAAAATCATTGGTCAACGTGTTTCCTGATGCAACCTGCCATCCTAAGATGGCAATGGTAATTGATGATCGACTGAAAGTTTGGGAAGA[C/G]AAGGATCAGCCAAGGGTGTACGTGGTTCCTGCATTTGTTCCCTACTATTCTCCTCAAGCTGAAGTAAGTATAGTTTGGTTACTTTGGTAGAGTAATCGGA	AT4G21670	U	A8	11297990	11297794	2e-96	97.0025
1169	BS013374	-	C3	146.7	-	CWGTTTACCGCCTCGTGACCTCCGGCGTTCCGGCTACCGTGGAGCATCGTGCTKCTGCGGTGGCSTCTACTTCGAGCTCTGCTTCCGTTGTTGCTGAGTG[C/T]GTGCAGAATTTTATAACTTCGATGGATTCGTTGAAGCTCAACATGGTGGCTGTTGACCAGGTGTATCCGTTGCTGTCTGATCTCTCTGCTTCGCTTTGTA	AT4G21560	U	A8	11349224	11349415	6e-80	91.8774
1170	BS011220	-	C3	151.2	-	GATTTAAACATGTACCAGAATTTTTGGCGCCTCTTAGAATCAAACAGTTGGGAAAATTATTGACTGCCGCTTCTAGATACAAATTCATACTAGCTCGCTC[A/C]AGTGAAAATGAAAGATTGATTAACCTATATTCMTTGAATATTACATTAGGTTTTGTCTTATTCCCAATATAAGAGTTGTAACCAAAACTCTATACGAAGA	AT4G34135	U	A8	12553296	12553098	2e-97	97.9899
1171	BS007736	-	C3	157.2	yes	TTCAGGCGTTAATGATTTGGTGTTTGCTTCGGCATGACTTTGACTTGTAT[C/T]TTTTTTTCTTGAGTATTAGAGGGGTTGTTGGTGTGTAAATCTTTTACTAA	AT4G31550	U	A8	13320729	13320832	3e-29	95.0053
1172	BS009796	-	C3	157.2	yes	TTGGGAATCTATTTGAAGCGAGCAACTCCAAGGATCTAGAGAAAGTGGAGAGTCCGTTGAACAAGAGAAGGAGATTGCTTATTGCTAACAAGCTAAGGAS[A/G]TCACCACTGTCTTCTTTTAGCATCTACTCCAAGACTAATAATAACCTTAATTCCATGCCTTTACTTGCATTGCAAGAGTCTAATGAGGAGGATCACAAAT	AT4G31510	U	A8	13328464	13328664	2e-86	95.975
1173	BS008829	-	C3	158.1	yes	GATTCTTCTTCTTGTTCAGGTGTTTGAGATTGATGATGTGAAAGCTTGGAAGTCTGTGTTGGTATCTGTGACTTCCTACGCTTTGGGGCTCTTCATGATT[G/T]CCAAAGCGCCATGGTATCTGCTTCCGTTGGCTTGGGCTTGGACAGGAACTGCAGTTACAGGGGTAAAGCTCTCAATCATCCACTGTCTCTTTTTTTGTGT	AT4G30950	U	A8	13521929	13522120	6e-94	94.0032
1174	BS005673	-	C3	164.7	yes	TCAGGTGTTATCTTGGAGTCATGGGACGATCAGTGTTTCCCTGTTTGTGC[A/C]AAAGCTCTTCAACTCGCAGCTDTGGAAGACAAAACCAAACTTGGGAAACC	AT1G51310	C	A5	11376104	11376204	2e-27	91.9202
1175	BS009572	-	C3	167.7	yes	ATGTGCTCAGAGACGTACGGGGAGCATAAYAAGGTCGAAAACGGAGTCGTTAACATCAGAGAGAAGCGCATCGGCGACAATCYTGATTCCATGGCACGCA[C/T]CAACGCCGACCTGATTCTCGACGGACGCCACCGTCACATCCGCCCCGCCTCGCCGCAGCACATCGATCATCACCACCGCTTCAAACGGCTCCGTACCATG	AT1G53280	C	A8	1005711	1005511	6e-97	98.4798
1176	BS012834	-	C4	4.4	yes	GAAAATAGTTTTATCGCCCCAATACAATACTTTTCAAAATTGGACCAACCAAGTTGAGCTGGTTCGTTGAATCATTTCTGGAATATAATAATTTGCCATT[C/T]TGTTTGCCCTATCTTCTGCAACGTCGTCAATCGCGCAACACTCCACCATCTCGTCTCCCAAGGTACGTTTACAGATTCGTCAAGTCGCAGTGTTCTTCTG	AT5G50950	W	A5	176476	176270	4e-71	95.4975
1177	BS012867	-	C4	5.2	-	ACGCRCGCTTACGCGGTCACTTCTCATACATCCACTTGATCCAACGCAAGATCAATAAAAAGTCAGCAACTGAAGATCATGTTGTGGTCAATATCCCTGC[G/T]TCCTCTATCTCAGACCGAGAGCAGAAAGAAACAAAATCAGGTTCTTCAGCGTTGGAGATCACACATGGAAACCACAAGCTTCAGTGCAAGCTCTGTGACC	AT2G47070	J	AENI01042429.1	9599	9407	1e-94	94.9773
1178	BS009225	-	C4	8.3	yes	GTTTTGTTCGAGTTTCTTTCACTTGATGGATCTTGAAACAACAGTTTGAGTGATGGACTTGGCTCGTGGCTCTTAGGGAACCTGCTCAAGAAGTTAGAAG[C/T]CACAGGACTCCCAGTGATTTCTGCAATGCAGGAGACGAAAGTTTAACCTAAGATCTGGTCAAGATTCATAAACCGAGACGTAATACCTGAAACTGATGAA	AT2G46530	J	A5	652375	652558	2e-96	91.5032
1179	BS010043	-	C4	8.7	yes	GAAAGACTASAAAATACTCTTCAGACCGATGATTCAGGAGGCAATAAACTTAACTTAGGTGCTGCGATTTATGCGTCTAGGTTTGCTTCTCATGCTCTGA[A/G]GARTGTAAGGGCGAATGCAGCAGCACGCAACTCTATGCTTCCTCATATGCTATCTTTATTGCCTCAGAAACCAGCTGATCCTGAGTTTCCTATGGATGAA	AT2G46430	J	A5	687566	687363	9e-86	96.9721
1180	BS011469	-	C4	9.4	yes	GTGYACACATTCTGAATMAAAAACCAAATGATTTAAAATTTAAAGAAAAAATGATCAGATTCTTGAAATTAAGGCAAGCTAGTTACTGACTTGGCACCGA[C/G]ACGTAGAACCCAATGGCGTGAGCAGAGTTGTGATGCTGTGATAGGTAAGCAGCTTGTCCCATGTACGCCAATATGAGAGCAGGATAAACCAGGAAGCTAA	AT2G40540	J	A4	17262016	17261903	4e-27	51.0121
1181	BS011817	-	C4	9.4	yes	AGAAKMTCGTTTCTTACTTGTGYTTTCCCAAACGAGGAGGACGTATCTTGAGCACTTCCTCCTTAGCGATCTTCCTTCGTATGAGTTTGTTCTGTTTTTC[C/T]TTATCATCTTTGGCTATCTCTTTCAAGATCTTAGGCAAACTACGAGAAAGAAAGAAAGCACAMAAGAACAATAGTAAGAACATGCAATTACCGTGATTGA	AT2G40430	J	A5	821639	821822	2e-73	88.262
1182	BS011448	-	C4	10.8	yes	CACCTACATTATTAAAAGAGAGAAACAGGTAATAAATCAACCTTGTTAAAGCGCAAAGCTACTAATCACATGGACAAATAACGGTGAGTAAATGAGTATT[A/G]TGGCGCGTAGAGCGAACGCGACGTCGGCTAACAGCAGCCGAGGACTCAATGGGATTTGTGACACTTGTCATTAAATTTTTGTTTGCTTCCTTTCCCTTCG	AT2G41180	J	A5	1001435	1001633	8e-100	98.5001
1183	BS011681	-	C4	13.5	yes	TCTCGCACTTTTTAGACTCCTCCTCGCCAGCTGGTAAGGCRGAGGGGATGATTAGCTGACTCAGCTCTATCAGTGGGCTATGCGTCTCCCCAGGAGGAAC[A/C]TGACGAACATCTACCTGTCTTAAACTCGACCAAAACCTTCTCAGAGGTTCAGATTCTCCATTCAACGGTCCATTAGCCCAAGCAGAAGCATTCGTTACCT	AT2G42030	J	A5	1300092	1300292	1e-88	96.48
1184	BS010368	-	C4	14.8	-	TTCAGGAAGCCTTTCTTATGCTGAGAACTTCCTCTATATGCTCGATTCCATGTATGCATGTCCCTCACCATCATCTCATTATATCACATGCAATGGAGAC[T/C]TGACATGAACTTGTATCTTCTCACAGGGGARACCGATCCTACAAACCTAACCCTCGGCTTGCTCGGGTGCTGGACATCCTCTTCATACTGCACGCGGAGC	AT2G42790	J	A5	1515580	1515794	3e-72	96.9848
1185	BS011702	-	C4	15.3	yes	CACTGGAAAGAACTGGCGGCACGTCTATAAGGTAAAGAWTATAAATGCCTTGTTGCCTAGTTTCCTGTTTATATTGTTGTAGCAGTGAATGAGACGATTT[A/C]CTTGTTGGTTTACCTCTTCTGTCCACTTCAGGCTTTGACAGTTTTGGAGTACATGGTAGGCCATGGTTCAGAACGTGTTATAGACGAGATTAGAGAGCGT	AT2G43160	J	A5	1657260	1657465	6e-77	95.9831
1186	BS010566	-	C4	15.3	yes	GTTTGGTGTTGTGGTCACAGAAGACGAGTCAAAATGGTCAACGAGAGAAATGCGATTACAAGTGGAGTTATATAAGTGTTTTCACTTTTCTCATATTTAC[A/G]GACATACCCTTCTGTCGGAACGYTATCAACTTTTCAGACAAAAGTTAGGGGAGCTCTTTGGTTATTGACTTGTTACTACATGGCATCCGTTTGTAATTTA	AT2G43090	J	A5	1606714	1606528	7e-46	84.9202
1187	BS013380	-	C4	17	yes	ACCTCCTCCACAGCTTAAAGTCTTTACCAGTCGGTTCCGCAAACCAGATTCCGGTAGATGAGATTGATCTRGAACTGGTTACAGAAGCAGCWAAKTGGCT[C/G]AGAAAGAAGCTTGATCTCACAATCTTCGGATTTGATGTGGTTGTAAGTACCATCATCCCATCACAATCACAAGAGCCTTTGTACAACTACTTACACACWY	AT2G43980	J	A5	1866442	1866274	2e-59	79.4907
1188	BS007792	-	C4	18.4	yes	GTAATGAAGGCTTTAACTGATAGATTTGTTCCTCAACAACGTTCTCCATC[A/G]CCCCCAACACATCTAGTTTCATCAGATTCAGAACATAGTGATAATAAGTG	AT2G44140	J	A5	1911152	1911104	1e-14	47.0008
1189	BS012309	-	C4	20.1	yes	CAATAGCCTCTCCTCTCTCGCAAAATGTGTTTACTAAGCTCACAAGTTCCTCCACCTTTTTCATCCTTATGGATTGGATACCGTCTAGGTTTTGCGGTGA[C/T]AACAAATTTTGCACTRCTATCTTCTTCAGAAACCTGAATATGCATACAAACAACAAACATAACTTCATCGGGGTCGTGGCTATTGTACGTGTAGTAATCA	AT2G45580	J	A5	2504422	2504620	5e-74	92.9648
1190	BS012972	-	C4	20.1	yes	GGCCGCCATTTTTGACACAACGTAAGAGCTACTCACTCTCTTCTCCTCCTGATTCCTAAACACSTCCACGTCGCTCCAAACGCTCTCATCCACCTCTCCT[C/T]CGTTTCCTCCAGCACCGCTTCCGACGCCGTAAAAAACGGTGACGGCGCTTGAGGTGTAGAAAAAGCGTTTCACGGTTTTAGCATCTACACACGACTTTAG	AT2G45400	J	A5	2416803	2417003	1e-95	97.985
1191	BS008636	-	C4	24.7	yes	GAGGAGCAGCAGCCTCTGATGAAGGTTGAGGAGCGAGTTTCAGGTGAGTAGGCGGGTTCTGTTTGAGCTTCAGTAATATCTGTCTCATTCTCGAGAGATC[C/G]GTTGGCTTGCCAGGCTTAGGACCTYGAATCACAGAGATTGTAGGCTTCTTGGGATCGTCCTCTTTCTTCTTCCCTCTTCTTTTCTCTATAGTTGGAACCT	AT2G40060	J	A5	2855833	2856033	3e-79	94.47
1192	BS011543	-	C4	29.2	yes	GAGGTAGTTATGGGAACCTCAGGTTTGATTGGCTTTAAGGWCTCYGAGKTGGGATTTGTGTGATCATCATGGACTATCCACGGTCGGCTGYTAAGAGACA[A/G]CTTGAAACTAGCATCATCCATACCGAATCCAGTTATCTGCTCTTGTCCTGGCGTCATTGACCTTGAACTATCTCTGTCTTGGTGTACATTCCTCAGCACA	AT2G38950	J	A5	3281827	3282020	2e-69	91.3236
1193	BS011585	-	C4	30.4	-	TTAGACCAAGAAGCTTAGTTCTCTCTGTGTGGTAATAACTGAGACTGTCTTACTAGGAAAAACTTTGAAGCCATAAATAGTTGAAGCAGAAGCATTGACT[C/G]ATGAACCCTTGGTAACAGTGTTGTTATGACTCATTGCAAATTGTTCTTTTTGATGTACAGAGAGTGCTTGGAGATGGTTTATTGGTGGTGCGGAAGATTG	AT2G38730	J	A5	3369933	3370124	6e-77	93.5018
1194	BS011584	-	C4	32.5	-	AGGACCTGAAGTTTTCAGCTGTTTTGGGGGCAATGTCGGCGAAAAGCTCCATCTTGATACGACCAGCAGGGATACCACCAATAGAGACGTCGAAGAAGAC[C/G]ACTGGGTTTTTAGGGTTGGGTGGTCTGACGTGCCACTCCACGTTTCCAACTCCGCTTGAAGGAGCTGCTGTTGGTCCAGCCACGATTCCTCCAGAACTCA	AT2G38730	J	A5	3368785	3368573	5e-84	98.5018
1195	BS005821	-	C4	34	yes	TAATTTTATTTGAGTAGAAGATGCTGCTRCTCTTTCTTSTTGTTAAACAT[A/C]TCCTCTTTCTATGAAAAAATCTGCTTTCTTGTTTTCATTGGTAATGTTTC	AT2G38140	J	A5	3616556	3616467	1e-18	83.67
1196	BS008630	-	C4	35.2	yes	CTCTAATAATGGCGAACGCAATCAGATACTTCGAGCTCAACACCGGCGCTAAGATCCCATCGGTGGGTCTCGGAACATGGCAAGCCTCTCCAGGACTTGT[A/C]GGTGATGCTGTCGCCGCCGCTGTTAAGGTTAGTCTTTCTTGTAAGTTAGGTTCCATGGTTCATCGCATTTACTTGGYGATCTCTTTTGATTCTTAGTTGT	AT2G37770	J	A5	3769496	3769295	3e-89	96.9803
1197	BS012414	-	C4	39.6	yes	TTGGATGCAAATTACATACCAAGATGGTCCCTCTAACGGTTTGTGATTGCGTCTCCCTTATGTTGTTGCATGAGAAACAAGTTTTCTCATTACACAKTTT[G/T]CCTGCTTCTTGCCAAATGCATTTGCTTCTAGTTGGTTGAATGGAATCAACCGTCTCACCTAGTGTTTAAAATCAGAGTGAGTAATGAAACAACTCTGTTT	AT2G36490	J	A5	4376385	4376185	1e-95	97.985
1198	BS009726	-	C4	53.4	yes	CCTCATAGAGAGAAACAAATTGAGCACATGATGAAAGTTTCGGAGCGATACAAATTGGCCTAGAAGAGAAGATCATCGTATTTCTGAAATGTTTACTATA[G/T]ATATATGCTTGCATGGCTTTGTTCTTTAAACGTTTAAATAAAAGTGGAGTGTAGCTCGTACTGGCAGTAGACACTTTTGAATGATAATGATATCTTAAAA	AT2G29490	I-J	A5	7865817	7866009	4e-78	93.4957
1199	BS012185	-	C4	53.6	yes	GACAAAGGGTGCTAGCTAGCCCCTTGAAGTAAGTTCTTTGAAATTTTGCTGAATAATATTGTGATTTGTAGTGGTTGAAGTTAACCATTTGTTTCGACTC[A/G]TCCAGGGTACGATTCCATTACGGACATCCAGATGTTTTTGATCGGCTGTTTCACCTTACTAGAGGTGGTGTCTGCAAAGCTTCTAAAGTTATCAACCTAA	AT2G31960	J	A5	6600175	6600299	3e-45	58.5
1200	BS013795	-	C4	55.3	yes	ATATCCTTTTTCTTATTAGTTACCTTTAAATATTCTAACCATTTTTCTTCCTATCAAGTGCTCTGAGTTTGGTTTGATATTTTACAACAAAAAGAGTTGT[C/T]TTCTTTAACGATAGTCTTCACAGTTGCTGCCGTGCAAGAGAAGTACATGAAAGACGAGGATACAGAGGACTGAGGGACAGAGATAAACACTGAAACTTGA	AT5G22370	R-Q	A5	7007489	7007658	3e-65	79.5005
1201	BS013586	-	C4	56.1	yes	CGCTCATCCTCTCTGAGTGTTCCTTCTTCAGCTGCTACAGTAAGATCTCAGATTTCCGGAAAGCCAATGTTTTGTTTTGCTTGAGCTTCGGGTTTTGTTT[C/T]TAGACTCACAMACACATATGGTCTGGCTTGATGAATCGGCCAACCAAAACTACATCGTTTCGCTTTTTTTTCTTTTGATGTTATCCTTTTATTTTATATT	AT5G43010	V	A6	25785990	25785787	5e-67	93.466
1202	BS008270	-	C4	56.1	-	GGCGTGTGGGGCTTCCTTGGACTGCTCGGATCAAACCCTTTTCAGCACCG[C/T]GGAAGAAGGCGATGCTAATTGTACGGGATCTGCCGAGATCAGATCGCCAT	AT5G42620	S-V	A6	25854112	25854012	1e-45	99.0002
1203	BS009305	A6/C04	-	-	yes	CCAGCTGAATAAAAAAAATAGGCAAAGCGTGTCAGAATACATCTCTTTCTCAACCGTTACAAAATATGTGCAAAGGACCCGGGAATGTATAATTGGAATA[A/G]ACTAGCCTTCTTTTTAAGTTGAAGAAAATGTTTGGATTTCTCTGCAAGCTGGTTCCTCAATGCTCGGAGCTCATATTCCATATCCATTACCTAAATCCAA	none	none	A7	10407245	10407333	2e-35	43.0003
1204	BS013484	-	C4	57.5	yes	TGCAAGGTTCTAAACACAGTTYTTATAGAGTTCTTCTATACATCTCTTGTACTGTATCCTTACCAATCAAATACTCTTTTCAGATCAATGTTTTCTTGAG[A/G]ATAACGGGGAAACGAGAAGACGGGTTTCATGATTTAGCCTCTCTGTTTCATGTAAGCTCTTCCTCCTAACACAAGTTTTTTTAATCTTTTCCATAATTTC	AT2G26930	I	A7	10437038	10436892	5e-40	66.3312
1205	BS006083	-	C4	57.5	yes	GTCGGTGAGCCATTCCACTTCTTGGACCAAGAAGCTATACAGAAAATGAT[C/T]GACACATTTGAGAAAGTACCAGAGGAAGAGGAAGGTGAGGCCGAAGTTGC	AT5G42790	S-V	A9	14194831	14194922	6e-24	83.0024
1206	BS007445	-	C4	57.5	yes	TCCGTATTGGCCATCGAGTTGGCGTTGATTTCAACCTCTTTCGAGGTGAT[A/G]AGTTTAATTTTCAAGACATTTCTGGAACGGAGTAATGATATGTTGGACAT	AT1G61790	D	A1	17822275	17822325	6e-07	45.0024
1207	BS010310	-	C4	57.5	-	GTGGGACGACACTCAAAGAGAACAACTTAAAAGAGATTGAAGGAGGGGTTGTGCTGGAAAGTCAGGTGATATGAAGTTCTTGGAGCCTTTTAATCTGTAT[G/T]CTGGCGGCCATACTTTTCCTGAACATTTTGTTTATAAATTTCAGGCGGCACTTGTGGCAAGCAGAAGAGCATTGACCGAGAGAAAAGGAGCATTAAACAC	AT1G58080	D	A1	15947874	15947685	9e-35	83.9979
1208	BS013366	-	C4	57.5	yes	AGACTACAATTAAAGAAAACGTTTGAAATTTGATCTGTTCACCTGTTTTTTTAGGCTTCTGAAAAAGAGCGACTGCGTCAAGAGTTTGAGAGTGAAGGGA[A/G]GAGGTTACCTCCTAAACTGGACTCTCAAGTTTTTGACTCTAATGTTRTKAACTCCTGGAACGGAGTTCATGTCTACTCTTTCATTTGCGTTGCAATACTA	AT5G42540	S-V	A6	25869343	25869179	5e-57	76.7708
1209	BS013367	-	C4	57.5	yes	ACAGACTTTTCGTCATGGTTCGACCTCRGAAGCTGTTATTTTTGGCTATTGGTGAGTGTATTATCTATCTTATGATACTAGACTTGTTTTGTTTTTTAAT[C/T]CCTCTTTTGATTTTTCTTTTGGTGTAACTTTTTAGATRGTGTTGCTCCAAGGGCTAAGATGAATCAACAAAGATCCAGAAGGTTTCGAGCAGCAAAAGAT	AT5G42540	S-V	A6	25869598	25869408	3e-45	87.3697
1210	BS012100	-	C4	58	yes	AAGAGAGTGACGTTTGCTTGTTTATATATTAAAAACAGCGTGTAGTTTTTGTTGTTGGTCGTTATTGACGGGTTCCTCCCTTGATTGTCAAATAGGGTGG[A/G]CGGSCCAGCTGTACCACCACTTAATTCAAACAACAAGGTTACACGCAATGTCTGAGAAAAATCTCCAAATCTCCTTAAATTAGGGTTTCGATCATTCGAT	AT3G61980	N	A4	416673	416850	3e-79	86.4362
1211	BS006492	-	C4	58	yes	NNNNNNNNATACATCATTCTTCGTCTCTTCTTCTTCTCCCAACACTTTGA[A/G]TCTTGAAGAAAGGTCATCATCATCAACGTCGAGAATAATGGCTTCTCTTT	AT3G61470	N	A4	611748	611656	3e-43	99.9952
1212	BS009693	-	C4	58.2	yes	CATTGGTTTATTTGTTGTGATTCGTTTGCAGTGAGACACACAACTTAAAGAAAGAGACTGTAAAGCAACAATACCAAACGGTAAATGAAATTTTGTCTTT[A/G]CCCGTTTACGCAATGGTTCGTTTGTGGACGTAAACCATATAGAGTTTTTTTTTTAATATGCCGGTGTGTAGGTGAAGATGCGGACATCAAACTATAATAC	AT1G62710	D	A9	5870185	5869991	4e-54	88
1213	BS010131	-	C4	58	yes	AATAATCAAAGAACCATCRASGAAGGGGTTGTCAGTCAAGGGAGAATAATCAACAAGTAAAGAAAAGACAGGTGTYCGTAGATTTACTTGAAAGAATCCT[A/C]GAGTGTTACTGGCAACAGCCGGTAACCGTCAACCAGTATTTTCCTATAAAAGCGCGTTGGCCTTTACGTCATTCTTCACAAGGTTTCTCGATCGTCATCT	AT3G61640	N	A4	578409	578609	1e-67	92.3886
1214	BS010132	-	C4	58	yes	GCAACAGCCGGTAACCGTCAACCAGTATTTTCCTATAAAAGCGCGTTGGCCTTTACGTCATTCTTCACAAGGTTTCTCGATCGTCATCTGATCTCTCTCG[A/C]CGGGAATTTTTATAACGCTGCTCTATCTACCGGCGAAATGTCGTTGAGCAATTACACTGCCGTAATCGCCTTGATCGTTTTCGCCGTCGTGTCTGCCGGC	AT3G61640	N	A4	578523	578711	5e-40	83.496
1215	BS009692	-	C4	58.2	yes	GGTCTATCATGTTTTGCYTATTTTCGGTTATTTAAATCGACTGTAACGATTTGGTTTTGTTTAAACCATATTGCCTTTGGGGTTTACAGTACCAAACATC[A/T]GAAGATGGGTCAAGGAAGGATGAGATATTGAAGGAATTAACCGAGACAACAAGGCACAGAAAACATGTAGACACAAGTGTGGAATTGATAGGCACGGTTC	AT1G62710	D	A9	5869804	5869617	6e-43	85.4301
1216	BS010257	-	C4	58	yes	AAACTGAGTATGGAAAGTGTTTGTACAAAGAGCTTCGGGAGAAACACCTCTGTGTAGCCTACGGGAAAGCCCATCGGAGCTAGGGTTTGTAGAGAGATAG[G/T]GTGTGTGAGCTGTGATTTATAAAAGTTGGRTTTTTTTAATAATATATACAAAGAGAGTTTCATTTATAGGGYAGGTGAGAGGAAGAAGAAGACGTAAGAT	AT3G61460	N	A4	620001	619800	4e-64	92.4286
1217	BS013286	-	C4	58	yes	AATAATCAAAGAACCATCGAGGAAGGGGTTGTCAGTCAAGGGAGAATAATCAACAAGTAAAGAAAAGACAGGTGTCCGTAGATTTACTTGAAAGAATCCT[A/C]GAGTGTTACTGGCAACAGCCGGTAACCGTCAACCAGTATTTTCCTATAAAAGCGCGTTGGCCTTTACGTCATTCTTCACAAGGTTTCTCGATCGTCATCT	AT3G61640	N	A4	578409	578609	4e-71	92.5002
1218	BS013774	-	C4	58	yes	GTCTTCAGCAACCTCCTCCAAACAGTAGCCATTGGTGATTAAACAGAGTAAAAACCGAAGTTCGAAGAGAGAGAGAAAGACAGAGCGTAAAGAACTGAGA[A/G]AGAGCAGAGTTGGAGAAGCAAACAGTYRTATAAATGGCTCTGAGCCCGATGGAAAAGACAAATGCAKTGTATTATCTTACTTTAGTGGTTAAGTGTATAG	AT3G61440	N	A4	637395	637581	2e-73	89.8476
1219	BS008801	-	C4	57.9	-	TGTGTTTTCTTGAGGTTCAACCTTGTCCGCGCTAAATCTCTGAAACTAAAACCAAACACACATGAGAATCTACACTAAGTAAAAAAGAGGAAATGTTATA[C/T]ATCACAGCCCTGACAAAATGTAATACTTACAGAAAATTCAGAAGCCTGTCCTCCGTTTTCAGAAACAGAAGCCCTTGGTGAAGAACCCTCTTCTGAACCT	none	none	A4	922863	923065	3e-65	93.0051
1220	BS008802	-	C4	57.9	yes	ACAGAAGCCCTTGGTGAAGAACCCTCTTCTGAACCTTCGTGAACGGGTGATGGCGGTTGCGGTGGAGCAACGTAAGTAACTCTCAGCTTAGTCTCCTCAA[C/G]TAGATACCCAGCCTCTTTGCTAAACTGCAAAGTTTCATTAGATTAATCAATTATCCATACAAAAATAAACAAAAGGGAAAGCAGTAGAGTACCATCTCAG	AT3G60600	N	A4	923030	923231	4e-71	92.4958
1221	BS013594	-	C4	62.4	yes	AAAAAAACAGAGTGAAGTGAACCTTGAGAGTGGTAAAGCTTCCGACTTTGAGAATCCTGCCGTTGCGAATGGCCATGGAATCAGCAAAGGGTAAAGATTT[G/T]TCGCTGGTGAAGATTGTTCCATTTGTGACTAGCAAATCCGCCACGACCCTAACCGGTGGTTTAAGAGATGTCAGAGTTGACCAATCTGCGAACAACAACT	AT3G55850	N	A4	2495767	2495574	1e-78	91.5001
1222	BS011486	-	C4	70.1	yes	TGAGAATTCAAAACATATTCACCCTTTGTGGCAATCAGAGAGAGATGTCTCAACACACTGGCCAAGAGGATGTTCCTCAAGCCAAGAATGATCAGTTGCT[G/T]CTTCCTGTGACGAATAAGGGCGAAGCTCTACTAGCAGTAGAAGACGCAAAGGAAAACAATATCTCAGTTGACGAAGGTAACAACGGACAGATAGATATCT	AT4G14330	T	A1	11650275	11650454	2e-49	86.496
1223	BS011485	-	C4	70.1	yes	CATCTCAACTTCGAAGTCTTACACAAGCGAGTCCACTTCCACTAACTCCCATAGAAAACAAGATGCAATTTACTACGCCCATCTCAAAAGTGACACAGAA[C/G]CACCAAGTTGATGAACTTTCATCACCCATAGCAGCTCATCTCAGCTCCACTCCTTTCATCACTCTTCGCAGACATTAGCCGCTAYGTCTATTTCTTTTGT	AT4G14330	T	A1	11650805	11650986	3e-82	87.9362
1224	BS009199	-	C4	73.5	yes	CCCACTTGGGCTCAACACCAGCTTTGAACATGTGAATTTCAGCATTCGCCGTCAATTTGCTAGGGATGAATATAGTCTCGTGCAAACTGCGAAAGAAGAT[A/G]TAGCTTTCTAAGAAAATCACAGATCGCTAACAATAAAAGGAGAAGAGAAACAAACCCCCAGAAATCTTGGACGGTGTCGAAGGTATAGGCTTTGCGAAGG	AT5G35620	S	Scaffold000104	556070	555877	5e-67	91.5017
1225	BS009259	-	C4	73.5	yes	CAGATCCAGCAAGCATTCCATCAACACCGTAYGGAAAATACCTAAGAAACACGAACAATACTATGTTTCATATATAGCTTAAAAGTATGATGGTGGCGCA[A/G]AATATAATTGAATGCTCAATTTTACCCTGATGGAAGTTGATAACCAGCCCAGCCTGTCTTGAAACACAGATAGCTACCAGCTACGATTACAAATATCATG	AT5G36940	S	Scaffold000258	27248	27059	4e-81	93.965
1226	BS010571	-	C4	73.5	-	ATATAAAACTGGAAATAGTTAGAAAGTCGTGGTCTCTTCCCCTTAGACTTTAAAAGCTCTTTCTCCCATTACAAACCAAAACCATTAGAAAAAAACAACA[A/G]CAACCCAAAAAAACAAGAAACTATGGCCGTGAAGAAGAAACTATCCTGGAGATCACTAATGGTTTTATGTTTCTTGGATCCAGACAACATATGTTCATCC	AT5G35580	S	Scaffold000104	565474	565278	8e-100	98
1227	BS009294	-	C4	75.8	yes	TCGCATTTTTCTTTTTTTTTAAATCTACCGGGCCTAAGATTTCGAGCCCACGAACCTGTTATARACCGCTAATGCRGATGGTCTTAAAAGTTAAGATACG[A/G]GTTCTTATATTCCGGCAAGAAGGTGATAATGATGCTCTAAATACATTTTATTTTGCGAAATTTGGTAAAAATACAAAACCTTAGCGCCTTTGCGGCTTTC	none	none	A5	16145007	16144922	8e-32	40.9108
1228	BS009325	-	C4	75.8	yes	TGAAGGAAGTYCAAGAATGCAAAACTGAGTACCCTAATGCCTTCATCAGGATCATYGGATTCGACAACAACCGTCAAGTCCAGTGCATCAGTTTCATCGC[G/T]TACAAGCCACCAAGCTTCACCGGTGCTTAATTCGCTTTCATATAATAATATCTTCTCATTTCATTTCCAATAAGTCTGTTTCTTTTTTTTCTCTTTGGAT	AT1G67090	E	A4	6423060	6422861	1e-94	97.9824
1229	BS009752	-	C4	74.2	-	TTTATATAGACATTGACATTGCATACGGAATAAAATTGAGAAGCGAWAAAGCTGATAATTTGTTGGGATTAACGGTCGAATTTGTTTTTCTATTTGAAAA[C/T]ATGACCGTTATATGGCTTAAAGGAAGAATGACTAATGTGTCGAACTGTCGATTAAGGTGCAACGGCTCTTTTACTTTTAAAATGTTTCGTTAATTGTACG	AT5G36710	S	Scaffold000104	32021	31824	8e-76	94.4702
1230	BS009753	-	C4	74.2	-	GAAACACATTGAATTGAAATCAAAGCTTGAGTTGAAATGGGTAAGAAGGCCAATCCTTGAGATCTTCTTTTTGCCTCTGGAACTTACTACCATCATCATC[C/T]ACAACGCTCTCATCCAAATAATCACTGTACTTCAACAAGAACGCTAACACAAGAACAACCCACTCTAAGCAGAACATCAGTATACACAAACCACCTGCGA	AT5G36710	S	Scaffold000104	32701	32506	1e-84	93.5018
1231	BS005734	-	C4	77.6	yes	GACAACTATTTCCCTTGTCAGATAAAAACTTTAGTATGATCTTTGTTTTT[C/T]GCAAATGATATAAAAGGATCTGACTATATGCCAAAAGTTTTCAGTAAGCT	AT2G04700	K-G	A4	7502038	7502145	3e-26	95.0044
1232	BS007247	-	C4	78.7	yes	GATTACAGGACACTTAAAACGCCTTCGAAAAGACCTCTCAAGCTTCCTTC[G/T]TTGGCTCTCGCTAAGGCCATTGCAGCTGAGTGGGAGTATCAGTTAGCAGA	AT5G40660	S	A4	7919715	7919623	3e-43	91.9956
1233	BS006235	-	C4	85.6	yes	AACGCTGCCAAAGTGACGGGTATGCTTCTGGAGATGGACCAGACAGAAGT[G/T]TTGCATCTGATAGAGTCACCAGAGGCTCTGAATGCTAAAGTTTCAGAGGC	AT2G23350	I	A4	10365344	10365444	5e-48	100
1234	BS010989	-	C4	89.2	yes	TGATGGAGCTTACATGGAGTGGTATGCTCGGATCAGTATCACCAAACTAAACAGAGAAGCGTTTCTCGAGAACCAAGTCATGAATATGGTAAGAAAAAAA[A/G]GACGAGTCATCTTGTATTTTGGAACTAGCGGAAGTTGATTTTGTATTTGGTTTTTGTGTAGATTGCTTGTATGAGRGAGTTTGAGGAAGCTGCTTCAGGG	AT2G25010	I	A4	11243673	11243873	2e-100	98.995
1235	BS011796	-	C4	89.5	yes	TCTGTTCTAAATTCCTTTGTGCATACACATTCCTTTCATTGATGATTAATAAATTTAACATTTCATCAAAAAAAAAAACTAATTTTCAAGATAATTCAGC[A/G]AGAGCTTTCTGGCCGTCTATATTGGTTTAGTTTCTTGTTAAGAATTGTTATAGACACTTTCTTCTTCTAACTCTGGCTCTCTTCTGAACCTTGATTTACA	AT2G24765	I	A6	19322727	19322792	3e-11	30.0016
1236	BS013174	-	C4	92	-	CCTAGTGTAGATGTAGTTTCTCCTGAATGTAGTGCTATCACAACTGGTGGSACTCCMCCRATTGGCATTGTTTCAGGTCCTAGAGCCGAATGCTTAGTAA[C/T]TAGTGATATTGGTTGCTCCATCCCTAATGTGGAAGTTGAGGCTGAAAAATTGATCAATAACAGCACTGAAATTATAAATGTTTCTCAAAATGAGCATAAC	AT2G25850	I	A4	11579230	11579101	2e-56	62.9411
1237	BS009500	-	C4	90.6	yes	TGGGTGTATCAGCAGCTAGGATTTTAGTTGAAGATATATCTAACGAATATCGTAGAAGGAGGAAAGGAGAAGTTGATGTAGCTCGTACGAGGATTGAGAC[A/T]TACATCAGGTCATCACTACGTACTGCTTTTGCTCAGGCAAGTGTTGGCATTGTGTCTYTTTACTYAMCGTTTCTTTCAACGATTCTATCAACTTATATTT	AT2G25800	I	A4	11544435	11544234	1e-94	98.9857
1238	BS012138	-	C4	93.5	-	CTTTCCAGCGATTGGTCACGCCCGGTCACTCATCAAGGAAGCGATAGACCTCGTCTCTGCTCGTTACCCGTTTTGGAATCGTACTAGTGGCTCTGACCAC[G/T]TCTTCACCGCTACACACGACTTTGGCTCTTGCTTCCACACCATGGTTAGTTAGTTCAAAAGAAACCTATTTAAAATTTGTATGACAGTTTAAATATATTT	AT2G28110	I	A4	12284418	12284222	2e-66	91.4959
1239	BS009467	-	C4	93.5	yes	TACGGTAGTTTATCAAGGCTCTTGCTATTATCACCTGCTCTAGCTCGTCACTGTTCTCACTCTCAGGCATTGAGYTTGAAGTCTCTTTCGCCACTGTTAC[A/C]AAACAAAAGGACACATTAAAGATCAAACAAAAACACTGAAGAAATCAGGTTAAGACAAAGGGGACTCACGTTGTTTAAGGGAAGACCAAGCAGCCATAGC	AT2G28380	I	A4	12678845	12678951	1e-40	50.7524
1240	BS006178	-	C4	104.6	-	GGATTTACTGTATGGGTATCACAAACTGAAGCTACAGATGAAGAATCAGC[A/T]AAAGAAGAAGCGAGGCGAAACAAGCAAGAGAGGGAGATTGGGTATTCAAA	AT2G35500	J	A4	15392708	15392773	2e-27	64.9968
1241	BS011587	-	C4	113.3	-	CTTAGTGTCGAGTGTTTTTTTCCTATAATTATTTGGGTGCATGGTTRATKTAAAAGGTGATATGTTCCAATTCAGGGTGTGATCAGATGTTCTTTGAGGA[A/G]CTGATGAAGGAAGCTTMCGACATAGCAGGATGCTTCAAGTCAAGAGTCAGGCATCTTCTCCATCTTCATGTAGCCACTGGGATGCAAAGATACATGATGC	AT2G38920	J	A4	16634894	16634694	9e-103	100
1242	BS011888	-	C4	114.7	yes	TCTACATATATGTAATATATATATAATCAACAATCAATCATCAGATTTATCTATCTATATGTTCTCAATCAATCATCAGATACCTCTTCGTACTTGATGT[T/C]GTCTGTCTCACTCGCCTGCACACCAAAACCAAATCAGTAGAATTAGAGATGAAAGAACAAGACACYTTCAGATAGAAGAAACAAGAGATTRTTAAATCAA	AT2G39410	J	A4	16776492	16776289	2e-97	99.4964
1243	BS011622	-	C4	116.6	yes	AAMGAAAAAAACAAAGGCATAAAGATATGTTTCTTGATGGTTTAAGATCATGATCTGACTATGTATCAATATCATTACCAGCGAGAAGAGGAAGATGGAG[A/G]TTGAGACGAGAAGTGTTGAAAGACAAGTTGTTGGTATGACCGTCGGTGGATTTGAAGTAGCAYGTTGCATCGAATCTTGGAGARTACCARAGRCCACAAC	AT2G40570	J	A4	17275668	17275473	1e-88	96.4108
1244	BS010313	-	C4	116.6	yes	TTAATCTACAAAAAATACAATAAACTTCCAAAAAGTTTAAAAATTTATTGCATTTGTCTCCCTATATAACTCCATTCTGATTCCCATCACAACGTGCATT[A/C]TCTCTTCTTTCATACACTTCATATCTCTAAACCACTGGGTGTAACAGAAGTTTATAAGACTCTCATCAATGGAGATCATCAAGAGCTTCTTCTGTTTCAT	AT2G40370	J	A4	17156890	17156687	7e-90	97.5018
1245	BS012061	-	C4	118	yes	CATTGGTTCTTGTTCAACGTCTTGATGTAGAGGCAAGATTTCAATCACGGATGGTTCTTCATCTTTTCTTATCTCATGTTTCAAAACTGCATTATCTTCT[A/T]TTGATGGTTTCTCGCTTTCTTTCTTCAGTTTGGTTTTCATCATATGAGGTTTCAACTTGGTAACATCAGCCAACTTTACTGGCTTCAAGAAGAACTCCTC	AT2G41310	J	A4	17482874	17482674	2e-90	97.0004
1246	BS011508	-	C4	117.9	yes	TTTCAGAGTTTTCTGACACTGTTTTTGGGTATGCTAAGTTTATTGTATATCTTTTTGGCCTATTTKTTGGGGGAAGAATTGAAAACGAATTCGTTTTCTC[G/T]TTCGCTAATACCTAGTTAGCTGGAGTAGCGTTTGGCATTTGCAAATTTTGACAACGAGGGAAACAGTTAAAAGTAAARCGTTATSCTTTGGTCCCATCGT	AT2G40930	J	A4	17389788	17389715	4e-20	34.519
1247	BS012046	-	C4	117.9	yes	CAATCACTACCTGAAACACATCTTCTAACATATGCATAAACACTCTKTMTTCTCTATRCATAAAATGAATCTTGCATTCAAAAAGAGTTCTCACAGTTTC[C/T]GGATCACTGATCAGTTCATTCCATTCCTCAGGGCTCACATATGTTCCAACYCTTTCAATAGGCGASACACTCGGCATYCCAAGCGTRACAATCTACATAA	AT2G40760	J	A4	17322493	17322307	8e-66	91.1894
1248	BS011912	-	C4	119.9	yes	TATCTTATCGATCCCTTTGTTAGGTTCTGCTTAACCAAGTGATCCTCGGTCCATCTGTGATCGCTGTTATATTYGCTTGGAACAACTTGTGGCTGGGAAA[A/G]ATCTCTGAGCTTGGAAACAAGTATCAGAAAGATGCTCTTCCAACGCTCCTTTACGGTTATATACCAATCAAACAGTGTTAAAAACTTTCACCATTTGYAC	AT2G42770	J	A4	17870459	17870261	2e-90	96.9673
1249	BS010609	-	C4	119.9	yes	ACCCAACAGATATCGATTTAGTGGAACCATCCATGCTTGATTTGGATCCTAACTCGGTCTCTTCTTCTTTTAAATCCGCATTGTGATCTGTATTAGATAT[T/C]TTCCTCTTCCTCTCGTTCTCTGGTTTTTTGCTTGTTACTGAGCTTTCATTAGTATCATCAATATCTTCTTCTTGTTCCATCTTCTCTACCATCTCTTCTT	AT2G42190	J	A4	17730626	17730430	3e-72	91.5
1250	BS010318	-	C4	118.5	yes	TTCAATATATACTGAGGCTGATCTATCAATTTTATAAGGTCGGAGATGCTGGCCCAATTCTGGATGCTATGGCAATGATGTTGGAGAATATCTCAGCTGT[C/T]ACAGATGTGGCAAGAACCACAATMGCTGCTGTTTTTCGCTCGGCTCAAATTATTGCCTCTATACCAAATCTGTCTTATCAAAACAAGGCAACCTCTCAAT	AT2G41830	J	A4	17627444	17627246	5e-84	94.97
1251	BS011894	-	C4	119.9	yes	CTGAATAACACAGAGAAAGCAGGATTTGTGAGTGGTGTTGTGTGGTCTTTGGTGGTAGAATGATACTCGAAACTAGGGTTTATAAATAGAGGGAAGCATA[A/G]GTTTTTTTTAAGTTTGGAAGTAAATACAAACAGGTGGAGGAGTGTGTGGTTAGTTGATATGTTACTGGTGCATTTACACTCCCATTTAATACCCATGGTG	AT2G42840	J	A4	17880310	17880467	6e-60	73.9993
1252	BS006070	-	C4	126.8	-	GGGCTTCTGATTTTACTGCTGCTCCAAGATTTAGTGTGGACAGGCTTGAA[A/C]CTCAGGAAAACTCACCAGAGGCGAGAGCTCTCATCACAAGGCTCACGGAG	AT2G45140	J	A7	12554890	12554846	8e-13	43.002
1253	BS012970	-	C4	126.6	-	TCCTACAAACTGACAGATCATTCCAGCCAAGTACAATAAATGTTTCACACCCATAATTTTATTATTGTCGAGCCAAAAATCAACTTTAAATGTTATAGTA[C/T]CTATTATAAACTAGTATCTCTCTTTTTGTACTTTATGCTAAAACGGACCAATCAATTAACCCTAAAATAAACAGCAATCTTACTTGCATTTGGCAAATCT	AT2G45400	J	A4	18535211	18535306	2e-46	48
1254	BS008320	-	C4	127.9	-	AACCTTCTATAGAGGAGTTGATACAGTTCTTGCCGCAAAACCGTCAGATT[C/T]TGATGTTTTCAGCTACGTTTCCTGTCACTGTGAAGTACTTCAAGGATCGA	AT2G45810	J	A4	18652573	18652673	3e-43	98.0003
1255	BS009429	-	C4	128.6	yes	ATCATGGTCATGGAGAGGACAAGCATCATCACGCTCATGGGGATGATGATGTTACTGAGCAGTTGCTGGAGAAATCAGAGAAGAGAAAGAGGAACATCAA[C/T]GTMCAAGGAGCTTACCTCCATGTCCTTGGGGACTCCATCCAGAGCGTTGGCGTTATGATTGGAGGAGGCATCATCTGGTACAAACCGGAGTGGAAGATAG	AT2G46800	J	A4	18902277	18902480	1e-84	96.4848
1256	BS012819	-	C4	128.6	yes	AATCTCTTACCACAAATATCCATAAATGTTTCCTTGCTTCTCACGCAACATATAAAGAGCTAAAATGTAAAATCTTTTGCATTGAGAGAGTGAATAAGAA[C/T]CAAACCTGAAAATGAGAGAAGATGATGACTAACACTCATCATACAGGGAGAGATGGACGACAAAATCATAGCCGTGTGTGCAGACGATCCAGAGTACAAA	AT2G46860	J	A4	18917832	18918022	4e-81	93.4951
1257	BS005689	-	C4	128.6	-	AAGCTTGATCTTCGCTATGGAGGCATTTCGTGGTGTGATGATACATTAGC[G/T]TTGGTTTACGAATCATGGTATAAAACGCGACGGACAAGGACGTGGGTTAT	AT2G47390	J	A5	253318	253399	8e-23	74.9972
1258	BS005690	-	C4	128.6	-	GACCCACCAAAGAAGCCTTTGGTCCCATCTGGTCCCAAGACTCTGTCAAA[C/T]GAGAAGCAGAGTGTTGTCCAAGTTAGAACGTTCCAGGATTTGCTTAAGGA	AT2G47390	J	A5	252548	252645	4e-28	90.0009
1259	BS006661	-	C5	19.4	yes	TAAGCGTCCTAACCAAGCTCTAGAGGTGTACGACTGGATGAACAAGAGAG[A/G]CGAAAGGTTTCGATTGTCTGCAAGTGATGCTGCCATCCAGCTCGACCTTA	AT1G02150	A	A10	4852640	4852717	2e-34	77.0016
1260	BS008190	-	C5	24.1	yes	GTTTTGAGCTTGATTATGATGGCAAGAGGGACAGGTGGAATGGGTACGAT[A/C]CTTCGACCTACCATCGTGTGGTAGACCTTTATGAAGCAAAAGAGGATGCG	AT1G65660	E	A10	2756979	2757079	3e-43	98.0003
1261	BS011378	-	C5	24.8	-	CCTGAACATAGATCTTCCCCGACAACCCAAGCACAAAGAGATTTTTTTTTACCAAAAGAAACTCTGCTCTCTTTAGGTTCTTGTAGCTTTGTCTCATACA[A/C]CGCATCCTACACCTTTGGCTTCTGATCCTCTCATGATCCTCAGTCTCTTGCAAGTACACACAAACATCCTACAAAACCAAACCCATAAGAAGTTGTTTTT	AT1G04240	A	A10	2610657	2610451	6e-70	93.9987
1262	BS008120	-	C5	24.8	yes	GGTGTCTGAATAAAATCTCCAAAACACTGTTTTTATAACCTCTTTGTGGG[C/T]TTGTCTTGTTATTGAGCATTGTCCCTGGTCTGTTGTTTCTACACCAGGAT	AT1G04410	A	A10	2524769	2524863	1e-25	90.0011
1263	BS011292	-	C5	26.9	yes	CGTTGAACGCTTCTCCTTGGTATATCATCCAAAGCTTCTGCTTCAACAGCTCAACTTGCTCTTCTATCCTCCCACACTTCTGCTCAAAATTTCACAATCC[C/T]AACATCAGCAAACAAGACAATAAAATGATTTTTTTTTTTTTACCTTGTAGAGATCGATGAGGACATTGTCGAGTGATTCCTGAGCTTGTCTCGAACAGAG	AT1G04770	A	A8	21193870	21193656	4e-30	88.0043
1264	BS011063	-	C5	50.8	yes	AGCTTGTTTTGCTGGACGCTAGGAACCTGTACGAGACACGGATTGGAAAATTCGAATCAGAGAATGTTGAGACCCTTGATCCTGAGATCAGACAGTACAG[C/T]GACTTGCCRACSTGGATTGATCAGAACGCAGAGAARCTGAAGGGAAAAAACGTGCTCATGTATGAATTATAGTTTCTTGTTCAGTTTTACTTTCCATATA	AT1G09280	A	A6	3176104	3175929	7e-73	84.2656
1265	BS013333	-	C5	55.4	-	GCATGGGAGGTGAGAAGAGACGAGTACCAAGTCCACCGTCTGAGAAGAAAGAATTGGAATGAGGCTGGCAGGAGCATCAGAAAGTGTAAAACAATACCCC[A/T]AATGTGATTCCCTGTAAACACACATGAGGTAAAATCAGAAAGTGTAAAACAATACCGTGATTGTGTTACCCATGTTAGTCTGAGAAAGCAGACTTGAAGC	AT5G18670	R	A6	3651138	3651061	7e-29	37.4985
1266	BS005801	-	C5	55.8	-	GGAGAGGCTTTTACGGATAAGAGCACTTTCCATGGCAAGGAGGATAAAGA[C/T]TATCAAGGGAGGTCGTGGATCGAAGCTCCTAAAGACGCAAAGGCTAACAA	AT1G10580	A	A6	3714219	3714119	5e-48	100
1267	BS011240	-	C5	69	yes	ATTTTCAGGGAACATTCGGGAGGTCGTTGCTAAGTTTCCGGCGAGACCACCAAGTTGACTCTAACACACCCGCCGCCGGAAGTAGTAGCCACAGCATGGA[G/T]GCTGAGCTAGATTCTTTCCAGAGACAAGTCGCCGAGAAATTCACCGATCTCAACGCCTCCGRCGACGGCGACGGCGAGCTTCTCTCTCTAGAATGGATCG	AT1G18740	A	A6	7275697	7275894	2e-80	94.47
1268	BS008597	-	C5	70.5	yes	TTACCAGTGCTAGAAGAAGAAGAAGATGGATTAGCTGAWTTATATGTAAATGGTCTACTTTCTAGAGGCTTGGTTGATTGATCCACGTTTCTTTTTTTCC[C/T]TGTTGTTACACCTACTAAACTCGTGCTRATTCATTGGTGCAGATGAYAAAATGCGATTAAATWAATTGAACTAGAGTACGTAGTAGGTTGGAAAATTAAG	AT1G19190	A	A6	7443409	7443226	2e-29	82.1398
1269	BS005662	-	C5	74.7	yes	TCAGGAGAAACTAATGGACGACAAGAAGGCTTCTTTTAGATCGGTCGTTA[C/T]AGATCAATGGAGTATGGGAGGCGAAGTTGGCGGGTCGGTGACAGAGTCTG	AT1G24160	B	A9	23864764	23864820	2e-17	54.0018
1270	BS008613	-	C5	74.3	yes	CAATCYTCCAGAGTTTCAGAGACATAAACGATCTAATCGAGGAAATGCTGGCGACCAAAGGGCGATATGCATCTATSGAGACAGAGCTCAAGGAGATGCA[C/T]GACCGTTACTCTCAGCTAAGCCTCAAGTTTGCAGAGGTTGAAGGAGAGAGACAAAAGCTGATGWTGACTCTGAAGAACGTAAGAGCGTCCAAGAAAGGAA	AT1G22060	B	A5	15760783	15760983	2e-86	96.4494
1271	BS013061	-	C5	74.3	yes	AAGCATGTCTTGTGTTCGATGATATTCCCCAGAGAGAGAAAAGGTGAAGACTTTTGAATCTTTTTTCTGTATTTGGGGGTTTTGGTGGGGGAAATAGAGA[A/G]ATGGCAGGTGAAGATTGGATAGAGCTCAAGTTTAGACTCGCTGATGGCACTGACATAGGTCCCTCCAAGTACAATCAATCTATGACTGTTTCTTCTCTCA	AT1G22050	B	A5	15762481	15762278	3e-72	94.4955
1272	BS013060	-	C5	74.3	yes	CTTGAGCCATTTTTGATAAACAATGAAGAAAAGATGAAAAATAAATTATCAACCACACAAATGTAAACAAGTTCTGTAATGAAGATCCTTTGTTTTTTTT[G/T]TTCCATGTCTATGCCAATAAGGGAACTTCTCAGCTGAGCATCAATCACCCAGTGCTATATATTATCATGAAGGATAAAATCTCTATATGATCCAATTTAC	AT1G22050	B	A5	15761343	15761556	1e-84	98.9964
1273	BS012811	-	C5	74.7	yes	ATGATCTCTCCTCCTGTTTTTTCCTAGGCAAGCAGCAGTTCAGAAAGCTGGAAGAGTCAGGTCATCCACTCACCCAACAGTACACCAATAGACATCAAAG[A/C]TGGTATCTTTTGCTACTCTCTCAAGCCACAAAGCTAAATCAAGATATCAAACAACCCTGATCATTCTGCATAATATTATATTCCAACAAGCTGTATATCT	AT1G23400	B	A9	24133740	24133543	4e-64	92.004
1274	BS008643	-	C5	74.7	yes	TGTCTGGATTTGGTCCTACAGCTGGTGCAGCCATAGCTAGTCACATGGACATTGATAAGGTTTAAAAGACTAACCTCGAAAACATCTTTGTGTGACCATG[A/C]GATCAAAAACATTCAATAGTTTAAAAGATCTGACTTCTGTAGAATTTTAGATAAATCCTCTGCCCTCTACAGGTTGCTTTCACCGGTTCTACTGATGTGG	AT1G23800	B	A9	24000511	24000711	6e-97	97.9976
1275	BS010448	-	C5	74.7	yes	TGATGTTGAGCGAGGATTTCACCAAGAAGCTGGGGTTTTCAGAAGAGGGTGAAGACATTCGAAAACTCGAGAGATCTTGGAGTAAACTCGAAGATTCCGT[A/C]GAGTTCCACGAGGAAGAGGAAGCAGGAGATGAAGAAGAAGAGGAGTTCTCCTTCGCTTGTGTAAACGCAGAAGGATCTCCGATAACCGCCGAAGAAGCTT	AT1G23710	B	A9	24070490	24070275	8e-66	94.9968
1276	BS013578	-	C5	77.6	yes	GGAATCAACTTTCACCATTCATTAATGGGCAAATAGAGAGGCTTATTGGAAACAAACAGAGCCGTAAGTTAATAATAGGGTATGAAAGAGTTAAGGTACC[A/C]GCAACAACAGAGATGCCTTTGCCTTTGTATCTTTCAACAAAAATATCAATGGTGTCCTTAAACGCCTCAGTGTCCAGAAGCAGCGTCGTTATGTCCTGAA	AT1G27450	B	A9	12559896	12560098	7e-46	89.999
1277	BS012952	-	C5	77.9	yes	TGCTCCTACCAGCGACAAATCTGCCATTACCCCCTTGCACTTTCTTCTTCTTCGCCTTCTTGTTTGATCCAGATCCAAAGATTACTCGTCGTTTACTACT[T/C]TTTTTACCTGAGTTTGGAACAACCTCGTCTTGGTCTTCTTGCTCTTTGGGTCCTTTACCTTTCAGAAGAGAGTTTCCAGGGAAAAGGCTCTGCATATACC	AT1G28420	B	A9	11905905	11906105	3e-99	98.5001
1278	BS012434	-	C5	93.9	yes	TGCTGGCTTTGATGTCTCTGTGTATGACTTTCAATCTTGAGTACTTGTGAAGGTACAAAAGACCTTGAACTATCCCTTCCATGATCATGAACCGCAGAGT[T/C]CAATCAAGAACGTTTTTCCTCAATGGGTCTGCACAACAGAGTCGGAGACACAGTTTCAGATAGGTTTCTACAGAATCTTAGCTTCTTAAACAAAAAAAGC	AT3G16030	F	A5	19618990	19619176	2e-69	87.9985
1279	BS013610	-	C5	95.6	yes	TAGTAGCTCGGTGAAGGAGTCGTTGCAGAAGTTCTTTCAGCCTGAGATTTTGGATGGGAACAATAAGTACAAATGCGAGAGGTAAATGATTTGTCTTTCT[C/T]TCTGAGTGTTTCAATTTTTTTAACTTATTAACATAAATGTTTTATTTGTTTAGTTGTAAGAAATTGGTGACGGCGAGGAAGCAAATGTCAGTACTCCAAG	AT3G14400	F	A5	20421216	20421418	5e-84	95.9987
1280	BS009862	-	C5	95.6	yes	ATTTAACCCTTGGCTGCGTAGGTCAATCATTTGCCCAGCTACAAGCCCTTTCATCCCTATGGCCTTTGCCAGCTCAGTTACTGCTCGAACCGTCCTCTCC[A/G]GAGCGACCAAACCACTTGACACGACCGTCATGTTCYCAAAAGCCAAAGCAAGGAGTGCATCACCCGCCAGAACTGCCATGTCTTCTCCAAATACCTTGTT	AT3G14550	F	A5	20356926	20356738	2e-53	84.4232
1281	BS008401	-	C5	98.4	-	CAGAAGGAAAATTCAGAAGATAGCTTAGAGGTGAAGGAGCAGACTGGCGA[G/T]TCAAATGTAGYTGAGGYTGTGGAGACGGAGAACACATGCATTGTTCCTGA	AT3G13460	F	A3	16737632	16737532	6e-41	97.9597
1282	BS013324	-	C5	97.7	-	AAGCGATCTTCGACTCGGATGATTCATCATCGCGAGCCGTCTACCTCCAAGCTTCCGAGATTCAGACGAGGCTCGCGGAGGCGGCGAGAGGGATACTCTC[C/T]GAGTTCGAAAACGCCGTTCTCCGCGAGCCTTCTGTGGTCCCCGTCCCTGGAGGGACTATCCATCCTTTGACGAGGTATGTGATGAACTATATCAGCTTGA	AT3G14090	F	A5	20585819	20586025	2e-70	93.9987
1283	BS013392	-	C5	116.7	yes	TCTAATGGGTCAGGTTAGATCCGACCCAGACCCGCTACAAGACTACTGCGTATCTCCTCCTCATTCACCACACCAACACATCTTCCTCAACGGAAATCTA[C/T]GCAAAGATCCAACAAAAGTCACCGTCTCCGACTTCACAACCTCCGCATTGTCCAAACCCGGAGATACTCGGGCYAACCCGTTTATGACCAACGTCACTCT	AT1G10460	A	A9	35104922	35105118	3e-79	92.9662
1284	BS011391	-	C5	127.3	yes	ACACRCGAYACACACACMCACGCWCGTGTGAACAAAGCACACKTTAGGATCCATAGGATTTGTCATTGCGGTTTACAGCTTGTTCATGTTGTTCATGTTG[C/T]TGTTCTCTTCCACAGAGAGAAAATGGATAACACTAGAAGCAGAAGAGAAGCAAAGAGAGATAAGGCAAGCGACGTTGCAATGTAACGACAAAACTTGTCG	AT3G06390	F	A2	23283594	23283781	3e-65	89.7411
1285	BS006575	-	C5	136.5	-	GATCGAAGGACACTTTTGCGTGCTATGAACAAAGATAGCAACCCRAAGAA[A/G]TCAGATGAAGAAGCAACGAGGAGCGATAGCAGCAAGGTTGGTGATGTGTT	AT3G02220	F	A5	23689100	23689176	9e-33	75.7556
1286	BS011383	-	C6	16.2	yes	TTCTTATAAAAATCCAAAGACACGACTTCCTTGCCATTTCATTATTCATATTAGTCCAGAAGAATCGTAGTATAGTTGTCCTGAGCAATAGTGTACGTTG[A/G]CTTATATCAACATTCAACAACGACTCATATAACTCTTTCTATTAAACCGTGCGCCCATCTTGAACCAAAATCGACTACTTTTCAAGATCGATTAAAAATG	AT1G65490	E	A6	2405211	2405391	1e-67	87.0005
1287	BS011384	-	C6	16.2	yes	ACGATTGAAAACTTTACATAAATTCGGTGAAAATTTTCAGTCGACAGTACTGTTAAAACCAAAAAAAAACTGCCGTTAAATTTTGTCTGCGTTATTATCA[C/T]TGATRCCTTAATATTATACTATGTATATATCATGCAAAGATACTTACCCAGTTTGCGCCCACTAGATTCGACGAGTCTAGCTTGAGAGGAAAGAGAGAAC	AT1G65490	E	A6	2404716	2404927	6e-80	97.9907
1288	BS007114	-	C6	20.6	yes	TTATCCAAAGCACGCCAATGTAACATTTTCAGCGCCTGTGATGGGTAAAG[C/T]AGGGGTTAGTGTTGCATCTACTTCTCCGGGGGGGACGAATAGTGCAGAAA	AT1G49720	C	A6	1890017	1890056	6e-07	37
1289	BS006286	-	C6	20.6	yes	TAAGTTTCACATATAAATATAACATTTATGAATTCATATTGAAAGCTCTC[G/T]CATACTCTGCACTCTTTTAAGTAGATTCAGTTCAAAAGATTTCTNNNNNN	AT1G49730	C	A6	1890928	1890833	2e-40	98.9413
1290	BS009559	-	C6	26.1	yes	AACATTTCTTTCTGTTGTGTAGGATGTGGAATCTGCTGTGAAAGTTCTTGAAGGTTTAAAGGGCATTCCAAATCCTGTATGAATGTTTTCTTTGTGAAGC[C/T]TTTCATCTTCAAGTTACAACTCTTCTCTGATTGTTTTGTGTATTTTCCCATTGTGGTTTTTGTAAATGTTTAGGCTGAATCTGAATTGATTGAAGGTCGT	none	none	A6	1404083	1403897	1e-74	88.0022
1291	BS007032	-	C6	23.7	yes	CAAACACCCGTGAAGCGAAAGCTTTTGCTCTTCTATCAGAAGAGGGAATT[G/T]CTAAAGGTATTCGTAGGGTAACTGCTGTGACTACCGAATGTGCTTTTGAT	AT1G50200	C	A6	1691798	1691898	1e-45	99.0002
1292	BS012610	-	C6	37	yes	TAAAGCCAAAACCGATGTTATAGTGTTGTACATTCTCTATGTGGCTTTACTAGATATAGTTTGTGTAAATTCCACTGGAAATGAAGATTAGGGAAGGGTC[A/T]GATGAAGGTGTTCGTGTGGTTGTTTCTTCACCTGGTTCTGTAGTATCAAAAGCTTATGAAGATCTAGCTCAAAACGTGGTGAATGGGCTCAAGGAGCTAC	AT4G19540	U	A8	10979992	10980177	1e-74	88.0022
1293	BS011050	-	C6	38.1	yes	ATTACARGAAAACATAACACATTTGTTTTAAAGATGACCCTTTTCATCTTAGATTTGGAGGAAATTAAATCCTACTCTTTCCATTTTGCTTTGGATTATA[C/T]GTTTTATCTGATTCAAACCCGCATATTMTGTACAGAACATACCTTATCGACATCAAAGGAGTGAGGATTTGTACATGATCTGAAGGTGTTATATGGAGCT	AT2G42120	J	A1	6512613	6512413	2e-66	91.922
1294	BS011051	-	C6	38.1	yes	CAAAGGAGTGAGGATTTGTACATGATCTGAAGGTGTTATATGGAGCTGATCCAGGGAAAAGACACATGTTCTGAGGTTGTTCTGATTTATTTGTACATTC[C/T]CAGGGATCTGATGCAAAAAAAAAWTTCACATCACAATGAGACTAACCTTATAGCTTTTGATTGACGGAGCTAATACATAACTCGGTAGAGTACATACAAC	AT2G42120	J	A1	6512457	6512382	1e-27	36.6824
1295	BS005778	-	C6	43	yes	TCTCTCAGTCTATAGCAGAGGAGTTTGAGAAACAGAACCCTCAAAATGTC[A/G]AGCTTCAACTCATCGAAGGTGCTGGCCATTTGCCTCAGGAAGACTGGCCA	AT1G52510	C	A5	10736171	10736268	1e-41	95.0012
1296	BS009631	-	C6	46.6	yes	TGAAGCTCTACAACACTATGACGCAGCAGAAGGAGGATTTTGTTCCGATCACTCCCGGAAAGGTCGGATTGTACGTCTGCGGAATCACAGCTTACGATTT[C/T]AGCCACATCGGCCATGCTCGCGCCGCAGTCTCCTTCGATGTTCTCTACAGGTCTCTCCTTAACCTTATTAGATCCATGATTTCAATTCTTCTGGGGGAAA	AT5G38830	S	A2	216156	215964	3e-85	92.4952
1297	BS009257	-	C6	48.8	yes	ATGACTMTTTTCTCTATAGAAAATTTGCAACACCTTCAAGTTGTTTGTGCACCTCCTTTTTTAAAGTTATTTATTTCTCTTCTAGGCATCAGGGAGAACC[A/C]GAATCCCAATGCACAATAGTCCCCATTTTCAGATGATACCTCCTTATTCACATGCAAATAGTTATGGGAGTATTGGAAGYTATGGTAGCTACAATGATGG	AT5G35980	S	A5	9380444	9380641	6e-87	96.4601
1298	BS010052	-	C6	52.1	yes	GAGAAACCGCGATGGCTGCAGCCGCTTTCAACGATGTAGCTGCGTGGATTTTGCTCGCTTTAGCGGTTGCGTTGGCGGGAAACGGCGGTGAGAGCGGTGG[A/C]GAGAAGAAGAGTCCGTTGGTGTCTGTTTGGGTTTTGCTATCAGGTGTAGGGTTTGTGGTTTTCATGTTGGTTGTGATCCGACCCGTAATGAAATGGATCG	AT3G53720	N	A7	11599998	11599800	2e-93	96.4951
1299	BS013626	-	C6	51.7	yes	ATARTTAAGAGGASAAAAGATACGATAATAAATCGAAACCAATTACACGAATCTTAATACCTGGAGATGATAACAGAGAAGGATGAGCGTACCAAATCGC[A/C]GTAACCCTAATACGGTTTCGAAAAGAAGCAAGTGAACCGCGGACGATGATACTCTTTGATCCCCATATCCTATAAATGTTAGAAACCGACAAGATGCAAC	AT3G53500	N	A7	11550437	11550601	1e-60	78.7898
1300	BS013008	-	C6	55.9	yes	TTACAGTATATTAAAAAATATTAGTTGATTATTAATAAATGGATATGAATATATATACCAGGGCGTACGACCGAGCTGCTATCAAATTCCGTGGTCTCGA[C/T]GCAGATATCAACTTCGTCGTGGATGATTACAGACAAGACATGGACAAGGTTAAACATATAATAGTCTATATCATATATAAACGTGCAAGARATACGTCCC	AT3G54990	N	A9	27441869	27441694	3e-51	79.9032
1301	BS013739	-	C6	63.4	yes	TTTGCCTTCTGATGTTTCAGCGGCTGGTTCCTTGTACGCCAAGCGTGGTCCTGGTTCTAATAACCCGTCTGGTAAAAACTCAAGAAACTCATGAGGAGAT[A/T]CGAAATGAAACTAGAGACTTTGTGTGATGAAGCATTTRCTGTTATAACATCGAATAATAAGAAACCCTGATGCTTATAACTTATTGTACAGTCACTTTTA	AT3G61710	N	A7	13341116	13340926	8e-66	88.9475
1302	BS013665	-	C6	63.4	-	TCCTCAGTGACCTTTTTCTTATCTTAGCTACTTGTTGTCTTTTTCTCTCTAACCAACTCTTGTTTCTTATGTAAGGCTTGACGAAGAGTAGAGAGCTTTA[T/G]AAAGAGTCTTTAAGGTTCTAAAGAAACTTTTCTAGAACGAGGGACGTTTAAGAAGGATGTACATGCCTTGACGCTTTACTCTTGGCATGGTTTTAGTAAA	AT3G61600	N	A7	13308384	13308584	6e-97	97.9976
1303	BS013666	-	C6	63.4	yes	TAACTCTCTTTAGTGGACGAGGCTCGTTTGCTAATGTAAGGAAGAGAGGGTTGGAACCTAACAGAGAGAGCCCAATGGGACTTGCAACCATTGCATGATT[A/C]AACATTTCAATTATTTTTTTCAAGACGGATTCAACATTTCAATTATCATTGTTTTAACACCTTTTTTGTCACATACAAAATATCGATTTACCATTTTATA	AT3G61600	N	A7	13308716	13308803	2e-39	43.4984
1304	BS013292	-	C6	60.9	yes	GCGTCTGATCTCCACTTGGGAGTATTATGGTCCACTTCAGCAATGCTTTTAACATAGAAASCACTGTAATAATTCACTCCAACGAAGTCAAAGATYCCCK[G/T]AGCTTTTTGGATTGTGCTGAGGTAAATGAGGGTAATCTTTTCCCTATGGATTTCTTCATCACTTCARGGTAATCTCCGTACACAGTTGGATCCATATGCC	AT3G60120	N	A9	29544526	29544328	3e-72	92.8599
1305	BS012637	-	C6	60.9	yes	CAAGGTAAAGAACGAGTGATTTTAGACTCATCAATCAGACCAAGGTTCTGCAGTTTCAGCACCATTGTTAGGTTCTCCAGTGTATGTAAATGATGTGTGT[G/T]AAACGAAGAAAAACAAAAAAACTAAGAAGGAAATGAGGAACAACCATTAATATTCCAATAGCTGATTTGTCCACGTTAAGTGTGTAGATATGAAGGGTAG	AT3G59970	N	A7	13012664	13012473	2e-59	89.5
1306	BS013343	-	C6	60.9	yes	GCACGCAGAACATCTCCTAGTTGGCACTTGTCAAGCGCCTGAAACATTACATTGCATCATTATGTTTTGTTAAAGTTAAATCACAGAAGATTGTGCAGTA[A/T]TTATATACCTCCCATAGTTCCTGATCTGTGTACTGAGCTAGAGGGTCTAGATTCACTCTGACTGTTCCATCAAACAGTGCTGGATCTTGAGGAATGATCC	AT3G60160	N	A7	13033628	13033826	6e-77	94.0007
1307	BS013344	-	C6	60.9	yes	ATAAAGCATACTGAAGAATAAATGTTGAACTGAACTTTCCTAGATGCACCTTGCTTCTAAGTACTAACCATGGTACTCTCTCCATGTAATAAATAGATAG[C/T]TAGAAGACTTTTAACTTAGGTTTAACTGTTGTATTGGTCTTTCATTTTCTCTACAACAGAACATCAACTCACAGTGTCACACTCAGCTGAGAAGATTATT	AT3G60160	N	A7	13032874	13033091	9e-69	96.4977
1308	BS012238	-	C6	66.3	yes	TTGTAAAGTTCTGTTGGGAAATTGAGATACAGACAMGAATATGACATACCGACATTATAGCWGCTTCATTAACAAGRTTCCGGATATCTGCCCCAGAGAA[C/T]CCAACTGTCCGGAAAACAAGCTGCAGGTAGAAAAGAGGGGAAGAGTATTTATGAGTGAGCAAACACCTATCTATCGRGATTACAAATTAGTAGGAATAAA	AT1G79560	E	A7	14025100	14025288	3e-85	91.8386
1309	BS012158	-	C6	71	yes	TACGAGAAAATCTTGAAGTTTATCTCAWCGGCTAAAAGTGAAGGGGCAACGATTTTACATGGTGGTTCACGACCGGAGGTATTATTATATCTCCCCATTT[C/T]TTTTCTATTCTTGATGCATTTTCTTCCAGGCTATGATGATGACCTCTACATCACATATATATCTCWCAGCATCTGAAAAAGGGCTTCTTCATTGAACCAA	AT1G74920	E	A7	15032073	15032274	2e-70	93.943
1310	BS012241	A6/C06	-	-	yes	AGTTTGTGTTCAACAATTATTAGAATAAACATTTTACACCGAAGTAGGATGAGTTCTTGTTCTGGACGTTCAAGATCTGTTCGTCAACTTCCTTTGTACT[C/T]ATCTTTCCTCAGAACATGGCTGAGGCTGTCAGGTACCGTCCGTGGCGTGGATCAGCTGCGCACATCATGTTCTTGGCGTTCCACATTTGCTGAGTGAGCT	none	none	A7	20714137	20714296	2e-59	75.0019
1311	BS009913	-	C6	69.7	-	TTCACACTTCACACACATACACATACATTAAAGACTAGGTATATATTACTTATTAGTACTGATCATGGCTAAGTTTGCTTCCATCAKTGTCCTTCTCTTT[C/G]CTGCTCTTGTCCTTTTTGCTGGTTTCGGTGAGTATAATGACCTTATCACATGCATGGAAAAATGAATTTTAGTTTTTTTCTTTTTCGTATTATTTGATAA	AT1G75830	E	A7	14800295	14800093	2e-93	97.9909
1312	BS013563	-	C6	71.7	yes	CGTTCTCTTACCAAAGCCATAGAAAGAAGGAAGACTTGATCTGATGTAAGAAGGAGATAAAGAGAGAAGCTTCAGGTTACTTAGCAAAAAAAGAGAAGCT[G/T]CAGGTTTTATATGAGTTTGAGASTTGTGTRGAGTGGGAAGGAAGGAGACAACGTGGAAGGTCAAGATGACCTAATTACCCCTTTTTAATTTTCTTATTTA	AT1G73500	E	A7	15316752	15316675	1e-33	38.8897
1313	BS008144	-	C6	71.7	yes	AAACCTCGCACCTTCCGCACCTGGTAGCTGTTTTTGATTCTGTCTTCATA[C/T]TGTAATTCTTTACRATTTTCAATCTAGTTCTAAAGTTTATACCAAAAGAC	AT1G73530	E	A7	15312742	15312835	5e-38	90.9046
1314	BS011847	-	C6	71.8	-	AGGTGAGTATGTCTCTCAACGCGTTGGCTCGGCTTCCAYTGAAGAATACAGGAAGACTCGAAGAGGTCGGTTTAGCAAGACACTCTCTGTTCACCTCGAG[A/G]ACACCATGCCGAGAATCTGCGAAGCGGGGGATGGTTTTCGTGGTGGAGGCGAAAGGGAAGAAAGGAATGGCGGCTCGTCAGTATCAACGCACACCTCCTC	AT1G67700	E	A7	16702781	16702583	7e-90	95.98
1315	BS008807	-	C6	75.2	-	GAGTTCCAGGCATCGGTTTCGTGCTGACGACTCTGTACTTCCCATTAGGATTGTACACCTCGATAGCCATAGGTTTCGCCATGGCAGAGAACAGAACAAA[G/T]CTTCRAGAARGAGAGAAAAATGTTTCTGTTGAAAGAATATGGAAACAGAGGTCCTGGCTTTTAATCTCAACCTCAAGTCAGTAGAGAATGTTTGTGGTTT	AT1G68010	E	A7	16565327	16565520	3e-55	89.3918
1316	BS008808	-	C6	75.2	yes	CATCGGTTTCGTGCTGACGACTCTGTACTTCCCATTAGGATTGTACACCTCGATAGCCATAGGTTTCGCCATGGCAGAGAACAGAACAAAKCTTCRAGAA[A/G]GAGAGAAAAATGTTTCTGTTGAAAGAATATGGAAACAGAGGTCCTGGCTTTTAATCTCAACCTCAAGTCAGTAGAGAATGTTTGTGGTTTGAAATCGAGA	AT1G68010	E	A7	16565337	16565526	6e-53	87.369
1317	BS011605	-	C6	71.8	yes	GCTCTTGTTATAGTAGTAGCATCTTTCATTCCTCCTTCAGTTTGATCCCTTGATCGTTTCCCTAAACATGGTGGAGTCTCTGAGGTAGGCCATACAGGAA[A/C]CGTGCAGCCCCAGTAGAAAGGTATAGGGTAAAAATTAGCATTAGGACCAGTTGGACTCCATTGGTAAGGCCAAGGGGAAGAATTATTCGGAAAGATTACT	AT1G69570	E	A7	16170449	16170263	4e-71	87.0017
1318	BS011951	-	C6	74.6	yes	GCAGATAGGTGATTTTGGGATTCTAGTGAGGTCAGGCTTCACTGTATCAAAAGCACTCTTCTTCAACTTCCTCTCTGCACTTGTTGCACTTGCAGGAACT[A/G]CCCTGGCAAGTCTTCTGTGTCATACGAACCGGCAGATCTCTAGAAATTTTTAAACTGAACTAACCCTGGTGATGCTTTTTTGTCTATGRCCACAGGTTTT	AT1G68100	E	A7	16549806	16549604	3e-72	94.4702
1319	BS011952	-	C6	74.6	yes	CCCTGGTGATGCTTTTTTGTCTATGRCCACAGGTTTTGGTCTGGGGAAATGAACCGGGACAGTCGTCGTTGATTGAGGTAGTAAATGAAAATACCGCATT[G/T]GTTTAAGGTTTAATCTTGTAACGTTAAATCTAAATGTGTATGATGTTTGGTGGTTGGTTGAAATCTTGTAGGGATTTACAGCGGGAGGATTCATATACAT	AT1G68100	E	A7	16549629	16549459	4e-37	79.9033
1320	BS008991	-	C6	77.9	yes	TGTCCCCAGCTCCTTGGTGGTGATGCAACCTGTTCCCAAATAATACAAGCAAGTATGAAAGAATCAGATTGATATACAGATGAAAACATGATTTAAGCAA[A/G]CAATGCAGAATACACACAAAGACCACCTGAATCTGGTTACAAGCAAACTGTTGAATGAATCGAATCGCAGTAATTATTCTTCCAAGTGGGAAGTGAGAGA	none	none	A7	17172738	17172858	5e-57	59.5017
1321	BS010594	-	C6	75.2	yes	AGATGTGGTGGATGATGAGTGAAAACGGTGGTCACTATTGCTCTAAGAAGTCCGATGATCTATGCGGCACACAGGTCTTCCTTCCTTCCTCTTCTTCTCT[T/C]TATCGCTTTAATCGTTTCTTTAAATTGAAGTTCTTGAAACAAGATCTTGTTTAGTCAATGGTTCTTGATTTGGTAAACGGAGACTTTCTTGATATCTAAA	AT1G67880	E	A7	16635585	16635771	1e-67	91.001
1322	BS011630	-	C6	75.2	yes	CTAATCACATATTTTATTGTTTTATTTCTTTTATTGCATAGATTAGGAAACCTCTTAATGACCAAACAAGCTCGTGTTATGTTCAAAAACAATCATATTC[C/T]GAGAAAACGATTGAACGTGGGAGAGAATTTTCCTCGAATTTGTACCTTAGAAACGTGCCAAAGATATCTAAGAAAAGTAAGCACCCAATCAAAAATAAAG	AT1G67340	E	A7	16790846	16790996	1e-54	72.496
1323	BS008924	-	C6	79.1	yes	GTATTATCATGATGGTGTGAAGGAGAAGCATACCAATAGTGGGGATGGTGGTGACAATCTCACCGAGCTTGAGCTTGTAGAGAATAGTGGTCTTACCAGC[A/C]GCATCAAGACCAACCATCAGAATCCTCATCTCCTTCTTTGCAAAGAGCCTGCTAAACAGCTTCGCGAAACTCAACCCCATCTTGTCCTTTTAAACTGCAA	AT1G10630	A	A7	18834264	18834466	4e-88	97.002
1324	BS011502	-	C6	78.6	yes	TCTTTTTTTTCTTCTTTTCTTTTCAGCGAGATTTTTTCCTTGAACGACGAAGAAGATGGCTTCTCTGAGATCTCCACTGTATCTGATCATCGTCTTCGTC[C/T]ACGCWGTTGCAGTCTCATCATCGTCTCTCGCCAGATCACAAGAACAGTTTCGTACTTCAATTTCCTTCTTAGATCTCGGTTATCGATCTCTCGATCTAGA	AT1G69980	E	A7	18663115	18662907	6e-60	92.9698
1325	BS012018	-	C6	80	yes	CGACCCTTTTGGAATACTCACCTGCCAAGATTAAATTATCTCTGTCATATAACAAGATTCTCTCACTAGCGCTGAAAAGAACCGGCTAGTGAAGTCTATT[A/G]ATCACCTTAACGACTGGTGGTTGATCAGCCCACGAAGGGTTTCCTCTCCAACTATCTAGCTGCTTCTCCAGGTCCATTTGTATGGAGTTAGATGAGATTT	AT1G70480	E	A7	18832020	18831820	3e-99	98.5001
1326	BS007916	-	C6	79.7	yes	GCCGCCGGCGGCGYTGACTCGTTCAAAACCTACTCCAAAGACGGCAACGT[A/C]GTCACCGATTCGTTCCGGAGATACAGCCGCAACGCCGCCGGTCACGACGA	AT1G70370	E	A7	18787531	18787431	8e-40	96.9702
1327	BS005968	-	C6	77.9	yes	CCAAGGCTCTTGTTGGTGATGCTGATGTGGHGCACCGRGAAGGAGACAGA[C/T]CAGCACCGCATCCCCATAATCTTTTGTTTGATTATGTTAATGGGAGAAGT	AT1G67810	E	A7	17699533	17699629	2e-33	91.8333
1328	BS008925	-	C6	79.7	yes	CCATGATTTTGGTTGGTCATAGAAATGTTCATGACTTTTGGGATCAGATACGTATACGCTTGCACTAATGGAGAATGTTGAAATTTTTCTACAGCCACTC[A/T]ACGAACTACRAATGACAAGAAATATTCAGTATGTACTAAAGAATTTATCTTATTATGCTCACGCTTGCAAATGAAGTACATAATGTAACAAGAAAGCAAT	none	none	A7	18833031	18833093	4e-27	31.6583
1329	BS008927	-	C6	79.7	yes	AACTGATGTTCTTGTACTCCACAGTTTCCACATTGAAACCTGCAAAAGATAGAATCTAGAGTTCAATACCCAGTTGAAAAACCAGAAACAAGCAATTGTT[A/G]AGGTGAGAAGAAGCATTACCAATAGTGGGGATGGTGGTGACAATCTCACCGAGCTTGAGCTTGTAGAGAATRGTGGTCTTACCAGCMGCATCAAGACCAA	AT5G14670	R	A2	11832443	11832652	2e-46	91.4147
1330	BS009927	-	C6	77.9	yes	ACTTTGGACTCTCGAGGCAGACGGAGGAAGACGTGACTCATGTGTCCAGTGTCGCAAAAGGAACCGTTGGTTACCTTGATCCAGAGTAAAGCCACCAACA[T/G]AACCTCACTATTTGTTTTCTGAACTTTGACTGATACTGCATTGTTGTGACAGGTACTATGCTAGCCAGCAGCTGACAGAGAAGAGCGATGTCTACAGTTT	AT1G67720	E	A7	17634615	17634409	4e-81	96.5034
1331	BS006193	-	C6	77.9	-	CTGGTGGATGGGAGAAGCATCATAATGACGGTATTGGGATGACTACTCCT[G/T]CAGATGCTCCAAAGCARCAGAACAATGACTTCGACAAGGTTTAACGGACT	AT1G68220	E	A7	17811723	17811823	8e-47	100
1332	BS010619	-	C6	80.1	yes	TTCGGAGTTCTTATGATTGAAGTTATAACTGGAAGACGTAACAACGCCTTCTCACAAGACTCTAGTTCGATCCTCCAAACGGTAAGTAATTATCATTTTT[G/T]TTCTTTCTTGAGGGTTTGTTTTAAGCTCAAACMATTTTCTTGAATCTTGAAAAAAAAAACTTTAGGTTTGGAGTCTGTACGGGACAAGCAACTTTGTTCA	AT1G70530	E	A7	18865872	18865675	2e-90	96.985
1333	BS011756	-	C6	77.9	yes	CATGTGTTAACACAGCTACATGTATATGGCAGATCTCTACAGGCCCTGAGACGCGCCAGATAACAGGTCCAGCAACTTCAACACAGATCAGGAACTTCAC[A/G]TTATGCCAGCATCTGCAAGGAATCCACACGCACATCTCATCCATGGTAGCTGACCTTCCCAGTATCGCCGCTGATGTATTGTCTCCTCATCTGGGCGCGA	AT1G67930	E	A7	17722545	17722345	6e-97	97.9976
1334	BS010585	-	C6	77.9	yes	ATTAACCTAAAAATGTTTATGGTCTCATAAATTTTAAATCTGGTCCTGGATATGACTTTCGGACTGTTACCTGCATGTCTACTTGTTGGTCTTTGRAAGA[A/G]GCTTGACAAAGGATGGAGAAGAGCTTGAGGCTATACTCTTTAAACACTACAGTACTGAAGTCTCTAAGATTCTTGGAAGCAAATTCGAAACTCGCGGTTT	AT1G69500	E	A7	18361918	18361785	4e-61	65.3233
1335	BS011925	-	C6	77.9	yes	TATATAAGGAATAAGCAATCATCGAAGGTTATAATCGTACTCTGGCGTAGAACTTCAATTCGATTAGAGAGAGAGGAGCGTTGATGGAAGACGAAGAAGA[T/C]GAAACCAAAATGAGAAATAATTAATTTGTTMATTGATATTTTTTRTATGGACCTGGTGCTAGAAACACAAAGTTTGGGCCAGGCCCATTTAACAGGAGTC	AT1G68300	E	A7	17821589	17821430	3e-51	72.7265
1336	BS009924	-	C6	77.9	yes	CCTAGCCATGAGAAAACTCAATGTTGATATGCTAATATGACAGGAACGGTTTCTTTATGCTGTTTTTCCTTTTGTAGGGGATCTGCACCTGTTTGGGCTT[T/C]TTGAAACAAAAGAAGTGTAGAAAACAAATGTACCTGTTGGGGCTGCTTGAAATAWGGTATCTGCTGCAGGCAAGCAAGTGCGCTTTTGACGACCCAGTAA	AT1G67790	E	A7	17690452	17690547	1e-37	47.2362
1337	BS011949	-	C6	77.9	-	CAGGGTCACGGGTTCAAGAGATCGTTGGTTGCATGTTGTGGTCATGGAGGGAAGTACAACTATAACAAGAACATTGGATGTGGGAAGAAGGTGACTGTGA[A/G]AGGCAAAGAGATTTACATTGGGAAGCCGTGCGATGAGCCTGACAAGGCTGTGATATGGGACGGTGTGCACTTCACGCAGGCTGCTAACAAATTTATATTT	AT1G67830	E	A7	17704739	17704539	3e-99	98.5001
1338	BS009955	-	C6	77.9	yes	CGTTTTGGTGAGGCGTCGTTGGGATTCTTGGTGCATATTTGCCCCACGGAGTGGTGTATGGAGACATACATGTTGTCTGAACTGTAGTGTTGACATKTAA[C/T]CCACAGGCTCTGTGTATTACCTTAGGCATAATCTGATCTACATACACATAAGACTTCATTAAGTTCATATTGTAAATGGATATGCGTGTCACCAACTAGG	AT1G68260	E	A7	17816467	17816632	1e-64	77.8865
1339	BS011612	-	C6	77.9	yes	TATATAAGGAATAAGCAATCATCGAAGGTTATAATCGTACTCTGGCGTAGAACTTCAATTCGATTAGAGAGAGAGGAGCGTTGATGGAAGACGAAGAAGA[C/T]GAAACCAAAATGAGAAATAATTAATTTGTTMATTGATATTTTTTRTATGGACCTGGTGCTAGAAACACAAAGTTTGGGCCAGGCCCATTTAACAGGAGTC	AT1G68310	E	A7	17821589	17821430	3e-51	72.7265
1340	BS010435	-	C6	77.9	yes	GTTGAGGTAGAAATAAGAGGAGGAGAAACAAGKACGTTCAACGAMGATGAGTTCATGTTCGGTTACAAAGGTAGAAGAAGACGAGGGAGAGAGAGATATT[C/T]AAGGATGATCAGAGGAAAGCTCCTTGAACTACGCGACGGAGAGMGGATGGCGATTAGAAAGTATTCTATATAACGCGCCAAAACAAGTGTTCTTTTAATT	AT1G67810	E	A7	17698949	17698761	2e-86	91.8809
1341	BS010506	-	C6	77.9	-	TGAGAGTTGRCGATTCCAACGGCGGAGGTGCCGCTGTAASTAAACGGCGCCGTTTCGTTTTCCATCGTTCCTCAGCGATTCTGTAACGGAACAACCGTAT[A/G]TGAAAATCTCAACAAGCAATTTGGTAATCGAAGATTCGGATTATCACAAAATCGCGGAAAATTATACAGGAAAGARCATCAGATCTAGTGGATAATCGAT	AT1G68200	E	A7	17800169	17800084	3e-38	42.6377
1342	BS007566	-	C6	77.9	-	GAGAAAGAATGGGAAGAGCTTGACGAGAAGAAAGCTGAGATCGAGACCGA[A/G]CTWAAGAATTTGGCTGATCAGAAAGAGAAACTAGAGAGAAACACACACTT	AT1G67230	E	A7	17436236	17436136	2e-44	98.9902
1343	BS011592	-	C6	77.9	yes	GATTCTTAACGAGTATGTTCAAGAAGGTCTCCAAGCGAGCTAAAAAGGCCTCGCGTCGCGTTTTGCCAGCCGCCATGTCTCCTAGACTCGTGAGTCTTTT[G/T]TCCTTCTCCATGAGCAGCTGAACATTGTTGTTATATGCTTCGTTTTGTGATTTGTGTTAACSCTAAGGATAAATTGCAGGTGTCTTTTGCAGTAGATGGG	AT1G69935	E	A7	18650345	18650150	7e-46	89.4499
1344	BS011683	-	C6	77.9	yes	TRCATTCTGTAGATTCCGAAGACACCTGTAGATTTCCTCTGTTCCAAAACAGGGCTCTTCACCAGCTCCAAACCTGTAAACTCTTTGATCAATCTCTATC[A/G]AGCTGTAGCCAGGAACTTTCTTAAGACGCAAACTCTTCATAGCCGATCTCATTCTCCTGAACTCTTCCCATTCGCCTTCTTCAGCATATATATTGGACAA	AT1G69360	E	A7	18315325	18315135	6e-70	88.9446
1345	BS011690	-	C6	77.9	yes	AGTTGTTATCAACTTACTGATTCCTCATCTTGTCCGAACCCATATGTGTGCTCGTGCTCAAGTGTCATAAACAAGACTTTACCTTTTCTCTTGTATTACT[T/C]AAATCATCAAACTGAAACACAACACAAAACTCAAGACCATGCCATTACTCTTGTCTGCCGAATCCGATGGCGCGCTGCGAGAACATCTACTGGACGTGGA	AT1G67940	E	A7	17733920	17733720	2e-80	94.5001
1346	BS012065	A7/C06	-	-	yes	TGACTGGTTCAGAAGTGAGTGTCTCTGGAGCTGCAAGAGCCACGGTTCTCCGGTTTAGAGAAATGGGATTGGTGGACTGGTTAAGGAACGAGGGTGAAGS[G/T]TTGATGGAGAGTTTTGGATGTTGAGAGATGAAAGAAGAGCAGAGGGAAGCAGACGAGAGAGATGAGTGGAGTGCCATTGATGACATTATTTTTTTTCTTT	none	none	A7	17992317	17992513	4e-98	96.9854
1347	BS011548	-	C6	78.3	yes	ACCACCTCCCTGATTTATGGGATTCCCAGTTGAATCCCTGGCACAATATCTCAAAACCTGAGCCAGTTCCMGAGGAGATTTTAATTTTGGGCTCGTCAGC[T/C]TCTGCTTCTAAAACACTTTCCGGGGTAAAAGTTGGAGTTGTGCTTCTGAATATGCTATATGCCTCCGCAGCAAGTTTCTCGATTTCTTGTAGAATGTTTA	AT1G69830	E	A7	18573815	18574014	5e-74	92.9648
1348	BS011684	-	C6	77.9	yes	AGCCTGCCGTGAGGARTGTTCTTCAGGGGAGTTTGATTACTTCGAGGCAATGACTCTGAACTTACCTCTAACCAAAGAAGAAGACTACATGCCAACGCCT[T/C]TAGTCCCTGAACATCTGAAATTYGAYGGGACGGATTCTGTAGGCATCAACAGGCCAAGGAGAGGACAAGCAAGACGAGGAAGACCAAGAAGGGATTTCCA	AT1G69360	E	A7	18316166	18315969	8e-93	96.9496
1349	BS011757	-	C6	77.9	yes	GGAGAAAGGCTTTAAATAGATATAATAAGCTGCGCAGCCTCTWCTCTGCTCCGTCGTCGAGGAGGATAAAGACCTAAAAGGAGATAAAAGGAGAAATGGT[T/G]CAGCGTCTTGTATACCGTTCGCGTCACAGCTACGCCACCAAGTCCAACCAGCACAGGATCGTYAAAACCCCAGGTCTGTTTCTCAAAAACCAAACTCTCC	AT1G69620	E	A7	18463587	18463769	2e-76	89.901
1350	BS011980	-	C6	77.9	-	NNNNNNNNNNNNNNNNNNNNNNNNNNNNNNNNNNNNNNNNNNNNNNNNNNNNNNCACATTTGTTGAGTTATTAGTATATTATAAAGTTTTAAAAATGCGT[A/G]TTGATCAGATGAGAGTTAACACACTATAAAGAGAGAAGTAAAGTAAAGCTATGGATTTGTCTTCAAAACACAAACAAACATTAACAAACTCTCCCGTCGC	AT1G69600	E	A7	18459912	18459987	9e-35	52.0548
1351	BS012786	-	C6	82.7	yes	CAGGTAACGAGGGCCTAAGTTTTTCAACCTGCTCCATTATAGTAAGCGCCATAAAAGTTAAAAACTGGCGAATGGTGCTCAACTAGTTCATCTGAGAAGA[A/G]TCATAGATCACCTGAGTCCAGCTCAGACCAGTATTATTYAGAACCAAAACACGGATGTTTTTCAACTGCGGCAGAGAGTTAACCTCACTTGACAAAGAAT	AT1G71440	E	A7	19248161	19248349	5e-67	87.9368
1352	BS010385	-	C6	80.4	yes	ACAAAGGGAATCCTATAAACGGAGATAAGCTCATTGCGCTTATGTCAGCTATTGTGCTTAAAGAACATCCAGGTGGGTTTACACTGCTGGTCTCTATTGT[T/C]ATATTTGATTATTTAATGTGACTTATAATACTATTTTTATTGTATGGATATAGGAAGTACAATAGTAACGGACGCTAGAACAAGTATGGGCCTAACTAGG	AT1G70820	E	A7	19003185	19003379	2e-52	89.503
1353	BS009909	-	C6	81.1	yes	TTTAAGTGTAATCTTAAAATCAATAATAGCCAGAAGAAGAGATAAGACTTTTCGCTATTTTACCGTATAAGGAGACAGAATCATGCAGCAACTTGMAGCT[A/G]GAATCAACAATCTGCTTCACAGAGGCTTGTATGGATGAAGAAAGTGTAGGACCAGCACCAACCATGCTTCCATGGCAAAGCAGCAAGAATCCTTGAAGGG	AT1G71150	E	A7	19141766	19141572	9e-69	91.4573
1354	BS013248	-	C6	86.1	-	ATTCTTGTTGGGGATATGTCWGCGTTGGATCTTGCTAAAACCGTGACAAYGTTCCGCAGGCAACGCATTGGCATGGTTCAAACCATGGTAATCTAATCTA[A/T]AAATTTCAATATGTTACCACATTGTTGTTTTGTTCACGGTCGTTCTAACTTGTTAAAATCTAACTCTTGAAGGATCAATACTTCTTTTGCTACAACGCCA	AT1G71860	E	A7	19363811	19363609	2e-96	98.9881
1355	BS013249	-	C6	86.1	yes	TGTGAAATGTGGTGACTACTTTCCAGCCGAAGATAAACCCAGAGAATTTGGCAACATATCTGTTAAGACCAAATGGGTAAAGACTACTGATACTTCACTA[G/T]TGTTGCGGAATCTCGAGGTTAGCCACAAGGAGGTAAGAATCTTGTAGCCGTTTTCTACTGTTTCTTTCTATCAGATCAAAATCTATCTCTTCAAAGGGTC	AT1G71860	E	A7	19364322	19364166	2e-59	73.4995
1356	BS008855	-	C6	89.7	yes	AACTGAAAACACACCAAGTTTTTTTTATATAAAGTTGATAAACAAAGCATATCTCAAAGTGAGCAATATACACAAATGCGTTAGTGTTCGCAGATAATAG[G/T]TGTTACATTTCGATAAGGATCTCGCCCCAAGTGGCAAGATAGTCCAAGCAAGCATGGTTTTGTTGGTTCGCTGATTCAACCTCTGGCCTTGAGCTCTGCA	AT1G73030	E	A7	19811888	19811696	2e-63	89.0036
1357	BS008735	-	C6	90.8	-	AGAAGAGAGGCTCTGCGATCAAAGATAAAGAGAAGAGCAAAAGAATGAGAGGACAATCCTCTCAYGCTTCTTGGAAAAGTGAAACCGAGATGCAACTAAG[A/G]CAACATTTCGATTAGTATGCTTCAGAACCTTCTTCTCCTTTTTTACTACATTGTTTCTCCATCCAAATCCAGTTTCTGTAACGTAACTTGTAACACAAGA	AT5G64160	X	A2	16824401	16824599	1e-101	98.49
1358	BS009989	-	C6	96.6	-	ACTTGATGGAAATATTTTGGATACATAARTTTGTGAACATCGGTTGTATATACATATAATTTTTTTGTTAAATCATCGCTAGCTTTTTATTGATTTATTT[A/G]ATTCAGAAGCAAAACATATAGACAATTAGACATTAATCGTTATTCAAAAATCAAAACCAAAAGCAAAGCTTCTATACAGTTTGCTTTAATCTAACCAAAA	AT1G74940	E	A7	20375615	20375422	2e-73	92.9618
1359	BS005754	-	C6	97.4	-	GTGGGTTTCCGACCTCAACATGGTTTGCCCTAACGAGCTTCGTGTCATGG[A/G]TCCCCAAAACAACGTGGCGGCGTGCAAAAGCGCATGCCCGGCGTTTAACA	AT1G75040	E	A7	20402789	20402885	6e-34	90.9957
1360	BS013792	-	C6	98	-	GGGTTTCTATTTATAGATAGGCGTGTGACGTGTGCCAAGTGTGTCAAGTTGTATAAAGACGTGGGAAGATTTTAATTTTTTTAGGTGTSTTGGCGTTATT[C/T]ATGGGTATTATTTGGTCTAAAGTTTCTGTTTATAAAACACGGTTGCTTTTTTTTYCTTCCATTTTAATTGGATAAKAAATGATAAATTTTGAGGACCAGC	AT1G76650	E	A7	21146864	21147064	2e-83	96.957
1361	BS012894	A07/C6	-	-	-	ACAAATTATTTTTATAAGCGATTTTGGTAAACAATTTAGTTATTTTACAATTACTGACTTATGTTCACATATAAAAACTTGAAATTTTCTAGAGATCCAA[A/T]GCTAATGTTTCCTTTAGTTATGCCCAGGACCGGCTTTGCTTATATGTTGATAACTGATGGATATGTGGAATTTTATAGGCTTATTCGGTTTTGAATTAAA	none	none	A7	22204365	22204564	6e-94	97
1362	BS010968	-	C7	20.3	yes	GTGACCCGTTGGATCCCCAGACAAACATATGAAGCTCCTTAGCATCATGACTTTTCAACTTACCTCCGGTAGGATGGCTTTTACTAGCGGCTGAGGATGA[A/G]AATTCCGGATTCGGAGCCGGGTACGACCCGGTTGGACCCGGGTAATAACCGAATCTAGGAGATGAAACCATCCCACAACTCTCATCGAAATTCGAAGGTC	AT1G23080	B	A7	8240298	8240098	2e-83	95.4955
1363	BS009486	-	C7	21.2	yes	CGAATTTAGTGCCGATTGTTTCTAATCGGGATGAAGCCTACTCAGATAGTATTTCAGATGGTGGCTGTAGTGAAAATGGGTTTGGATTTCATAAACGCTC[C/G]CCAGCTGCTTCTCCTCAATTGAGACTGAAAGGTGAAAACAGCTTCTCCACAGCAGCTTTGTCAGAAAGTGAAGAATCTGGTCCCCCTGAGATCAAGTCTA	AT2G19390	H	A7	9524199	9524399	6e-97	97.9976
1364	BS008444	-	C7	25.5	yes	CTGGTGAGATACTTCGTCTCATATTGTCCTGATATTCCTCTCTTTATACG[C/T]GCTTGTTGGCGGCAACTAAAATCTCTGCTCAAGTTTTTTATTCCTGTATC	AT2G26670	I	A7	10278081	10278176	2e-33	93.0008
1365	BS012365	-	C7	40.1	yes	ATAAAGGTYCTCTTTTGGCTGCATAACATTAGAGAACAATCTTAAACAAAACCAAGAAAAGAGAGGACAAGCCAACACTTCAACTCTTAAGAAAACTAAA[A/C]TCTTTTACCTTAGTGGTAAGCTTACGAGCACCAAGACCACCAGTCTTCCCTGTCTTTCTAGCACCAAGAGGTTTCTTAAAGGTACTAGCCACAGCTCCCT	AT5G46750	V	A6	24614023	24613810	4e-71	96.4828
1366	BS009242	-	C7	42.3	-	CAGGATTTTAGCGAAAACTGAATAAATCAAAAATCCTAAATTGATTACAATATCTATACATTTTGGACTATCCTGATTTTGTAACAAAATATCTTTCGAA[C/T]ACTAATTATAGTATTTTGAACTATCCTGATTTAGAAATTTAAGCTAAAAATATATATTGAAGAGCATAAATAAATAATATTTTTCTTTAATAGCAACTTA	none	none	A6	23801647	23801814	4e-37	80.496
1367	BS009241	-	C7	42.3	-	ATGTTTAGGTATAGAGAGAGAAAGAGGACGGGGAAAGAGAGAGAGAAAATGAATATGAGGTTTCCATCTGGCTTTGGGTGGGTTTATATTTTCTAATTTA[C/T]GATTTTCAAAATATTTTTCTTTCCATATTCCTTTTAATTTGTCTGTATTTTACGCGGTGACAGGATTTTAGCGAAAACTGAATAAATCAAAAATCCTAAA	none	none	A6	23801515	23801683	2e-80	82.4973
1368	BS008066	-	C7	46.8	-	CGATGATGGACGACGGAACGCAAACGTTGGTCATCCGGCGTTTGGTTTTT[C/G]TCTTTATCACTTGGGGGTTAAGGATCTTCTTTCAGTTAGTATGGTTTGCA	AT3G26000	L	A6	22936817	22936917	6e-41	97.0004
1369	BS006518	-	C7	47.5	yes	TTCTATGTTGTTGGCTTTGATTGATTCGAATTCTAAAACCTTAAAACTGT[A/T]TGTGGAGATTGTTCCCTCCTTGTGATTCTGATGTTTTCACCAATCGGTGA	AT3G26570	L	A6	22732728	22732633	4e-28	89.0036
1370	BS006517	-	C7	47.5	-	AGGGCGGAGACGGTGAAGGAGATCGTGGCTTCGTGGCTTGTTACGATTCC[G/T]GTGGGGGCTACGCTCGCTGTGGTCTATACTTGGGTTTTCACCAAAATCTT	AT3G26570	L	A6	22732881	22732781	6e-41	97.0004
1371	BS007113	-	C7	49.5	yes	TGAAGCTGATGTGTTTGTACCTGGGTTTGATCGTGATGGGAAAGGACATC[C/T]GAGTTTTGCTAGTTTGGTGATGGGTCATAGGCTTTATCAGTCTGCTTCCG	AT3G30300	L-M	A6	21686284	21686384	5e-48	100
1372	BS009130	-	C7	50	yes	TGACATTATTATCAAGCGTGACACTTCTCATAACTTTTAACTTTGGTCATTTTTTTAGATCCCTGACGTTGTAGCTGTTTCTCGTCTTCTTAACGCTACT[C/T]TGGTTATTCCTGAGATCCAGTCAACAACCAGCAGCAAAGGGATTAGGTTCGGACTTGAATCACTATGATTGATGTTGTTGACTTAGGTTATTTGATCTAG	AT3G30300	L-M	A6	21684779	21684907	8e-32	57.499
1373	BS012854	-	C7	56.7	yes	ATGATTGGCGAACTAAGAAACCAACGATCTTTAGAGCGACTGAGCAGTGGTTTGCATCGGTTGAAGGATTTCGCAAGGCCACWATGGATGCAATCAACRA[C/T]GTAAAATGGATACCACATCAGGTACCTAGTTTTCTGCATATTGAGTTTATAGGTTTATTTCTTTTTGACCGAGTGCGTGGGTTGAAAGTATCACGTATGA	AT5G49030	V-W	A6	21458956	21458756	5e-74	93.9402
1374	BS010641	-	C7	57	-	ATCTCAAATCCTTTTCCCATTTTTAGCTGATTATGCAGTAATACCAAACTAATATGATACGATGTAGACTAGAAAAAAGTAATCTTGCGGTGTGCATATC[G/T]MGAGTCACTAGTCGCACCAAAACGTGCGGATTCTCGCATTAATATTCGCGTTTATTACTTTTCATCCGAGTGGTGCAATTAGTCTTCACGTCCCAAAGAT	AT5G48850	V-W	A6	21344577	21344499	5e-16	37.6898
1375	BS008837	-	C7	54.5	yes	ACGCTGCTCCACCCTTCTCATAAGCTTGAGCAATTGCAACCTAAGATRTCAAGCCCTTATAAGTAATCCTTTCAATATCCCAAAACTTACTCACGCRACA[A/G]GATGGGAGAAGTTCTTACAGGGTCAAAATCCTCTCTGAGGATACCTCTGCTTGGAGAAGCTTTCTTGACCTCAGCTATTAAACCAGGCAGGCCGGTTCTT	AT5G48220	V	A6	21158915	21158716	3e-75	93.9402
1376	BS008839	-	C7	54.5	yes	CGAGGGTAACACTCCTCGCAACATCTTGGAGGAGATCGTGTGGAACAAGGATAAAGAAGTTACTCTGGTATCTTCCTTTCTTTTATCTCCTTTTTATGCG[C/T]TGAGTTGGTCTGATTTAAAAGGTGGCCATGATGTTTACAGATGAAGGAGAAAAGGCCTCTCTATACACTGAAGAAGGCTCTTGAAACTGTTCCTCCTCCT	AT5G48220	V	A6	21158473	21158680	6e-53	91.996
1377	BS008840	-	C7	54.5	yes	TTTAAAAGGTGGCCATGATGTTTACAGATGAAGGAGAAAAGGCCTCTCTATACACTGAAGAAGGCTCTTGAAACTGTTCCTCCTCCTAGAGACTTCATTG[G/T]TGCTCTTAGATCTGCTCATCAAAGAACCGGCCTGCCTGGTTTAATAGCTGAGGTCAAGAAAGCTTCTCCAAGCAGAGGTATCCTCAGAGAGGATTTTGAC	AT5G48220	V	A6	21158614	21158794	2e-87	88.5
1378	BS012350	-	C7	58.5	yes	TCAAACAAATCYACACAACAACTAAYATTGTCCCCGCTCTCACACACCTTGTTCTGATCAGGGTCATCATCATTCATGCTAATCACAGCCTCTTCACTAG[C/T]ACATTCCCAGACGAAACTACTCATGAGCCGCTCTATCTCACCATCCAACCAYTCATACGCTCCCAACGACTTTCCTTCGTAGTTYCCGCTGTTCCATCCC	AT5G49330	V-W	A6	21570694	21570894	1e-101	99.9975
1379	BS009364	-	C7	58.1	yes	TCTTTATACCTATTTGCATGAGATCTGACTTGTTCCCAAGTTRCTGGATAATACTGAGACTACAAAGTCTCACTCTTTTGACGTTTCTGATTTAGATTTG[C/T]GTGTTTTGTAGAATGGCTGCAGCTACCAATGGAAGTACTGACTACGGTGCCTACACATACAAGGAGCTTGAGAGGGAGCTCTACTGGCTTTCCGAGAAGC	AT5G28840	Q	A6	18617587	18617383	7e-90	97.9879
1380	BS013638	-	C7	58.1	yes	CTTATTATTAACAATCTCCATCTCTCTGGTAGGTTTCACAGCTGCGTGTAGAGAACTCAAACCTCATGAAAGGTCTCACTGACGTAACTCAGACTTTCAA[C/T]GASGCATCTGTAGAAAACAGAGTTCTTAAAGCCAATCTAGAGACGCTACGAGCTAAAGTAAGTAAAAAAATCCATTTCCATCTCCTCTCAGATTAAAAAG	AT5G28770	Q	A6	18611450	18611250	6e-87	96.4829
1381	BS008694	-	C7	58.1	-	TGTTACAGGAATCAGGCAAGGCTTCAACGCAACCTCATGTACTTGGCTGCAATAGCAGATTCTCAGCCTCAACCTCCAAGCGTGCATAGCCAGGTAAACA[A/G]TTAAATCACAAGAGTACTCAAATTTTCTGCATAATACTGAAAAAATCATTGGTATTGTTGGCAGTATGGATCTGCTGGTGGTGGGTTGATTCAGGGAGAA	AT5G28640	Q	A6	18577246	18577045	4e-95	98.0003
1382	BS013639	-	C7	58.1	yes	TAACAAGACTCTTCTGCTGAAACCTTTTTTCAGGTGAAAATGGCTGAGGAGACAGTGAAGAGAATCACAGGCTTCAACCCAATGTTCCACACTATGCCTC[C/G]GGTTTCAACCTTCTCTAATCCTTCAGAGACATCGAACTCTCTAGACACAAGCTCCCAAGTGACTACACCGGAGATCAGCTCAAGCAGCAACAAAAGCAAG	AT5G28770	Q	A6	18611234	18611035	9e-86	95.9987
1383	BS009851	-	C7	60.4	yes	ACAAAAGCAAAGGCTGGAACTTTAAGAAGAGAACCTGAAGTTTCATCCAAGCGAAGAAGTCTCTGACTTGTCTCCACCCTCTCTGCTCTTTCAGAACAAC[A/G]CACATATCTCTAAAAGTCAGCTTCGCGACGAAGCTACCCATCACCACYCTCATATCAGCTCCRCTACCTTCTTCTCTCCTCTGAGACAAGCCTCTCACTT	AT5G27270	Q	A6	18396498	18396698	1e-94	97.9824
1384	BS013708	-	C7	59.9	yes	TATGACTTCTTCATTATGCTCTATGCAGGTTCAAGGCTGGTAAGAAGCAATCATGTTCATCAGTGGTTTGGGAGTTGGTCTGGTAATTTTCTGCTTATAC[A/T]TGAGTTTATTCCAAGATTGCTAATTTATGAATAWTATGAGATTCTCACTTGGAACAAAATAAGATGCTAGAGAAGTATTCCAGACTCAGGATATCATAAA	AT5G26170	Q	A6	17888181	17888374	6e-60	89.45
1385	BS010779	-	C7	59.9	-	TACTTTGATTGGGTTTTWAAAATATTTTCCTCTCTAATAAACAAACATGAAACAAGAGGCTAACTAGCGCCTAAGATAAAAACCAAATCACATGAAGTCT[C/T]AACTCAACCAACAAATCTGATCTAACCAAACAGTTAGGGGGGCTTGTTTCATCATATGCAAAAGCAAATAGACAAAGGGCGGCGGCAATAAACAATGTAA	AT5G26200	Q	A6	17893412	17893611	4e-98	98.49
1386	BS012979	-	C7	63.6	yes	TCACCACTCCTTTCACACGCCAAGAAAACACCATCGCTCAGACTTGTGCTGTTGCTTGTTACAGCATCGCTCTTGCAGGTTCTTTTCATTGCCATAAAAA[A/T]AACAACAACGTTWAATTATTATATATACAAAATATTAGACTAAGTTTGGTTATGTAGGTGGATTTGCGTCGTACTTGTTGGGTTTAAATAGAAGAACATA	AT5G24380	Q	A6	17042462	17042665	8e-42	89.4499
1387	BS012980	-	C7	63.6	yes	TGACGTCATTCCTCTTTGTTACTAGCTTCATTGGACTAGTTGTATTGGTACCTCTTCGAAAGGTAATTAGTGACTTTCTTAGGAGTTATGTTGATGCTAT[A/G]GCGTGAGTGCTGATTATGAAATGGTGTTGAAAAACAGGTGATGATCATAGACTATAAGCTCACTTATCCTAGTGGGACAGCAACTGCTGTTCTTATCAAT	AT5G24380	Q	A6	17042734	17042939	2e-69	93.9987
1388	BS008726	-	C7	63.6	yes	TAGGTTGGGATTCCAAATGAGAACATCTACGCGATCGACAAACACTATKCAGCTGATGRTGACGCGGAGAACTGCGCGATGCTCTACGAGGAGTGCTTGA[A/G]GAAACTGGTGAAGCAAAACATACTCCCACTATGTACATATGGCAAGTATCAATATCCTCAGTTCGATCTSCAGCTTCTAGGGATGGGTCCTGATGGCCAC	AT5G24420	Q	A6	17084806	17084606	4e-98	98.9797
1389	BS009397	-	C7	63.6	yes	TCCATTTTTCTTATTCTTTCTTCTTCAGCAACAAGAGGGAGATACCCTTCTCTCTCCTCAAGCAGCCTGTCTTGTGCTCCACCTCTWAGTTTCTCGAGGC[A/G]GAGCCCAGTGATTTGAACAAAGTTAAAAACCTTAACAACGTTCATCAGTCCTCCAACAAACAGACATATTGACCCGGAAAGCCCAAGCCAAATCCATCTC	AT5G24130	Q	A6	16921027	16920827	2e-83	95.9754
1390	BS012779	-	C7	63.6	yes	ATATAAAGGACACCATTATTAAGGTGTTTGACTCTCTAAAGCAATGAGGCAGCTGCTTTGTCAAGGTACCACATAGTTTCGACATGGGCAGTAAGATGAG[A/C]AGCAGGTAAGGCGAGATTGTTGTGCTTAAAGATATCAGCGATGGAGCGTGGACAYTGCTCTGTGTGGTCGTCGCAAACGGCCATAAGATTGTACGAAGCC	AT5G24420	Q	A6	17075079	17075279	2e-100	98.995
1391	BS008723	-	C7	63.6	yes	TAYGCGATCGACAAACAATGTGYCKCTGATGGTGACGCRGAGCGTTGYGCGACGCTCTACGAGGAGTGCTTGAGGAACCTGGTGAAGGAAAAGATACTCC[A/C]ACTATGTCCAAATGGCCAATATCCTCAGTTCGATCTCCAGCTCCAAGGGATGGGTCCTGATGGCCACATGGCGTCTCTCTTCCCGGAACGTCCTCAGATC	AT5G24420	Q	A6	17068452	17068258	1e-95	96.92
1392	BS012778	-	C7	63.9	-	ACCTWGACAAAGCAGCTGCMTCATTGCTTTAGAGAGTCAARCACCTTAATAATGGTGTCCTTTATATGAATAATAATCTCCCTARGTCATGATTTGTGGA[G/T]CGTGTTGTTGGAGTTTGCTTGCATGCGTGTTAAATTACCGGCTAATAATGCACTTTTTTGCGTATGTATTTTACATACCAAATGTATTGAAACGCCGATT	AT5G24420	Q	A6	17075145	17074944	2e-83	96.9416
1393	BS009701	-	C7	63.9	yes	GGCTCGAGCAGATGGCGTCTCTKGCCACTGCGTTGAGARCSTCCAACACTGAGTTCAGRAACGAGCTCACTTATGTATCTGGCARGGCTCCAAGATCTGM[C/T]AACAAGGCTGTCCTTGAGAAAGGAGGCATGCAGGTATTGAGTTCGCTCTTGTTCTTCAATCACATTTGATAGATTTGGTTAATAGTCTCCATCACTAAAA	AT5G24330	Q	A6	17020723	17020536	3e-65	90.7194
1394	BS006666	-	C7	65.9	-	AGGCCTTTGTCAAAGACGGTGAGGTTCAATGTGCTGAAGGTGATCCCAGC[A/C]GGCGCATCTGCCTTTGCCAAGAAGGCATTCACTGGAATGTAATAGTTTTG	AT5G23740	Q	A6	16658352	16658252	6e-41	97.0004
1395	BS010502	-	C7	74.9	yes	GGTATAAGCTGAACCAGAGCCGAGAAGAATGTTCTGCTGCACATTCCCACTTCTTCCACAGGCAACATCGGTGGAGGTGGTTGCTGGTCCTCTTGCTGTG[A/C]GGTGACTATGGTAAGAACGGTTATGGTCATGAGCAGTATCATTGCTAACCCAACTCTAATGGGTCTCATCATCATGTAAACACTAATAGTAATAAGATGA	AT3G52130	N	A3	22081350	22081550	2e-80	94.5001
1396	BS011119	-	C7	74.9	-	ATATAAAGAATCAGTTTTTTTTTTCATATTAAAAGAAGCAAGTCAGGAAGAAGAAGAAAAGTATACAAACATCATCCCAGGAGTTGCCAAAAGCTAGAAG[T/C]AAAGCAGCATTGCAAGTTTTCAACTTTACGGAAGCACCAGAGAGCATGGAGGCTGCTTCTTCCCATCCCTTATTATGCCCCATACACCTGTGTAGGTAGG	AT3G52155	N	A3	22086661	22086470	7e-90	93.4989
1397	BS008595	-	C7	71.3	yes	CGAAGCTCCCGATCGCCGGCTTAGCGAGCACCGCCACTTGCGGAGCCCATCCGATCACCTTCCCTCTCYCCGACGTCCGATCCGAGAATCCCTCCGGTAG[A/G]ACCTCCTCCGGATTCGCGTAATCTCCGGGAGGCTCCGTCAGTATATCCGGCGATCCGCGGCGGAGAGACCAGAGAAACCGGTGGCCGCTTCTTTCCAACG	AT4G15280	T	A3	22203683	22203483	1e-88	96.48
1398	BS008594	-	C7	71.3	yes	CCATCTCGAACGCGTTGATCTTCTGCTCMGCGTAGAGCGGCCACGTCACCATCGGAACGCCGAACCACAAGCTCTCGAGCACCGAGTTCCATCCGCAGTG[A/G]GTMACGAAGCTCCCGATCGCCGGCTTAGCGAGCACCGCCACTTGCGGAGCCCATCCGATCACCTTCCCTCTCYCCGACGTCCGATCCGAGAATCCCTCCG	AT4G15280	T	A3	22203788	22203588	2e-93	97.9696
1399	BS007287	-	C7	75.9	yes	CAGCGGTACTTCTCATGGCTCTTTCTTGTGGTTAAAGAGTTTTAATTCTC[G/T]ACTCTTTTTTTGCCGGAATGGGTTTAGGAGGACGATTAGGGAAAATAAGT	AT4G16141	T	A3	22491955	22491865	1e-28	87.001
1400	BS012777	-	C7	77.2	-	CASCKGTTTAATATTGGTTTTGTTATTTTCAGACSGTTGCGCTTGTTGGGGAGAGTGGAAGCGGGAAATCAACGGTAATAAGCATGATCGAGAGGTTTTA[C/T]AATCCAGACTCAGGCATGATTTTGATCGATCAGGTGGAGATTCAGACATTCAAACTGAGCTGGTTAAGGCAACAGATGGGTTTGGTTAGTCAAGAACCGG	AT4G18050	U	A3	23174278	23174477	2e-83	95.4315
1401	BS012281	-	C7	77.2	yes	CACCGAACGTGGCTCTACCTTGTTGAACCAACAAGGCACCGATGAAGAAACACAAAGCATTGGTGCAATAGAGAACAAAGAAAGAGGAACCGAAACCAGC[A/G]CCACTGACGAGACCTAACCGGACACCTTGCTTCTTTGGTCCGTCGCATTTCTGTTGGTATAAATCCATCACCTTGTCCTCTGCGCAGAAAGATGCAATCG	AT4G18050	U	A3	23173871	23173671	1e-94	97.4951
1402	BS008325	-	C7	77.2	yes	ACACTTACCTCAGACGAGAGTTCTCTTGCATCTGATGAGGTTAAGCAGGC[A/G]TCTTCAAGTGCAACCACCACTGCTAAAAAAGAAACTGAGGGAAAAACTTC	AT4G18070	U	A3	23180192	23180272	1e-18	74.0028
1403	BS007286	-	C7	77.2	-	AATAATAATAAGATCAAGAACAACAAAAGTAGCAATGACCTCGCTCTCGA[C/T]AATCAGACGGTGAAGAACGGAAAAGGGGATTCGGGAAACGTCAAGAGCAA	AT4G16141	T	A3	22492178	22492112	5e-21	63.0001
1404	BS008687	-	C7	77.2	yes	CCTTTGCTTCAACTCTGTTGCCTTTTCTCTCGCTTGATTCACTTCTTGATGAACCTCTCTGCACAAACAAGTTTCGCATTACAGATCAGAGAGAGAGAGA[G/T]ATATATATTGATTCGCTTTATAAAAGCAGAGGACTTATCACTTCCTTCTCTCTCTTTGTACTACTTCTCAGGCATGGAGAACAAGGAGAGACAACAACGG	none	none	A3	23240323	23240494	6e-53	78.5001
1405	BS012325	-	C7	75.8	yes	GRCATTGTCCTCTCTGGTATGGTTGCAGTGGAGGCCGCCTCAAGTGGCTCCAGAGAATGGCTTATATWAACACCATTGTTTATCCCTTCACTTCCTTGCC[C/T]CTTGTTGCTTACTGTACCCTTCCCGCCATTTGTCTTCTCACCGGCAAATTCATCATCCCAACGGTAACTTGTCAAACAAGTAACATTTTAGGGGGTTGTG	AT4G18780	U	A3	23439928	23439730	6e-97	97.9824
1406	BS012083	A03/C7	-	-	-	GTAAGTCTTTTTTTTGGTTTGTTTTTGTTAAGTCATCTTGAGTTGGTACTAGATGTCTTTTTTTTTAATGACAGGTTCTKTGGGATAAGAAGCTSAAGAC[C/T]GTTGTGAACAATGAGAGCGCAGAGATAATCAGGATGTTCAACACTGAGTTCAATCATATTGCGRGRAACCCTGATCTTGACCTCTACCCTTCTCATCTCC	none	none	A3	23769525	23769355	2e-70	82.1388
1407	BS007541	-	C7	83.4	-	CTGGAACTCTATGCTCAAAGACTAGAGCTAAAGCAGTTTCYGGTGGTGTR[A/G]ATGTGTTGAGCATGAAAGATAGCTTCTACTCCAGGAGTAAGAGAGGGAAT	AT4G23100	U	A3	24915337	24915249	1e-24	81.6348
1408	BS006445	-	C7	83.8	yes	ACCGCAGGAGATGAGATTATACATTTGGTTCGATGGGTACATTCGGTAGT[C/G]AGAGAGGARTGGACTGCGGAGGTTTTTGACGTGGAGCTTTTGAGGTATAC	AT4G23740	U	A3	25326878	25326974	2e-44	95.9614
1409	BS009642	-	C7	85.6	-	ATTCATATTATCAAATGATATGATGATTAACTAAGCCTAGTTATATTAAGTATACCACATATTAATAACTGGAGTAAATACACGCAGGGATCGGAATTGG[C/T]GGATGAGAATAGGAGACTGAGGGAGAGAGTATGGCTCTATACATATTGTATAGATAATTCAATATTTTTATAAGTAATACTAATAGGCCAATTGAATTTG	AT4G24540	U	A3	25625558	25625371	1e-78	89.5009
1410	BS007753	-	C7	85.6	yes	AATATAGTGAAGAACTCGCTTAAGAGAGGAAAGACTGAGGATCAGATCAC[A/G]TATGCCAAAGATCTTGAGCAGAAAACGTTCGAGCTGTCGAGAAAGATTTG	AT4G25210	U	A3	25823107	25823207	1e-31	93.0008
1411	BS011733	-	C7	82.1	yes	GTATATTTTTTTGGAAACCACATAAAAATTWAAATGTTCCTTCTCCTTATCTTCACCAGTCACACCTTAGTGTTCCGCCGAGAATAAATACCGTAGCCGA[G/T]TGTAAATGTAGGAAGGAACTGAGCAATGTTCTGTTTTTGACAGATGAAGCACGAGCCGCCTGAGCTACAGGCTTTATGCCAGAATTAGAAGCCCTACATG	none	none	A3	25604416	25604511	2e-32	45.2261
1412	BS007158	-	C7	88.1	yes	GAGATTATAAAGCTGCTAGGGAAATCAGATATGTACTTCTTCAGCCCTGA[A/G]CATCCTCCTCTTACTGAACCTGCTCGCAAGGCCGTTGACTGGGCTATTGA	AT4G25370	U	A3	25883896	25883996	6e-41	97.0004
1413	BS009034	-	C7	89.3	yes	ATCTCTCCGCTTTGCCTACGTTCTTCCTCGAGCCTATCTTACTTCTCTAGCAACCTTTCACTAGACTCTCACCGTACTCTTGGTTTTACTACATCCGTGG[A/G]TTCGCTCCGGCCGACGAACTTGGTTAGACGGTCGTCGTCACTRCGGWTGTTTCTTTCTCCGCCGAGAGGATCTCTCCGTACGCCGACAATCTCCGTGGAG	AT4G26370	U	A3	26288183	26287983	3e-79	94.9471
1414	BS009035	-	C7	89.3	-	TAGCAACCTTTCACTAGACTCTCACCGTACTCTTGGTTTTACTACATCCGTGGRTTCGCTCCGGCCGACGAACTTGGTTAGACGGTCGTCGTCACTRCGG[A/T]TGTTTCTTTCTCCGCCGAGAGGATCTCTCCGTACGCCGACAATCTCCGTGGAGGAAGTGAGAGATGTGCCGATGCCGAAGGTTGATAAGAGCGGTCGATT	AT4G26370	U	A3	26288135	26287936	3e-82	94.9495
1415	BS008679	-	C7	89.1	yes	GAGATCAAATCCTTGTGGATCGGAGACTTGCAGCCRTGGATGGACGAAGGCTACCTCATGAGCATCTTCTCTATCACCGGCGAGGTAATCCGAAATGTCA[A/G]TTTTACCCCTTTTGAAGAAATAAAGCTTAATCCTTTATAAAGTTSTTAGCTTTGATTCGATGCGATGCAGGTTCAACAAGCTAAAGTCATWCGCAATAAR	AT4G27000	U	A3	26443835	26443636	2e-63	93.3716
1416	BS009669	-	C7	89.1	yes	TTGGTTTCTCAGGAGATCACTGGTACATTAGCTCTTGCAACAACGTATTTTGATGGAGGGTATTTTCTCAACTCAACACTCTRATTCTTAGCTTATTAGA[G/T]TAAATGGTGTGTTACAGTAAAGGCTGATGTGTGCAGGGTTTGCAAATGGGAGAACTGGTTAAAGAAACTGGCCACTGAGACGATCATTCTATGCTTCTCT	AT4G26330	U	A3	26280488	26280685	2e-70	91.4581
1417	BS009439	-	C7	89.3	yes	TAGGCAATGGACGTTGAGGAAGATGAAGGGTATAATCGTCATTTGCTGTAACATGTCATGGGACATCTATCGCTATATAATTAGAACTTTTATAGTACTC[C/T]GCAATTCATATACTTACTTGCACTTTGGATATTTATTTTTAGAAAAAAACCAAATGTAATATAAACACTTTTATGAAGAATTATAATTACATGTACGACT	none	none	A3	26505871	26505674	1e-94	97
1418	BS005757	-	C7	90.6	-	TCTGAGGAAGAGTTGAACAATATGATATATAGCTACCAGTATAGGATTCA[A/G]CATGAGAGCATTCCTTTAACCGAGGAGAAGCAGCTTCTTAAAGAGATCAG	AT4G27500	U	A3	26573566	26573643	2e-34	77.0016
1419	BS008667	-	C7	91.1	-	TAACAAGTTTGTTGTTCAGGTTTTCGATCTTAACGTAGAGACTCCGGATAAGGTGCTACAGAGGATCTATCTTAACCTAGAGAGGCTAAAGCACGATGCT[C/T]TGGCTTGCAAGATTAAGGAGAAGTTGAAAATAATTGTGTGTTAATTCTTAAACCATCTTTATGGAGTAATCAGTCGTAATTAATAAAGTCGTGAGGTTGA	AT4G28130	U	A3	26811266	26811463	2e-97	97.0002
1420	BS008668	-	C7	91.1	yes	AATAAAGTCGTGAGGTTGAGTTGTGTGTTTAATCAGGTTGCAGGGGGGGATGGCACAGCTAGTTGGCTCCTTGGAGTTGTTTGTGATCTTGAGTTATCCA[A/T]TCCACCTCCAATTGCTACTATCCCCTTGGGTACAGGAAATAACCTTCCATTTGCATTTGGATGGGTATGTTACATATACATTAACATGATGATATCATAC	AT2G20900	H	A3	26811448	26811648	6e-104	99.495
1421	BS008084	-	C7	94	yes	GAACTCGAGGAACTAGAAGGTGCAGAGCTTGAAGAGCAGCTTCTTCAGCC[A/G]ACCACRGTMTTGCCTTCAGTTCCTGCAGGGCGTCAACAAGCACGTCCTAT	AT4G29160	U	A3	27247125	27247225	1e-45	100
1422	BS007851	A3/C07	-	-	-	AACTTCTGCTTTGGCGAGGGTGGTGCAGGTACTTGGAGTGATGGAAAGCT[C/T]GTTACTCGAATAGGGAAGAACAGTGCTACTGTTTTAGCGGTGTTGAAGAC	none	none	A3	27994933	27994858	2e-33	74.9968
1423	BS010648	-	C7	96.6	-	TYTTGATATTGTTATTTGCTCAAGCTTAATCATACAATTCAAACATTATGGATGTTGTTATTACATGGTCGGAGATGTAGTGTTGAATTTGTCTGATGGT[G/T]TAATTTTGTTTGAAGGAGAGGATTATCAAATCATTACATAGGGAAATCGAAATCATTTGGGAATCTATTGGAAGCGAGCAACAACGCCAAGGAACTGGAG	AT4G31510	U	A3	28302098	28301924	6e-53	78.3894
1424	BS012730	-	C7	96.6	yes	TGAGGAACTGCCTTATACTAATGGGTAAAACTTATTTTTGTCTTCTTGATGTCAATATAATACAACGTTTTGTTCACATGCATGCATCTTGATTCGACCT[A/G]TTGCTTYCCCTGTGGTGGATGTGGSCTCATTCAACKTATGTTCTKGTTTCTGCAGAAACGGACTGAAAGATAGACGCCGAAGCCGAAGCCGGAGCTGAGA	AT4G31580	U	A3	28361476	28361664	2e-69	88.2611
1425	BS012998	-	C7	101.3	-	AAAGGACTTTGCACCTAAAAGTCTTTTAATAAAACAACTAAAGACACATATACCAGCAAGTAGAAAGAAAGGGAGCTTACAAGAGCTAGGAGGCAAAGAT[C/T]CATAAGGGAAAAAGGACTTCTGGATAGAGATGAGCAAACTAGAAGGAACAGGGACATTGGCTGTGATATACTTATAGATCAACGCCTGTTGTTCTAGCTC	AT4G37740	U	A3	30925984	30926141	6e-77	77.9975
1426	BS007963	-	C7	100.7	-	ACCGTCAAGTCTCCGTCCGTGTCGTGGTACATCAAGAAAGCGGCGGGGGT[G/T]GATAAAGGGAGCACGCGTCCGGGGCATTTGACGGTGACGACGCTTTCCGT	AT4G35490	U	A3	29964674	29964774	5e-48	100
1427	BS013733	-	C7	102.5	yes	TGCTGCAATAACAACAAGAGAACCAAAAGTTCAGAGACATAAGATCAAAAGTTAGAGACATTTTTTGAGTATTGATTGAATATCGAACAAACCTCCTCAA[C/T]GAGAGCAAGATTAGCTTCATAGAAGCTCTTTATAGTTCCAATATCTTCCCAGTAGTCTCTGTAGACGTATCCCTTAACAAAAGACAGTTTTGACTGAATC	AT4G39210	>U	A6	26036994	26037106	6e-43	53.4998
1428	BS009408	-	C8	20.5	yes	TGGATGAATCTGGTGACTGTATTAAAGATTCTACTTAGCTTCATTTTGGTTTTGCTAAGAGGTTTGTTTGGTGGTTAAAATGACAGGTTCTGGTAGACAA[C/T]GAAGATTTTCTGAAGGAACTGGAATGAGGAAGAGTAATGATGATGGTGATGATCACAGACAAAACCATAATAATAATAAAATGTGATCTTATGAAGTAGA	none	none	A8	20082619	20082419	2e-80	95.4992
1429	BS010710	-	C8	20.5	yes	ATCCCCAAACACCAAAAACTTTCTCACCTATGAAACTCACAAACCTCCTAACGGACCCCTYCTCCTCCTCCGCCTCTTCGCTACCGTCTCCCGCATGGAA[C/T]TCCTCCGTAAATTCCAAACCGCCGTTGCAACCACCAGTTCCATCAACTAACTTGCTCGAACATGCACACGAACTTGCTATAGACTCAGTGACCTGACTTA	AT1G12020	A	A8	20041091	20040885	9e-86	97.4876
1430	BS013301	-	C8	21.4	yes	AAACACAAACCAACAACYCTTAATGCTTCATTCAAATGAGACTCGGTAAAAACGTTGTYCCCTTCATCCTTCTCAGGATGGCTGGTTTTCAAGTGTCTCT[G/T]AAGTAGTATGTTGGCTGCTTTCACAACAGCTTCTTTATTGTCGGAAGACGAAATGAACTCTATAGCAATGCCCTCCTTCCGGTCAGGAGAAATGTCCTTT	AT1G11750	A	A8	20095200	20095004	4e-88	95.9596
1431	BS009454	-	C8	7.3	yes	TCTTTGCATCAGTTTCCCATGTATGTCAAGCTTCACCGTCTTCACTGCAGACCAAGTCTGCCTCCATATGTCCCTGCACAAATAAAACACACCAAAAGTG[A/G]TTCACATCCTCTCTTTTTTTTTCCACTGAAGAGACAACAAACTAACTAACTAACCTGCCGTTGAACAATGCTACATGAGTTAGCGTTGCAGTGAACCTCG	AT4G16370	U	AENI01043448.1	28107	28310	6e-77	94.997
1432	BS007380	-	C8	3	yes	GACGGTTTGCCTGAGGATATGGAGGTGCTATACGTCGGCTCTTTGAGCGT[C/T]GACGTGGAGTCGGATGAGCAGGATGACGTGGCGCATATACTGGTGGATAA	AT1G06410	A	A8	20949147	20949047	1e-31	93.0008
1433	BS010489	-	C8	3.3	-	AAGARAATGGTTTGTTAAGTTAAAACTATAACAGTCATATGTTCATTTTCTCTCTCCTTTCTCTCTTTGCTATAATTTTAAAACAAAAAGAATCRGAGCA[C/T]ACCAAAATAATATTTCACAAAGTCAATGCAGTCGCTACCGAGCCCGAAAATCCGTATCGAACTCAATCCGATAAAAATGAACCCGAACTGAACTACCGAA	AT1G08200	A	A8	20675504	20675595	3e-31	43.4352
1434	BS006707	-	C8	4.2	-	CCCTATAGGAGAAGTAGGGGCTGACCGAACAATGTTTTTTCCTGAAATTC[A/G]TAATCCTTCCAGTTTTTTATGTTTAGTTCTTTGTCTGGACCATAAGCATG	AT4G13590	T	A8	5872569	5872670	2e-34	95.0028
1435	BS013428	-	C8	4.2	-	ATYCTGTTTTAAAGTAATTGCTTTCTATAACCACTTTTAGAGACAGAAATTCACTATTCGAAAGCTGTTATAAACCAAATGATGATCGACTATCGACCAG[C/T]CCGTACTGCATGTCCAATMCGGGACATGATAAAGACAACCAGAGATTATGTGTTTATCTAGTATATATTCCATGTATATCTGTAACATAGTGTTTATYCT	AT4G13640	T	none	none	none	none	none
1436	BS009331	-	C8	4.2	yes	CGGTCATCGTTCTAACTCCTTATCGCCGCCACCCTCGCCCTTCGTTCCTCCGCAGCCTCCGCTGCTCTATCCTCTTCACCGCCGCAATCCTCCTCCTCTC[C/T]GCCGCCGTCTACTTCCTCTACCCTTCGGATCCAGAAATCAATGTCTCTCGAATCCAGCTCAACCACATACGAGTCCTCGATTCGTTTAAACCCACGCTCG	AT4G13270	T	A8	5738056	5738256	3e-99	98.5001
1437	BS008964	-	C8	4.2	-	AGAAGCCATGTTGTTTTTCGCCGATAGCTCTAAGCTCAGAGTCCGAACTAAGAAGAAGCTCGAGAGAGAATAAATCGGCSGTGTTATCCTATCCACTTAC[A/T]ATTAAATTACCAGTGTAACCCTTTTACGTCAAATTACCAGTGCAACCTTATCTTCTTAACTCTGAATGCCCCTCCCTCTCGATTACAAATGTTGATTTCA	none	none	A8	7194472	7194633	1e-64	76.3842
1438	BS009079	-	C8	4.2	yes	AACTCTAAAATGAGAGTTAATTTGATTTGGGGAAAAGATAGAAATCACAGTAGAAAAAGCAATCGGGCTCCTGAGATTCGTGTGACCTCGACACAGCACT[A/T]AATCATAACGCTTCAAATAACGATAGAATCTCAAATTCGGATGCGTACCAGATGAAGGATGGAGTTGCTGAGTATTCCTGGAAAGAGAGAGAGATGTCGA	none	none	A8	5182854	5182654	6e-97	97.9976
1439	BS012445	-	C8	32	yes	TTCTCTTAGCCGACGAGGTTTATCAGGAAAACGTTTACGTCCCTGACAAAAAGTTCCACTCTTTCAAGAAAGTAGCCCGGTCTATGGGCTACGGTGAGAA[G/T]GATRTCTGCTTAGTCTCGTTCCAGTCTATCTCCAAAGGTGWGAAAATAACTTTTATTTTCTCAAAGTTATTGAGCTTATGATCAATTAGTCTTACTCTAG	AT1G17290	A	A8	19267646	19267494	4e-64	73.2314
1440	BS008642	-	C8	30.1	yes	TCACCCTCAGCCACCTGAGCTATCACTTCCCCAGTTCTTGGATCCAATGTGGGGAAAGTCTTTCCTGTAATACATCATTCAATGTAAGTGTAAACAATCA[A/T]TAATAATATTCACTGAGTTTCATTACAATTCCAAGAATCTCTGACCTGAGGCTGAATCAACGAACTTGCCGTTGATTAGGAGCTGAGTCTGCTCGACTTT	AT3G48000	M	A8	17920940	17920738	9e-86	96.5022
1441	BS008439	-	C8	41.6	yes	CTTAGACACACGTTTCTTTACGTTTGTGTATATGATGATTGCTACAATTG[C/T]ACCTCTATAATAAATTAATTGTATCCTATTCAGGATTCAGGTTNNNNNNN	AT3G51730	N	A9	25905367	25905441	2e-16	72.0403
1442	BS012784	-	C8	49.9	yes	TCTAGTTCCCGGACGTACTTCTTTGCCTGGATCAACGTATTAAGAACAGTGATTAGAAAAAAAAGAGAGGTTCCGTTATTGAGTTGATACRGTAAAAGTT[A/G]CATTAGGCCATTTACCTGTTCGAGGGTCAAAAACATGATGACGTTCCATGAGCCAAGACGTCCAAAGTTGGGGATGAAACCCTTGTAAAATGCCATAGGA	AT3G54110	N	A9	27034241	27034042	5e-91	96.985
1443	BS013721	-	C8	50.3	yes	TCKGTCCAGAACCTGTAAACATCCACAATTTCACCATAAAAAAACCCATCAAAAAGGGAAAACCCAATCTATCGCAGGAGATACTATGAAAAGAGTCTCA[A/G]AATTTGTTTACACTAACAACTGATCCTATTTCAGTTTGCCTAACCTTTTCCAACACCAAAAACTTGATTATGTTGACAATTACTTTGCAGATACTCTGTT	AT3G54300	N	A9	27116940	27117099	5e-33	72.3643
1444	BS012616	-	C8	50.7	yes	TCTGAATACGATCTGAGGAGTTTCAAAGTCGCAACCTTTGGGTCTTAAAAGTTTGARTTTTTGAGCTAAAGAACCGTAATTGAGTTGGTGTTAAATTCTA[A/G]TTAGGAAAGACAATACAATTGAATCAATCAAGAGCGAAATTGAACAGAGAAACATAAGGGTATCGTTTAAAACGAATAGATATGCGTATGTTTACCAGGA	AT3G54480	N	A9	27163796	27163947	4e-13	65.3239
1445	BS012850	-	C8	52.1	yes	TCTCATTTTTCGTTTTACAGCATTACAATTTACATTTTACAGTTTACCACCGTTTATAAAAAAGATGAATTAATGAATCAACCCGCTCTCGACGATTTGA[C/T]GGTGAAATGARATACTCTGAGTTCATCAACTGTGATTCTRGGCCCAAATAACAATTAATCAATTTTGACTTCGAGCCCAATAATWAAATAACCTTGCTTA	AT3G54920	N	A9	27409644	27409772	4e-30	60.4061
1446	BS012291	-	C8	57.7	yes	CCATTGCTAGGAACTTTAAAGATAATGGGTGCATTTCTTGCATGTGTCACAACACGGATGGGTTATACAGCGCGAAACAGACTGCTATTGTTAGAGCKTC[G/T]GATGATTACTATCCGAGAGATCCTGCTTCTCACACTATACATATAGCATCGGTTGCTTACAATACTCTTTTCCTTGGAGAGTTCATGCAACCTGACTGGG	AT3G57520	N	A9	28648844	28648644	6e-97	98.49
1447	BS006469	-	C8	57.7	yes	CTCTTTTGGTGGCTCTTGTGCGTTTGATTCCTGGTGTAATTTTATACTTT[A/T]GACTTTTGAGGCAACAACTGTGACCTGTTCTTTCCAATGTCGTAATTGAA	AT3G57280	N	A9	28548900	28549000	1e-45	99.0002
1448	BS012259	-	C8	57.3	yes	TACGATTTCTAACACATTATAGGAGCAAAGGTAACATTCCACAAGATAAGGGTTGCAGCGAAAATGAAATGGATAGAGCTGTGAATACTATGAAATGCGT[G/T]GWGAGAAGAGTGCAAGTTGTAATTGCTATATGTTGCTTAATGATGATGACCTATTCATATGTTTCACATGCTTACCACAGAAGGTTGTCCTTTGAATAGT	AT3G57650	N	A9	28716573	28716409	8e-59	78.3879
1449	BS013785	-	C8	58.7	-	AGGAAAGTGTACCTGACGCATTTTTATTTTTGTTCATACAAACTGGATAAAATAGAAAATATTCGTCACATCCCCACAAAATAAAAAAAAGTAACTAGTC[A/G]CAAATATGGTGGTTTCCTCACTTGCCCGTACGTTCATTGGTATTGTACTACTACTTACTAGTCGAGGTTTCTTTAGGTGGTCGCACAATGAGAACAGGGC	AT3G58460	N	A9	28982329	28982129	2e-87	95.9976
1450	BS009536	-	C8	67	-	TGGAGTGTAACAGCTCAAACAACTTCCAAGTCACAAAACAAGCCCTAGAATCAGCATATCTTAACGCCCAAGAAACCGGCATCAAGATCAAAGGCTTGAT[C/T]CTCGCAAACCCATCAAACCCTCTTGGAACAAGTCTCGATCGAGAAACTCTTCACACCCTTATGAACTTCATCAACGACAAGCAAATCCACTTAGTCTGCG	AT3G61510	N	A9	30029679	30029479	6e-104	99.495
1451	BS013769	-	C8	67	yes	AACAACACCTTTACCGCCTCCTCCTTGTTGTGCCACTCCAATCCGCTCTTTATCTTCCTCTGAGAATCCCAACATCCTGACCATTAGGTCCAATACCTAC[A/G]MAGAAGCAAYGAAACATCTGAGTTTGAATGTGAAYGGCCCGAGAAAAGAAAACAAATTTCAATGTTCACCTCTTTGCTATGATTCTTCTGGAAGTACGTA	AT3G61570	N	A9	30045535	30045731	4e-64	91.3683
1452	BS005913	-	C8	69.6	yes	TTAGGAACTAAACTAAAAGAAGAAGGCGGAGATTCAGCAGCAAGAGTAGT[C/T]GTAACAGACCTGAGAGAAGAAGCAGTTGTTTACATCAATGGGACTCCATT	AT3G62010	N	A9	30281140	30281240	5e-48	100
1453	BS012565	-	C8	68.9	yes	TTCTCTCCACCWATTCTCCTCCCTTTTCTCAATTCCAAAACTAGGGTTTCATCTCTCTCTTTCCAAAACAAGAAGATGAATCAAGAAATTCTTTAGRGAT[C/T]TGGAGTTTGGTTCCCCCAAAACAAGAAGATGAATCAAGAAAACAAGAAGCCTTTGGAAGAAGCTTCGACTTCAATGGAGCGAGAGAACATGTTCGACAAA	AT3G61970	N	A9	30262306	30262507	3e-89	97.4708
1454	BS007393	-	C8	70.5	-	ACTGAAGCTTACGGYTGGTGGGGAATGATACTTGTTCTCTTCTTCTCTST[G/T]GCTTGGCAAGGCTCTATAATGGCTAGCGATTATTGGCTCGCCTACGAAAC	AT3G62700	N	A9	30431785	30431685	6e-41	97.9597
1455	BS013298	-	C8	69.7	-	TGCGGTGCCGGGACTTTCATGGCGAGTCACTTCGATCGTCACTACTGTGGTAAGTGTGGGCTTACCTATGTTTACCAGAAGGAGGGTGCCGAGGCATGAT[C/T]TATTGAACCGGTAGATTGWTCTCTCTCTCTCTCTATTTCGGTTTGGTGATTTTATAAGGTAGTTTTTGTTTTATCATGTAATGGATTCGATGTTGCACTG	AT3G62250	N	A9	30333620	30333815	1e-60	90.4534
1456	BS010982	-	C8	72.3	yes	GGTCTACCTAAAAATTCAATTAAAATAAAACGATATAAATTGATTATTTATGTTTGTTATTATTAGCTAATTTGACTAGATAAAATACAAACTGCCAGAG[A/G]TAATAACGTTAAGAAGTGACCATCTGAAAAACACTATGAACAAATAAAAAATGAATGAAAATAAATAAAATTAAAGGAATGAATGAGAATGATTGTTTTT	AT2G23760	I	A9	31472512	31472398	3e-51	55.9993
1457	BS009113	-	C8	72.7	-	TTGTGATGCGTCAGTGTTGGTTCGAGGGAACGGTACAGAGAGAACCGACCCAGGAAACGCGTCCCTAGGAGGTTTTGATGTAATWGAAAGCGCCAAAAAT[G/T]TAGTAGAAATCTTCTGTCCAGGCATAGTCTCCTGCGCTGATATCCTTGCTCTTGCTGCTAGAGACGCCGTCGARGCTGTAAGATTTAACCAAATACACAT	AT2G24800	I	A9	31145511	31145711	2e-80	94.9471
1458	BS009590	-	C8	72.7	-	ACTTTGAAACATCTCTTCAGGGAGCATTCTTTAGGTATTGTTTGTTCTTGTAATATTAAAAACACTTTTTACAGAACAAGAAAAGGGTTTCTACTTAAAA[A/G]WGTTTCATTGTGAATATTTTTTTTAGAATGGATGACATGATGCAAGGACARAGAGGATGGCGAGAGCTAGCTGTACTCGGTGACAAGATGAATAAGTTTA	AT2G25070	I	A9	31061822	31062021	5e-84	95.4547
1459	BS009589	-	C8	72.8	yes	CAATCMATTTTCCAGAAAGAAGCTAGCTTTGAACCTATGAGAATTCTACACAATCCAGTTTCTGCCTCTTATAGATTCACAGTTGACCAAATCAACTAAG[A/G]GCAACTCAGGACAGAGACCAAGACAAAAAAAAGGTTCTGAATTGATTCTTGAACAACTAAGAACTACTCATGATAAAGACATCGTTCCGACCAAAAGAAA	none	none	A9	31061330	31061147	8e-83	89.4508
1460	BS013194	-	C8	72.9	yes	GAGCACTTCATGGCCACGGATATTGAATGGGACCCAACCGGAAGGTATTGTCTCTTAAAAACTAAACCGGTCATTGATGGTTTTCTCTTTGTTTCAATTG[G/T]AGACAAAAGTGATGTTGTTAACAATGGTTTTCTCTTTTACTTTGATAGGTATGTTGCAACGGCAGTGACATCAGTCCATGAGATGGAGAATGGGTTCACC	AT5G25780	Q	A9	31150455	31150519	1e-23	31.499
1461	BS012747	-	C8	76.6	-	AGATGAAAAAGGTCAATAAGGCAAGTACAAATGATGAGTTTATGTCCAATCAAACACAATTTGCGGCTTTAAAAACAACTGGAAGCTCCGTCTAAGCCTG[C/T]AAAGAGGCATATCACTCGGTTAAAACTCGGATACAATAAAACAGACTATCAAACACATGAAAAACAATCGGTTACAACTCGGATACAACATGCAAAAACC	AT2G24180	I	A9	31334611	31334497	3e-38	54.0014
1462	BS010931	-	C8	74.1	yes	CTCTTGTCCCCCGTCGAGCCCTACAAGTCTTGGCCCCACATTTTGTACACGTGGTTAATGCTGACGTGGCATTTTCCTTMTTACCACTATAAATACGACT[C/G]CATTGTCGCCGAGTTTTCATATCTCCTCATCAAACAACGAAAACAAAGTGTATAATCTTACAAAAAACAACTCAATCATGATCGTTGATTTAGCTTTGAA	AT2G23170	I	A9	31631281	31631481	1e-88	96.48
1463	BS011113	-	C8	71.8	yes	TGGGGAGGAGGTTCTTCCACGTGGCTTTGGAGCAGCAGGTGATGGTTTCCTTGGTGGCGTTTGCGTTTACCACTCTCGGGATGGTTGTGAGCAGAGATTT[A/C]CAAGGGATGRSTCRYGAGGCYAAGAGTTTCGAAGGCGGGGAGTCTCGGTACGTTCAGGTTCTTGTCTGGAGCGCGGTCACGTTTCAGYTGGGYGTTCTTG	AT2G24220	I	A9	31324331	31324131	3e-85	97.4069
1464	BS011369	-	C8	74.1	yes	ACACCGTCACCAAATAAAACTTCCTAATTTAACATTTAACCAAAAATATAAAAATACACAACAATCGATACGTACCTGCTGACCTAGTCGCTCGTTCTCT[C/T]CCGTTAACTGYGTCCCCTGAAAAATCAAGATTTGATCATAGAAAAGACAATGAGAAAACTTGAATTTTGAGTTTTTACTGGCACCAAATGTCTTGGTCTT	AT2G22540	I	A9	5005870	5006084	2e-56	93.9654
1465	BS007424	-	C8	74.1	yes	TCCCTTAGGCTCGGCTTACCGTATGGTGGTTAGAGGTGGAATAATACAAA[A/G]AAGTTGATGGAGCGAGGAGTCTAATGTAAACCCTTTCAACCCTAAAAAAA	AT2G22540	I	A9	5005369	5005287	4e-35	80.9997
1466	BS012623	-	C8	74.1	-	GAGAAACTTGATGAAGACCAGAAACGTACTCTGCCACTGCCCGGCCAAGTGGATTTCATCAATGGAGGCCCTCCATGCCAGGTATATGTTCTGGTCTTTA[C/T]AATTGTGTTGAATAAGTGAAAGAAAAGGTGTTAACCAGTGCAATTTTTCAGGGATTCTCCGGTATGAATCGGTTCAACCAAAGCTCTTGGAGCAAAGTTC	AT4G13610	T	A9	31696658	31696858	8e-100	99.0002
1467	BS010837	-	C8	76.9	yes	CATCAACCACCATGAAGAAATTATAATTGAAGATCAACAACAGCTATAGTACGTAGTATACTATTATAGACGACGTTTATACACTAATTATACATTTGTA[G/T]TGGTACATCTATAAACAGATTTAGATTTCGTCGGACCAATCACTAGGCTTGGTGTCGTAGAACAACCCATCAACGATCTGATCAACCAACGAGTCAATAA	AT2G21970	I	A9	31946549	31946337	2e-86	99.0024
1468	BS008659	-	C8	77.7	yes	AACATGATGACTAGTTGGTAACAGAGCTTGGCCACTGTAACCATAACCACAGTTATCTCGATCACTCGGTAAAACAAATCCAAGAGTTTTTGAGCTCGAG[A/G]CTTCTTCACAGCAGCCTTCATCTTTCTCGGTTTAGCCTTTTGGGTACTAGGCGAATCCATTTGAAGAGAGAATGATTAGCTTACAACAGTAGATGTTGTA	AT2G21560	I	A9	32034207	32034028	6e-87	88.002
1469	BS012229	-	C8	83	yes	TTTCTTTCCACTTTTGTTTTCGTCTTTGCTGGAGAAGGCTCCATCCTTGCTCTAGGTACAAAATGAAACATTCGACAAAAAAAAACATTTTGAGCCAAAT[A/C]TTATTGCCATCTTTWCTTGAAAAAGTTTTAATCAAAAGTTCAGAGACGTATTTGTATAAAYKTCTATGGATTTAACAAGATTTTTTGGTTTTGATAAGTA	AT1G17810	A	A9	32969814	32969618	1e-67	91.3683
1470	BS012253	-	C8	83.8	yes	CTTTTAACCAAATCAGACCATAATGAAAAGTTTTGTGCTAGCCTCTTTCATCTGAACCCTTCATTCTTWCTCTGCTCAGAATCTCAGATGGTCATATCTT[A/G]TTTGTGAATTCAGACGAGTTTCTTCTTTAAAGATACAAACATGCTTATGTCTGCGTGTTATTTGCTACCAGTTCTTTAAATCTTAATGAAGACAACAGTT	AT1G16190	A	A9	33423587	33423379	6e-53	90.9543
1471	BS008945	-	C8	83.8	yes	TGTTGTGGTTTTGCATCCCGCTGTAAGTTTTTGACTTTTAAAACCTTTAGTTTCTTGTTGATSTCATCTTTYAGACCTCARTGAAGTCAAATGAACCTTT[A/G]TTTTGCAGGTCGGTGGAAGCATTTTACCAGCATCAGTTATATCTTTCTACTGCATGTACCTCTGTTACAGTGGTCTTGCTAGTGAGCCCCGAGATTACGA	AT1G16180	A	A9	33427209	33427011	2e-73	93.9088
1472	BS006294	-	C8	85.9	-	CTGTTGCCGGGAGACAGAGTCGAGAAAGGGACATGGAGAGATCTGCGAGA[G/T]GGATCATACACCGAAGAGCTCAAGCGGATCATCTTCTTCGCCGCTCCTAT	AT1G15180	A	A9	33648578	33648484	2e-37	91.0005
1473	BS010321	-	C8	91.8	yes	ATGTAGATGGAGAATATTCCGGCCATGGCCGAGATCGCCGCGGTTTGGCCTATGAAGGTTAGGATTGGAGCGGCGAAGATGTAGAGAAGAGAAAGGATGA[G/T]AGCGGTTACGGTTAGAATCACCCATGAACGTTGTAAGTAAACGCCGAGCAGCGATACTTTTCCTGCTCCAAACGCTTGTCCGCATAACGTTTCCAACGCG	AT1G12950	A	A9	34434031	34434231	3e-99	98.5001
1474	BS008081	-	C8	93.6	-	ACTTTTGGGACAAAGGTTAGCAACTATCCACCATGTCCTAAACCGGAGAT[A/G]ATCAAAGGGCTTAGGGCTCACACGGATGCAGGAGGCCTCATATTGCTATT	AT1G12010	A	A9	34701593	34701493	1e-45	99.0002
1475	BS009603	-	C9	7.2	yes	ATAAGAAAAAAAAAAACAAGTTCTAGATATTAAGTAGTGTCACTTACGTTCCTGCGATCTCTTGGTAAGTGCTTGTGATGATGAAGTCTGCGTTGTTCAT[A/G]GCGATTAGATCAGCAGTGAACTGGCAAGAGAAGTGGTACTTGTTGTCGAAGTCTTTCCAGTAAATGTCSGAGTCTGGATACTTTGTTTTCTCCAGAGCAT	AT4G02280	O	A9	296929	297129	5e-101	99.4977
1476	BS009505	-	C9	22.4	yes	ACTGGGACACGAAAGTAAAATTACATAATCGMCTKTCCAACARAAGCCCGCAGTTTTATGTGTGCCTCCTTGTCTTRCCGGGCTCAGTGGTCTCAGTGGT[A/C]AGACTAGTATCATGTGCTTCATGGGCCTTATCCTGCACATACTGACCCATCTCTTTTCCCTTCTGGCCAGCATAGCCTACTGCGTCAGCCATACGGCGCT	AT3G27660	L	A9	1265886	1265686	1e-101	99.9975
1477	BS005955	-	C9	21	yes	CAGAAGGAGCTAATCCTAACCACCTTTAAAGATGTAGGAAGGGGAACTCT[A/G]ATGTGTGGGGACGGGACTAATGATGTCGGAGCATTGAAGCAGGCGCATGT	AT5G23630	Q	A1	9032091	9031998	2e-34	88.9992
1478	BS009166	-	C9	29.5	-	ATGCATCTGGTTTGGTCACACTGATTCCRGCGTTGTACTTGGTGAAWGTYTTGGAGGAYGTGTCGTATCCAGCTTCAGCACCAAATGAGATGACTGGTGT[A/G]CCTAGAGTGGCTGTTATGTCGATCAACGGGTTCTGCTTCAAAGCTGCAGCAGCGGTAACAGTTGCGTGGTCGTGGAAGTATTGAACCTCGAGCTGTTAAC	AT5G67500	>X	A9	3852787	3852981	2e-86	94.386
1479	BS009123	-	C9	31.4	yes	CATTAATCTCTCATAAATAAGAACGATGATCCAACGGTTCACAACTAATCTCACATCTCTTAACTAATTCCCCTACACCCATAAAACCCTCACGAAGCTC[G/T]AGGAGGTCCATAAATGGCGCATTAATCAAAACCCAATCCACCTCTTCGCATGTGACTTTCTGCTAATTACTACTCTCTCCTTCTATTATTATTAACTTTC	none	none	A9	4346438	4346623	4e-61	88.004
1480	BS008799	-	C9	40.9	-	GTTGTATGATCGTAGGAGCCTTACCTCAAATGGAGTTGGTACACCTATTTACAAATTTGAGGGCCACAAAGCTGCTGTTCTTTGCGTTCAGGTTTCAACA[A/C]CWCCWCTTATGTTTTTCTTAAAATCATATTACTTGTACCTAATAAAACTTACTGATAACCATCTTCTTAATCAAYCAATACAGTGGTCTCCTGATAAAGC	AT2G19520	H	A9	5458891	5459085	3e-62	90.3581
1481	BS009401	-	C9	42.7	yes	AAAGAGTCTTGGTTTTATTGGGCCTGAATTATAAAATAAACGCCCAATAAATAACCCTTAACCGTATCTGAGAAACCATAACCGCCTCCATATAAATTCG[A/G]CACTGAATCTGTRGGAGAGACCAGTTGAATCGAGAAGAGATGGTGTCTGGTTCAGGGATATGCGCGAAGCGTGTCGTGGTCGACGCGAGGCACCACATGT	AT3G24830	F	A9	5735472	5735276	2e-66	91.9621
1482	BS009402	-	C9	42.7	-	TTTATTGGGCCTGAATTATAAAATAAACGCCCAATAAATAACCCTTAACCGTATCTGAGAAACCATAACCGCCTCCATATAAATTCGRCACTGAATCTGT[A/G]GGAGAGACCAGTTGAATCGAGAAGAGATGGTGTCTGGTTCAGGGATATGCGCGAAGCGTGTCGTGGTCGACGCGAGGCACCACATGTTGGGCCGYCTTGC	AT3G07110	F	A9	5735459	5735262	2e-63	91.9236
1483	BS009493	-	C9	43.2	yes	GAACGTCAAGCCCGACATCTTCACGGTCAACACGCGCCTCCACGCCTACTCTCTCGTATCYGATGTCGAGGGAATGGAGAAGTTTCTYACGGGGTGCGAG[G/T]CTGACCCTGGACTTGACCTTGACTGGCGGACTTACGCTGATGCTGCAAACGCCTACATTAAAGCCGGTTCGACCGRAAAGGCSATGGAGATGCTGCGTAG	AT2G20710	H	A9	5718554	5718760	3e-79	96.9415
1484	BS009608	-	C9	45.8	-	CCTTTGATCCCTTGCTTGTCTTTACCAAGTCCTTCTCCTTCTTCCCATCCCTGCACACAAATATATCACCATTCCAAAACATCATTCCTTTTAATGAAAT[C/T]TMTACGCTTACCATAATCATTCAGGAAAAAAAAATTGAACTGACCATYGATTTCATTAGCCGGAAAGCGGCGGACTCCTTTAGGATTCCGACGTACTTGA	AT1G63980	D-E	A9	6995848	6996050	4e-71	94.9482
1485	BS005959	A09/C9	-	-	-	GTTTGACTGTGATGATCGGCCKGTCATTAGATCGGACGGTTACGATAMAT[C/T]TAATCTTACAGCTGAAAATGCACCACCTGTGTTATTTAGATACGGCGGAG	none	none	A9	7208067	7207967	6e-41	97.9597
1486	BS010904	-	C9	46.1	yes	AAACAAGGGTAATAAGATCACTAACTCGTTTTCGTTTTCGTTCTTRAATCTTGAACAAGATCTTTGTGTGCTGGCTTATGTCCAAATCGATTTCGAAATT[C/T]AGAATCTATATAACTAGAAGTCAGCTAAGTGCACCTGATTGCATCACAGGGAAGGACCAATCGTTGTTGTTCTTGGTCGAAGCGCTATGTTCATCATCAT	AT1G63720	D	A9	7075711	7075507	1e-67	93.9745
1487	BS011266	-	C9	46.1	yes	TTGTTGTTCTTGGTCGAAGCGCTATGTTCATCATCATCAACGSTCAAATGTTTCTCATCCGTACCAAAATCGAACTCCTTATTCGGCCCGAGAGAGGAAT[A/G]CTGCGCTGCTTCTTGATGAGACGACGCAGATGCTTCAGGGAACGTTGTTCTTAGCTTCTGATCTACACATCTAATGAAATGATCCGCATCAAGATCRAAA	AT1G63720	D	A9	7075539	7075344	6e-94	95.9608
1488	BS005634	-	C9	46.2	yes	ACGGGATTAACSGAAGTCTCCGACGAAGATGACTGGGTCGACGAGGAAGG[A/G]AACCCTAGGATCAACAAGACTAGATCCGATCATCAATTCGAGTTCGATTT	AT1G63680	D	A9	7089762	7089662	2e-44	98.9902
1489	BS007931	-	C9	51	yes	GATTTCACTTTCTTGGAAATGAATCCTTTTGCACTGGTTGATGGAAAGCC[G/T]TATCCTCTGGATATGAGGGGTGAGCTTGATGACACCGCTRCTTTCAAAAA	AT1G60810	D	A9	8668909	8669009	4e-42	97.9802
1490	BS008716	-	C9	51	-	ACAGAACCAAGAGATTTTTTTTTTTTWATTACAGCACCAAAGTCAATAMACGAGAGAATCGCAGGAAGAAAAATCAATTTTATGCGCATAATGCAAAAAC[C/G]AAACCAATCAAGTACAACCAGATCCGACATAGAAGAAAACGAATCCAAAGTCTATTAAACAAAATTTCGAAAGAGAGCTTACAAGGAGGAGAATCTGGAT	none	none	A9	9652075	9652272	2e-93	96.9673
1491	BS011708	-	C9	51	-	CTAATACTTTTCCCAACTTTGGTAATTCCGTTACTAGACGTGAAATTGCTACCATGTTTGCTCATTACTCTCAGGGGACTGGACGTAAGACTTCTCTCTT[C/T]CTTCTCTGTTTTTKTCAAAATATTATAAATACAAAGGGAAAATAATATTTTTGCAAGTACATCTACARTAGTCACGACCGATATTCTAGCTKYCAGTTAG	AT2G43590	J	A9	9998716	9998914	3e-89	96.4236
1492	BS010897	-	C9	51.4	-	GGGAAGAGAAGATATCAAGTTCTTGGTTTCCTGGCTAACGTTGTCGTCTTTCATGTAGTTTGGAAGGTGAGGTTCTTGAGAAGCCTCCATTKTGAATGAT[G/T]ATTCTCTCTGTACACTGAGAAATGATAATGGAAAAAGACGAAGAGAAAATACTTTTTGATTGGTTGCTTTGAAAATTTCAAGTCTGGTATATAATAAAGG	AT2G03750	K	A9	10166337	10166157	3e-79	88.9457
1493	BS008525	-	C9	51.4	-	TGCACCTCCTCCACGCAGAGAAGAGCCACCACGCAGAGAAGAACCACCCC[A/G]TGATCTATACCTCACTGAAAGCGAGTACCGAACATACGGCTTAAGAAGAG	AT2G32910	J	A9	10168704	10168604	5e-48	100
1494	BS009261	-	C9	51.9	yes	TCAGCTTCGCCTATCCAATGGGATACCTGTAAATTTCAAGGTACATTTTGTATTTTTTTTATCCCATCGCATACTATTCTAAGCAACTCCTCGGTAACAT[C/T]GTTTTCCTACCACATTATAAGCTGTTTTCTTCAGTTTTGTATTGTCTTATGCTCTCAGCATACAAATCGCAGTTTTAAACATTCTTTTAAAAATATGTTT	none	none	A9	10297859	10298055	1e-81	94.5001
1495	BS006341	-	C9	52.8	yes	TGGGACGCGGATGGGACTTGCTGCAGTATAATCTTGGAAGACAATCCACT[C/T]GTTGATTTCGTGGAGCTTCCCGATACTTGCCAAGGCCTTTACTACTGCAA	AT5G54750	W	A9	14134577	14134677	1e-45	99.0002
1496	BS009522	-	C9	52.2	yes	GAGAAGATSGAGCGTATCTCYTCGATTTTGATATTGAATCTAGAACAATCAAGATCGATTTAGGTCTTGGTTAGTGAGTATTGAATCTTGATCTTGAATA[C/G]CGATKATATTATTGTTTTTATGCGTGTTGGTTTGGGTCTTTGAATAGGTTTCCAGGTTTGTCATTCATTGGGTGGAGGAACTGGATCTGGGATGGGAACG	none	none	A9	13451884	13451962	1e-23	38.07
1497	BS008195	-	C9	53.1	-	TGGTGTTGACTACAGCTTTGAGTGTATTGGGAATGTCTCCGTGATGAGAG[A/C]CGCATTGGAGTGCTGTCACAAGGGATGGGGAACTTCAGTTATAGTCGGTG	AT5G43940	V	A6	25499554	25499481	4e-32	73.001
1498	BS013372	-	C9	53.1	yes	TTTTTCTTTAATATTTTGTTTGCTTTAGTACTCTCATTCCAAATATAAGTTTAAACTACGATGTCACAAACTTAGGTTTGGATATAGATCAGATAATACA[C/T]GCATTCGCAATACTACGTATGATTCTAAATGTTTCCCGGCTTATGAGTGTAATTAAAGTTGTGAAAACTTTTGTCAGCTATYAAATTTACAAGTTAAAAT	AT5G44110	V	A9	13544168	13544367	8e-83	95.478
1499	BS012946	-	C9	52.4	yes	AAGCATTGTAGAGATAAACAAGCAAGCAAGSACACACACAAARAGAAGGTGTTGATGCTTTTACCTCTTCCTCATAGGTATCAATATTTGAGAATAGAGC[A/T]GCAATAAGAGCATCAAAAGTGGGGTCGTCTCTAAGAGAACGACGGCTTGCACAACGTTTCCTGCAAGCGGGACATTCCTTGTTCCTGCAATAGAGCAATG	AT5G44280	V	A9	13481134	13480935	6e-94	97.4747
1500	BS012945	-	C9	52.4	yes	GTGACTCCTTGTACCCCCTCTTCCCCAAGCAAGTATCTCCGGGTTCCACACAAGCCCCGGAGATATCCCTTTGCTGTTGTTGTCTCGAAGATTCACATCT[A/G]CGTCGTTCTCTGCGCAGTTACCATTGTTGTTGTTTGCACCCGAAGAAGAAGGGTTCAGTGTTGAACGACTTGTAGACCGTTTCCTTCTTTGTCTCAGCCG	AT5G44280	V	A9	13481703	13481503	6e-97	97.9976
1501	BS013644	-	C9	52.4	-	GTTTGAAGAGGTTACCTACATCGTTGATCTGAAGAAAGGAGAAGTCACCAAAGGTTATCTCTCTCTTAGATTATGCTAATTGGGTATTCGAATATGAGAA[C/T]GGATTTGTATTTGGATTGCCTTAAATCAATTGTTTGATCGTTGATCTTGCAAAAAAATGAATTTAGGAAAATACGAAGGAGGGAAAGTGGATGCTACTTT	AT5G42890	S-V	A9	14158209	14158397	1e-44	88.0048
1502	BS013645	-	C9	52.4	-	GTTTGAAGAGGTTACCTACATCGTTGATCTGAAGAAAGGAGAAGTCACCAAAGGTTATCTCTCTCTTAGATTATGCTAATTGGGTATTCGAATATGAGAA[C/T]GGATTTGTATTTGGATTGCCTTAAATCAATTGTTTGATCGTTGATCTTGCAAAAAAATGAATTTAGGAAAATACGAAGGAGGGAAAGTGGATGCTACTTT	AT5G42890	S-V	A9	14158209	14158397	1e-44	88.0048
1503	BS011408	-	C9	55.4	yes	TTTATGCCCAGGTCTATTCGTTACAAAAAAAGTGGTAAAAACTTTATAGAGATGTTTACATAAAAAGCTTCTGCAATGGAGAATTTACAAATTGCTACAC[C/T]TAAACACATCCACACCACAACACAAAGCAGCTCAAACATGGACAAAGCAACAATTAAAGAGACCAAAATCAATCTTCCTTTTTTTAAGCTCTCTACAGTT	AT5G47520	V	A9	15701923	15701747	8e-83	86.0043
1504	BS012948	-	C9	55.4	yes	TATAGGGATCTCAATTGTAAACCAAGCAGGAGTTCACTAACAGAGATTCATCCAATAGAAAATGCACAAAAGCTATCAACAACGATWAACCCTCAAAATC[C/T]AGAAATGAAAATGAGAGATAAGAGAAAGAGGAGTGTTACCGGAGACGAAGAGAACAGAACAAACATCTCAATCCAACCAGAGCCGAAGCCATTTCTGTCG	AT3G16380	F	A10	6327035	6326955	3e-14	35.176
1505	BS011536	-	C9	57.1	-	GGAYTGTGGCGAGAGTTAACGGCGGTGACGCTGAACGTGAGTTACCTTCTAAGAAGAGGAAACGGATTCAGAGTCTTGGCCTCAGGAGCTCATTGGATAC[C/T]AACGAAGTTCAAGATGGAGAATCAGATGGAATAAATCGGGTCGGGCTACGGAATTTGGGTTTGGATCTTAACTGTCAACCGGAAMCCGAAGCAGTTAAAA	AT3G25882	L	A9	14400498	14400698	3e-99	98.9874
1506	BS007543	-	C9	56.4	yes	CAGTGGAGATCGTTTAATAACGAGAAGAGAACCGTGGAGGCGAGGAACTT[C/T]TTGGATGGGGACTTGATCGAATCGTTTCTGGATCTGAGTAGGAACAAGAT	AT4G05420	O-P	A9	16915781	16915681	5e-48	100
1507	BS007119	-	C9	57.1	-	AAGCAGTACGTTTGGGAATCTGTAGCTGACAGTAGCTCATATGTGATCAG[A/G]GAAGAAACGGACCCTGAGAACTTTCTTCGCCGTGGAACGCAAATAACTCT	AT2G04030	K-G	A9	14598056	14597958	5e-38	95
1508	BS006199	-	C9	58.7	yes	TCAGAGTGTTCTTTTAATTTTTCTGTGAAACTGGTTTGCGGTTAATTTTC[C/T]TTGCACGYCCTTGTATTGTGTACTCTAAAACTTTCTGTTTACTGTTTCTT	AT5G52920	W	A10	5254096	5254202	2e-23	93.9382
1509	BS011551	A10/C9	-	-	-	TAGAAAATATGAAAGAAAGGGATACCTTAGCGGCCATGGCTGTAGAAAACTATAGAAAAGCTTTAGAAATTTCCGATATATATTTATTAAAGAAAGAATG[A/C]GATGAGGTATGGTTTGAGATGTTGAACCTTCTTGATGACAATTGCAAGTAATAAGATATCTATTATATAGAAATTGCATAGGAAACTACTAGGAATCTAG	none	none	A10	5015790	5015588	7e-63	91.5017
1510	BS009789	-	C9	59.9	-	ATCAAGCTTGTACCCAAGAAACGCAGGGAAAGCCAAAAGCTCCTCCACTTCACGACCCATGTACTCGATCAAATACTCCAGTTTCTCCTCTAAAGAAGTA[A/T]GACTATACTGCAGGACTTGAGGATGCTTTGTGCTCATAGCTAGAATGTCTTCAAGCGAAAGACCGTAACTCAAGTACAGTCCAATCACCCTCTGCATATT	AT5G54180	W	A10	6121047	6120847	3e-99	98.5001
1511	BS008611	A10/C9	-	-	yes	ATTATTTCAACAAATATATCTGATATGATTACATATGTTAATCACACGATTATCTGAAAAGCTTGTGCAAGTGATATTGATTTGGTGAAGAAATAATCCT[G/T]TTCAGCTTTTGTCATTCGAGCTCAGTGTAAAGTTGGTGTTGTTTGATATAATCTATTACTCCATCTTCAGTCAAGTACTTAACTGATAGCCCTCGTGAAA	none	none	A10	7019870	7020069	1e-91	96.5
1512	BS013637	-	C9	59.9	yes	AAAGTAAAAGAAACGAATTATTACGTCTTTTCGGACAGAGGAGACCAAAGAAGCAGCTTGAAGGGCCATTGTCACGTTAGGTTAAAGAGTAAATGTGTGT[A/G]CTTGTGTGCCTTTATATAGATTCACTTTACTAAACGAGTTGGGACATGTGAAAGGTGGTCCCCACAGGATGTTTTCCGCGGATATATAAGAATATTATCT	AT5G54190	W	A10	6124405	6124618	1e-60	92.5037
1513	BS012750	-	C9	60	-	TTCGTGTCTCTGTAAYCGATCCTTACGCAACCGATTCATCAAGTGACGAAGAAGACTTCCTCTTTCCTCGCCGGCGAGTCAAGAGATTCGTTAACGAGAT[T/C]AAAGTCGAGCCAGCCTGCAACAACAACAACATCAATATCACCGGAGTTTCAATGAAAGAGAGGARGAGACTCTCCGATGAAACTCAATMTCCGRCGACCA	AT5G53290	W	A10	5481206	5480997	2e-83	98.4643
1514	BS012560	-	C9	60.3	yes	ATATGTTTGCTGTTTGGGATGTGTTTTAGATAGAGGAGCATTACGTGGCTCAAGGTTTGAGTATTGTTGGCTACTTTCACGCCAACGAGAGGTTCGATGA[C/T]GTGGAGCTCTGTGGTGTGGCTAAGAACATTGGTGATCACATCTCTCGCTATTTCCCTCCTGCACCTATTCTCTTGGTGAATTTCTTGTCCTTTACATTCT	AT5G55940	W	A10	7063907	7063709	2e-100	97.9975
1515	BS013175	-	C9	62.7	yes	CTCCTGTTTCTTCCTTGTTTTCCTCCTCCGCGGAATCATTTTTCTTGTCATCAAAATCATCATTTTCCTCAGACTCATCTCCTCCTATCTTCAAAGGCTT[C/G]TTGCCTCTTCTTGATCTCTGTACTCTTTGGGGTTGTGCCACACGAGACTTTCCTCTCTTTGCAGATCTTCCTCTCCTAGAGTTTCTTTGAGTATCACCAG	AT5G57160	W	A10	7840488	7840652	8e-76	80.0002
1516	BS010353	-	C9	62.7	yes	CGTTTTTACTYAACGGAAGAGGCTCTGTTTTTGTCTGAACGGGGACAAGGCTGTCTGCTCCTGCGTTGTTATGCGGCTGCTGATGATTGAAGGAGTTTGG[A/G]TACTCGAAGTCGATGAGTCGATCGAAATCAGAAAACATGAACTCAGAAGATTTCATTTCGGKTTTTGCCGGTTCGCTGAAGTCGTTAGGAAGCAGCMACG	AT5G57660	W	A10	8089585	8089385	5e-84	95.9392
1517	BS005922	-	C9	63.2	yes	TAGCCTCAGAAACGGTATGGTTAGATTCTACTTGACGCCACTAAAGAGCA[A/G]CTCTGGGAAAAGTAGGCTGATGAATTAGTCTTGATGTGTGATGGATAATT	AT5G58930	W	A10	8576528	8576414	3e-22	97.0025
1518	BS011839	-	C9	63.2	yes	GGTTTGTTTGCTTCTCCGTTAATCGATCTCCGTCGGACGAAAGTGGAAAAGATTTCGATTCGTTCTTTTATTTTAAGACACAACACAACTAGTTTGTGTC[A/C]GTGGGGATATCTCTGTAAGCCAATTATAATTAAGCCCAAACATCAGCCCACTAAAATAAGCCCAACACTGTCCTTGTTGACCACCAAAAATAATAATAAT	AT5G58740	W	A10	8517054	8517260	4e-78	96.495
1519	BS012480	-	C9	63.2	yes	TCAGAGCAYTGCCGCATTAAGGACAGAAAAAAACCTACCACAATCTCTTCCAGCTCTTCCTTTGCTTCATCAACACCGGCAACATCTGCAAAAGTGATAA[C/T]TTCACCATCACCAGAAACTTTCCTCCCACCAGGGCCACCAGACTTGCGGGCCCTAAGCTGCCCCGTTGTACTCTGTGTACACCTCATAAATATCTTTTAA	AT5G58870	W	A10	8543496	8543667	3e-75	82.9144
1520	BS012481	-	C9	63.2	yes	ATGGTGAARTTATCACTTTTGCAGATGTTGCCGGTGTTGATGAAGCAAAGGAAGAGCTGGAAGAGATTGTGGTAGGTTTTTTTCTGTCCTTAATGCGGCA[A/G]TGCTCTGAAATGCAYAGTCAAATCTTACTTTAATAGCTTTGTTCATGATCTTGTTTATTTCTTCTACACTCGGCTTGATTGTTGCAGGAGTTCCTCAAGA	AT5G58870	W	A10	8543575	8543422	2e-39	73.7341
1521	BS012118	-	C9	65	yes	CAATTTCTTGCAGGTAAGAGGTGTAAGACCTCTAGCTCTTCCGGAAATGGCGAACCTGTTCAACAGTTTCCGGGTGACAATATGCCCTGGGCTTGTAAGT[A/C]TTTGTTTACGATCTGAGTCCCTCCTTATGCTTTGTTGCACACATGCATTCTATAAATTAAACTTTTACGCTTTTCTGTTGTAGGATCCGAACCCTAATAA	AT5G22770	R-Q	A10	9636476	9636676	3e-106	99.9975
1522	BS012648	-	C9	65	yes	GCTGGTTAACCGAGAATTTACAACCCGGTCTTTCAGCTTCAAAAACACTTCATAACCACATAACAACAACCCGTATAAGTATATCTTAAACCCATATGTC[A/C]ATTATTATGAAGCCAAATGAGAGAGGGACAATGACAGTCTTTACCTGCTAGGAAGAGCTGCACAAGAACGCTTCAGGCCGCTAAATAAACCAGTTGATGA	AT5G22790	R-Q	A3	4404567	4404754	2e-35	79.002
1523	BS009097	-	C9	65	yes	CGAATCAAACCAAACATACTTAACCAACAGAATTACATAAACCGAAACAACTCACAAACCTCGATTAAATTATAAAACGAGATTAATTAAGAAACAAGTA[C/T]GATGAGTTTCACGGTGCTACAACAACGGGAGATTTGACGGCGGCGACGGTGAAGTCCATGACCACAATCTTGTCGATGACGGCGGTGAAAGCGGCTGAGA	AT5G22580	R-Q	A10	9671428	9671629	2e-97	98.4952
1524	BS011381	-	C9	66.6	yes	TCTGTGGAGGAGCCATTKTTTGAACTTTGAACTGGAGTGTGTGTGAGAGAGAGTGACTAAGTTAGGGCTATCTCTGTAAATGAAAAAGAGAGCGGTGACT[G/T]GTTGGTAAGAATTTAAAGTGGTAGGTCGTTCGACGTTATAGCTTATTTATGGTTTTATTACATAAATACCCTCAGATATTTCATTTTTGTTGCGTGKGTA	AT5G20740	R	A10	10289063	10288868	3e-75	94.4479
1525	BS011382	-	C9	67.6	yes	ACTKGTTGGTAAGAATTTAAAGTGGTAGGTCGTTCGACGTTATAGCTTATTTATGGTTTTATTACATAAATACCCTCAGATATTTCATTTTTGTTGCGTG[G/T]GTACGTGCAAGATAAGGGCAGGATGGTGAATGCAGTACTTATTGATTATGGGGAAAATCTGTAAAATTTAATGCACCMCAAATTACAGTAGCGAGTATAG	AT5G20740	R	A10	10288971	10288779	3e-68	92.426
1526	BS011844	-	C9	73.7	-	CATTAGTATGAAAACCAATATTAATTTACCCGGTTTCTYTGTTCTTTATGACCAAGAGATCGTTCAAGAGTTTGACATCTTCAAACTCTCCATTAAGAGT[G/T]GAACCAAGAATGGCCGCAACACATATAGTGTTCTCATCGACCATCTCAACAGCTTTCTCCGGATCCATCACATAATATCCTTCGCTTAGTTTCACTTCCT	AT5G17330	R	A10	12811393	12811593	2e-100	98.995
1527	BS013471	-	C9	74.1	yes	GTTGAAAAATAAGCAACCGAAGGAGAAATGTACAAAGCAATGACCTCATAGGAATCGATAWAAATAACACACCAAGTATCATCTATCATTCATAACTGCT[G/T]ACATGGCACAAGAGAATTCACACACATGGCTTGAGCAGTAAAAGGCATCACAAACATATATTGGCGGCATCGTTACAGAATGCTACAATCAAATGAGGGT	AT5G17060	R	A10	12901266	12901350	2e-32	40.7018
1528	BS010936	-	C9	76.2	-	CAGGTGTCTACAATCTATGTTCATATACACTTACATGGGAGCTTTCCGAACATGAAAACGCATYGTCATCAACATCATCAGGGATATGCCAAGGCTATCC[T/C]TGTTACCTTACTGTTCTTCAGTCTGAGTGAGCTGTTATAGCTTTCTCTCTTTCTATAAAAGGTTTGAGGTGTCCGTTAGTAAGCATGAGAGTCTTCTATT	AT5G16280	R	A10	13144251	13144361	6e-26	50.2517
1529	BS010935	-	C9	76.2	yes	CGATGTTTACATGAATCAGCCTTTTCTTCTTAGTCATCGTACTTTTAACTCATGCTTGGAGTCTGAAGGCTAAAAGAATGCAATCTAGTCCARCTAAAAT[A/C]GGCACGCTTATACGCAAAATCTGTTTTACCTTATTGTAAGCAGCAGGACATTTCAGTTTTATCTAGACTTGATTTGRCTTTGGAAAATGTATATTTTTGA	AT5G16280	R	A10	13140988	13141185	9e-52	88.8894
1530	BS013142	-	C9	84.8	-	CAGCTGATCTCGTGATCTCATACTTGGAGTCTTGCTCGAATGATAAGAAATCAGAGGACAGCTTATAAACATTGCCGAGGTTCGTCAGTTTTAATCCCTT[C/T]AAGTTTRTAAACTTGTAAAATGCAATAAGCCGTGGGATTAACCAACAAACTCAGCAAAACCCAGATTCTCATAGATTCACTAGTCCCAACATTACACGAT	AT5G14220	R	A10	13789177	13789373	8e-83	93.4711
1531	BS007443	-	C9	84.9	yes	TGTGTTTGATGTTGATGGAAGAGTAGGTGGGAAGTTGAGAAGTGTTATCC[A/G]TAATGGCTTGATTTGGGAGGAAGGAGCTAACACAATGACTGAGGCTGAGC	AT5G14220	R	A10	13785937	13786020	3e-26	78.0024
1532	BS012556	-	C9	85.6	yes	ATTAGAATCTACAGCAAAAAGGAAACAGTAATTAGAAGATCAGAAGAAGAAGAGAGACATACGTTCTTGCTCTTTTTGATGGTGACACGGCTAACACCAG[C/T]GATGGGTTTCATGCCAAGCTTAAGCATAGCTTTACGACTCTTCTTCTCGCTTCTGCTTTGCTTAGACCGACCACCACCGGACTCTCCATCATCATCATGT	AT5G13850	R	A10	13870126	13870282	3e-55	74.4992
1533	BS011238	-	C9	85.6	yes	AAAAGTGAAACCGAGCATATGATTTTATTTTGTAACTTCCTTAGCTGGTCACAACCTCAACCTCATTGCAAGTTTGTCATGATCATTAGATCAGAGTCTC[A/G]TAGTCAGTTCAAGAAATGTATCAGTAAGCTGTAAGCAAGCCATCAAGGAATAATTAAAGATAACCATTTAAAACAAGTTGAGCCTCATAGGGCTTAGGGA	AT5G13870	R	A10	13866920	13867110	4e-71	91.9977
1534	BS012918	-	C9	99.8	yes	GATATTTYCATCAGCTSATCTCAGCCGTCGATTTCTGCCACAGCAGAGGCGTCTCTCACCGCGATTTAAAACCCGAGAATCTCCTCCTCGACGAGAGCGG[A/C]GATCTGAAGATCTCCGATTTCGGATTATCCGCGCTGCCGGAGCAGATCCTCCACGACGGACTGCTCCACACGCAGTGCGGGACGCCGGCGTACGTGGCGC	AT5G10930	R	A10	14809313	14809513	6e-77	94.4395
1535	BS006910	-	C9	105.2	yes	AACCTCTACGGTCTGCACGACCCGTTTCTCAAGGGGGCGATGAAGAGAGG[C/T]GATTGGCATAGGACCAAGGATTTGGTGCTCAAGGGTACTGATTGGATTGT	AT5G08530	R	A10	16291203	16291103	5e-48	100
1536	BS011254	-	C9	126.4	yes	GAGTGGTGAGAGATCCACGATATTCATAGAATTTTGTAAGATCCCATCCGAAATCTTTTGGGTGTAGCCTTCCTATGGTCGCCTCGCCATCTTGGATGTT[A/T]GCGATCGTATTGATCTTTCCCATTATCTGTCGATATTGTTAACCAAGACAATGATAAAAACATACAAGACCGAATTGGTTCTTGACCATTATCTACAGTA	AT5G04180	R	A10	16857381	16857202	1e-91	89.001
