# Supplementary material for: High-density SNP-based genetic map development and linkage disequilibrium assessment in Brassica napus L
Source: BMC Genomics. 2013 Feb 22;14:120. doi: 10.1186/1471-2164-14-120 (PMC3600037; doi:10.1186/1471-2164-14-120)
Supplement: Additional file 10: Table S5 — List of accessions used for the diversity analysis and LD study. [file 1471-2164-14-120-S10.xlsx]

## Sheet: Feuil1
Supplementary Table 5: List of accessions used for the diversity analysis and LD study.
Name	Type	Country
Arvor	FO	France
Bravo	FO	France
Brio	FO	France
Feroce	FO	France
Furax nova	FO	France
Kentan	FO	France
P2	FO	France
Q11	FO	France
Barsica	FO	Germany
Emerald	FO	Germany
Liho	FO	Germany
Liragrun	FO	Germany
Petranova	FO	Germany
Rapso	FO	Germany
Palu	FO	Italy
Winfred	FO	Netherlands
Fora	FO	Sweden
Samo	FO	Sweden
Dwarf Essex	FO	UK
Early Giant	FO	UK
English Giant	FO	UK
Hobson	FO	UK
Nevin	FO	UK
SCRI 57	FO	UK
Nugget	SOSR++	Canada
White	SOSR++	Canada
Chang Huzi	SOSR++	China
Chine 14	SOSR++	China
Chine 20	SOSR++	China
Chine 25	SOSR++	China
Chine 28	SOSR++	China
Chine 29	SOSR++	China
Chine 30	SOSR++	China
Chine 32	SOSR++	China
Chine 34	SOSR++	China
Chine 35	SOSR++	China
Chine Wuhan 8100	SOSR++	China
Tie Gieng Quing	SOSR++	China
Wuhan 4	SOSR++	China
Wuhan 6	SOSR++	China
Z821	SOSR++	China
Janetzki	SOSR++	Germany
Brown sarson x cauliflower	SOSR++	India
Aburamasari	SOSR++	Japan
Hokkaido	SOSR++	Japan
Abukuma Natane	SOSR++	Japan
Asahi	SOSR++	Japan
Genkaï	SOSR++	Japan
Isuzu Natane	SOSR++	Japan
Kogane	SOSR++	Japan
Miho	SOSR++	Japan
Miyuki	SOSR++	Japan
Murasaki	SOSR++	Japan
Norin 1	SOSR++	Japan
Norin 16	SOSR++	Japan
NORIN 9	SOSR++	Japan
Taisetsu	SOSR++	Japan
Mangun	SOSR++	Korea
Yudal	SOSR++	Korea
Mazowiecki	SOSR++	Poland
Ursynowski	SOSR++	Poland
Zachordni	SOSR++	SUN
Taiwan	SOSR++	Taiwan
CRGC 5.11	SOSR++	USA
Industry	SOSR+0	Denmark
Wesway	SOSR0+	Australia
Yeong Dang	SOSR0+	China
Brutor	SOSR0+	France
Cresor	SOSR0+	France
Gulliver	SOSR0+	Sweden
Maris Haplona	SOSR0+	UK
Grouse HD	SOSR00	Australia
Marnoo	SOSR00	Australia
Wesbell	SOSR00	Australia
Stellar	SOSR00	Canada
Tower	SOSR00	Canada
Tribute	SOSR00	Canada
Westar	SOSR00	Canada
Helios	SOSR00	Denmark
Jaguar	SOSR00	Denmark
Line	SOSR00	Denmark
Comet	SOSR00	France
Drakkar	SOSR00	France
Pactol	SOSR00	France
Tanto	SOSR00	France
Duplo	SOSR00	Germany
Suehiro	SOSR00	Japan
Tokiwa	SOSR00	Japan
Bronowski	SOSR00	Poland
Hanna	SOSR00	Sweden
Spok	SOSR00	Sweden
Topas	SOSR00	Sweden
Alsace	WOSR++	France
Gaspard	WOSR++	France
Marcus	WOSR++	France
Orléans	WOSR++	France
Ramses	WOSR++	France
Sarepta	WOSR++	France
Titus	WOSR++	France
Tonus	WOSR++	France
Askari	WOSR++	Germany
Diamant	WOSR++	Germany
Goldgelber Zarter Butter	WOSR++	Germany
Gross Luzewiter	WOSR++	Germany
Lembkes	WOSR++	Germany
Nain De Hambourg	WOSR++	Germany
Olquell Gulzover	WOSR++	Germany
Pollux	WOSR++	Germany
Quedlinburger Platzfester	WOSR++	Germany
Rapol	WOSR++	Germany
Fertodi Elit	WOSR++	Hungary
Dublianski	WOSR++	Poland
Gorczanski	WOSR++	Poland
Oleski	WOSR++	Poland
Skrzesowicka-Fero	WOSR++	Poland
Warzanwski	WOSR++	Poland
Local d'Ukraine	WOSR++	SUN
Mestnij	WOSR++	SUN
Moldavia	WOSR++	SUN
Prerouska	WOSR++	SUN
Slapska	WOSR++	SUN
Matador	WOSR++	Sweden
Norde	WOSR++	Sweden
Sinus	WOSR++	Sweden
Viktor	WOSR++	Sweden
Zeruca	WOSR+0	France
Bienvenu	WOSR0+	France
Expor	WOSR0+	France
Jet Neuf	WOSR0+	France
Kid	WOSR0+	France
Lingot	WOSR0+	France
Major	WOSR0+	France
Primor	WOSR0+	France
Rafal	WOSR0+	France
Valdor	WOSR0+	France
Belinda	WOSR0+	Germany
Doral	WOSR0+	Germany
Elvira	WOSR0+	Germany
Expander	WOSR0+	Germany
Kurander	WOSR0+	Germany
Lesira	WOSR0+	Germany
Ligora	WOSR0+	Germany
Mirander	WOSR0+	Germany
Quinta	WOSR0+	Germany
Rapora	WOSR0+	Germany
Ridana	WOSR0+	Germany
Salamander	WOSR0+	Germany
Sinera	WOSR0+	Germany
Beryl	WOSR0+	Poland
Janpol	WOSR0+	Poland
Brink	WOSR0+	Sweden
Emil	WOSR0+	Sweden
Hercules	WOSR0+	Sweden
Jupiter	WOSR0+	Sweden
Status	WOSR0+	Sweden
Aztec	WOSR0+	UK
Constable	WOSR0+	UK
Mikado	WOSR0+	UK
Pacha	WOSR0+	UK
Forto	WOSR00	-
Aviso	WOSR00	Denmark
Bellini	WOSR00	Denmark
Atlantic	WOSR00	France
Boston	WOSR00	France
Bristol	WOSR00	France
Cabestan	WOSR00	France
Caddy	WOSR00	France
Cadillac	WOSR00	France
Californium	WOSR00	France
Campala	WOSR00	France
Canary	WOSR00	France
Canberra	WOSR00	France
Cando	WOSR00	France
Cannelle	WOSR00	France
Canti CS	WOSR00	France
Capitol	WOSR00	France
Capricorn	WOSR00	France
Captain	WOSR00	France
Capvert	WOSR00	France
Caraco	WOSR00	France
Caribou	WOSR00	France
Carousel	WOSR00	France
Castille	WOSR00	France
Catalina	WOSR00	France
Catonic	WOSR00	France
Chelsi	WOSR00	France
Cheyenne	WOSR00	France
Columbus	WOSR00	France
Colvert	WOSR00	France
Contact	WOSR00	France
Cooper	WOSR00	France
Courage	WOSR00	France
Darmor	WOSR00	France
Darmor-bzh	WOSR00	France
Doublol	WOSR00	France
Ecrin	WOSR00	France
Element	WOSR00	France
Eleonore	WOSR00	France
Ella	WOSR00	France
Envol	WOSR00	France
ES Antigone	WOSR00	France
ES Astrid	WOSR00	France
ES Bourbon	WOSR00	France
ES Boxer	WOSR00	France
ES Brava	WOSR00	France
ES Nectar	WOSR00	France
ES Pinson	WOSR00	France
ES Serin	WOSR00	France
Escort	WOSR00	France
Eurol	WOSR00	France
Evri	WOSR00	France
Expert	WOSR00	France
Fortis	WOSR00	France
Forza	WOSR00	France
Frisbee	WOSR00	France
Geronimo	WOSR00	France
Goeland	WOSR00	France
Grizzly	WOSR00	France
Ibex	WOSR00	France
Idol	WOSR00	France
Inca	WOSR00	France
Jetton	WOSR00	France
Kadore	WOSR00	France
Kalif	WOSR00	France
Karun	WOSR00	France
Kosto	WOSR00	France
Labrador	WOSR00	France
Lewis	WOSR00	France
Link	WOSR00	France
Madrigal	WOSR00	France
Makila	WOSR00	France
Mar	WOSR00	France
Maxol	WOSR00	France
Mohican	WOSR00	France
Montego	WOSR00	France
Navajo	WOSR00	France
NK Bravour	WOSR00	France
NK Grace	WOSR00	France
NK Victory	WOSR00	France
NSL 9625	WOSR00	France
Olphi	WOSR00	France
Olpop	WOSR00	France
Ontario	WOSR00	France
Pacific	WOSR00	France
Pollen	WOSR00	France
Potomac	WOSR00	France
PR45W04	WOSR00	France
Quattro	WOSR00	France
Rapid	WOSR00	France
Recital	WOSR00	France
Robust	WOSR00	France
Roxet	WOSR00	France
Salomont	WOSR00	France
Samourai	WOSR00	France
Savanah	WOSR00	France
Shannon	WOSR00	France
Smart	WOSR00	France
Splendor	WOSR00	France
Tapidor	WOSR00	France
Tennesee	WOSR00	France
Tenor	WOSR00	France
Tradition	WOSR00	France
Twister	WOSR00	France
Vivol	WOSR00	France
Zenith	WOSR00	France
Action	WOSR00	Germany
Adder	WOSR00	Germany
Akamar	WOSR00	Germany
Alesi	WOSR00	Germany
Aligator	WOSR00	Germany
Amor	WOSR00	Germany
Aragon	WOSR00	Germany
Ariana	WOSR00	Germany
Aurum	WOSR00	Germany
Barrel	WOSR00	Germany
Billy	WOSR00	Germany
Ceres	WOSR00	Germany
Express	WOSR00	Germany
Falcon	WOSR00	Germany
Frederic	WOSR00	Germany
Jockey	WOSR00	Germany
Liberator	WOSR00	Germany
Licorne	WOSR00	Germany
Liporta	WOSR00	Germany
Liprima	WOSR00	Germany
Lirabon	WOSR00	Germany
Lirajet	WOSR00	Germany
Lorenz	WOSR00	Germany
Maruca	WOSR00	Germany
Milena	WOSR00	Germany
Oase	WOSR00	Germany
Olymp	WOSR00	Germany
Prince	WOSR00	Germany
Remy	WOSR00	Germany
Rodeo	WOSR00	Germany
Uranus	WOSR00	Germany
Viking	WOSR00	Germany
Wotan	WOSR00	Germany
Zorro	WOSR00	Germany
Bolko	WOSR00	Poland
Jantar	WOSR00	Poland
Hektor	WOSR00	Sweden
SW Gospel	WOSR00	Sweden
Tosca	WOSR00	Sweden
Verona	WOSR00	Sweden
Amber	WOSR00	UK
Cancan	WOSR00	UK
Cheops	WOSR00	UK
Rocket	WOSR00	UK
Sahara	WOSR00	UK
Shogun	WOSR00	UK
Temple	WOSR00	UK
Winner	WOSR00	UK

## Sheet: Feuil2
Supplementary Table 1: List of accessions used for the diversity analysis and LD study.
Name	Type	Country
Amber	WOSR00	0
Barrel	WOSR00	0
Billy	WOSR00	0
Cabestan	WOSR00	0
Element	WOSR00	0
Ella	WOSR00	0
Forto	WOSR00	0
Frisbee	WOSR00	0
Kalif	WOSR00	0
Karun	WOSR00	0
Lorenz	WOSR00	0
Quattro	WOSR00	0
Robust	WOSR00	0
Rocket	WOSR00	0
Sahara	WOSR00	0
Temple	WOSR00	0
Uranus	WOSR00	0
Winner	WOSR00	0
Wesway	SOSR0+	Australia
Grouse HD	SOSR00	Australia
Marnoo	SOSR00	Australia
Wesbell	SOSR00	Australia
Nugget	SOSR++	Canada
White	SOSR++	Canada
Stellar	SOSR00	Canada
Tower	SOSR00	Canada
Tribute	SOSR00	Canada
Westar	SOSR00	Canada
Chang Huzi	SOSR++	China
Chine 14	SOSR++	China
Chine 20	SOSR++	China
Chine 25	SOSR++	China
Chine 28	SOSR++	China
Chine 29	SOSR++	China
Chine 30	SOSR++	China
Chine 32	SOSR++	China
Chine 34	SOSR++	China
Chine 35	SOSR++	China
Chine Wuhan 8100	SOSR++	China
Tie Gieng Quing	SOSR++	China
Wuhan 4	SOSR++	China
Wuhan 6	SOSR++	China
Z821	SOSR++	China
Yeong Dang	SOSR0+	China
Industry	SOSR+0	Denmark
Helios	SOSR00	Denmark
Jaguar	SOSR00	Denmark
Line	SOSR00	Denmark
Aviso	WOSR00	Denmark
Bellini	WOSR00	Denmark
Arvor	FO	France
Bravo	FO	France
Feroce	FO	France
Kentan	FO	France
P2	FO	France
Q11	FO	France
Brio	FO	France
Furax nova	FO	France
Brutor	SOSR0+	France
Cresor	SOSR0+	France
Comet	SOSR00	France
Drakkar	SOSR00	France
Pactol	SOSR00	France
Tanto	SOSR00	France
Alsace	WOSR++	France
Gaspard	WOSR++	France
Marcus	WOSR++	France
Orléans	WOSR++	France
Ramses	WOSR++	France
Sarepta	WOSR++	France
Titus	WOSR++	France
Tonus	WOSR++	France
Zeruca	WOSR+0	France
Bienvenu	WOSR0+	France
Expor	WOSR0+	France
Jet Neuf	WOSR0+	France
Kid	WOSR0+	France
Lingot	WOSR0+	France
Major	WOSR0+	France
Primor	WOSR0+	France
Rafal	WOSR0+	France
Valdor	WOSR0+	France
Atlantic	WOSR00	France
Boston	WOSR00	France
Bristol	WOSR00	France
Caddy	WOSR00	France
Cadillac	WOSR00	France
Californium	WOSR00	France
Campala	WOSR00	France
Canary	WOSR00	France
Canberra	WOSR00	France
Cando	WOSR00	France
Cannelle	WOSR00	France
Canti CS	WOSR00	France
Capitol	WOSR00	France
Capricorn	WOSR00	France
Captain	WOSR00	France
Capvert	WOSR00	France
Caraco	WOSR00	France
Caribou	WOSR00	France
Carousel	WOSR00	France
Castille	WOSR00	France
Catalina	WOSR00	France
Catonic	WOSR00	France
Chelsi	WOSR00	France
Cheyenne	WOSR00	France
Columbus	WOSR00	France
Colvert	WOSR00	France
Contact	WOSR00	France
Cooper	WOSR00	France
Courage	WOSR00	France
Darmor	WOSR00	France
Darmor-bzh	WOSR00	France
Doublol	WOSR00	France
Ecrin	WOSR00	France
Eleonore	WOSR00	France
Envol	WOSR00	France
ES Antigone	WOSR00	France
ES Astrid	WOSR00	France
ES Bourbon	WOSR00	France
ES Boxer	WOSR00	France
ES Brava	WOSR00	France
ES Nectar	WOSR00	France
ES Pinson	WOSR00	France
ES Serin	WOSR00	France
Escort	WOSR00	France
Eurol	WOSR00	France
Evri	WOSR00	France
Expert	WOSR00	France
Fortis	WOSR00	France
Forza	WOSR00	France
Geronimo	WOSR00	France
Goeland	WOSR00	France
Grizzly	WOSR00	France
Ibex	WOSR00	France
Idol	WOSR00	France
Inca	WOSR00	France
Jetton	WOSR00	France
Kadore	WOSR00	France
Kosto	WOSR00	France
Labrador	WOSR00	France
Lewis	WOSR00	France
Link	WOSR00	France
Madrigal	WOSR00	France
Makila	WOSR00	France
Mar	WOSR00	France
Maxol	WOSR00	France
Mohican	WOSR00	France
Montego	WOSR00	France
Navajo	WOSR00	France
NK Bravour	WOSR00	France
NK Grace	WOSR00	France
NK Victory	WOSR00	France
NSL 9625	WOSR00	France
Olphi	WOSR00	France
Olpop	WOSR00	France
Ontario	WOSR00	France
Pacific	WOSR00	France
Pollen	WOSR00	France
Potomac	WOSR00	France
PR45W04	WOSR00	France
Rapid	WOSR00	France
Recital	WOSR00	France
Roxet	WOSR00	France
Salomont	WOSR00	France
Samourai	WOSR00	France
Savanah	WOSR00	France
Shannon	WOSR00	France
Smart	WOSR00	France
Splendor	WOSR00	France
Tapidor	WOSR00	France
Tennesee	WOSR00	France
Tenor	WOSR00	France
Tradition	WOSR00	France
Twister	WOSR00	France
Vivol	WOSR00	France
Zenith	WOSR00	France
Constable	WOSR0+	GBR
Dwarf Essex	FO	GBR
Early Giant	FO	GBR
English Giant	FO	GBR
Hobson	FO	GBR
Nevin	FO	GBR
SCRI 57	FO	GBR
Maris Haplona	SOSR0+	GBR
Aztec	WOSR0+	GBR
Mikado	WOSR0+	GBR
Pacha	WOSR0+	GBR
Cancan	WOSR00	GBR
Cheops	WOSR00	GBR
Shogun	WOSR00	GBR
Barsica	FO	Germany
Emerald	FO	Germany
Rapso	FO	Germany
Liragrun	FO	Germany
Liho	FO	Germany
Petranova	FO	Germany
Janetzki	SOSR++	Germany
Duplo	SOSR00	Germany
Diamant	WOSR++	Germany
Goldgelber Zarter Butter	WOSR++	Germany
Gross Luzewiter	WOSR++	Germany
Lembkes	WOSR++	Germany
Nain De Hambourg	WOSR++	Germany
Olquell Gulzover	WOSR++	Germany
Pollux	WOSR++	Germany
Quedlinburger Platzfester	WOSR++	Germany
Rapol	WOSR++	Germany
Askari	WOSR++	Germany
Belinda	WOSR0+	Germany
Doral	WOSR0+	Germany
Elvira	WOSR0+	Germany
Expander	WOSR0+	Germany
Kurander	WOSR0+	Germany
Lesira	WOSR0+	Germany
Ligora	WOSR0+	Germany
Mirander	WOSR0+	Germany
Quinta	WOSR0+	Germany
Rapora	WOSR0+	Germany
Ridana	WOSR0+	Germany
Salamander	WOSR0+	Germany
Sinera	WOSR0+	Germany
Action	WOSR00	Germany
Adder	WOSR00	Germany
Akamar	WOSR00	Germany
Aligator	WOSR00	Germany
Amor	WOSR00	Germany
Aragon	WOSR00	Germany
Ariana	WOSR00	Germany
Aurum	WOSR00	Germany
Ceres	WOSR00	Germany
Express	WOSR00	Germany
Falcon	WOSR00	Germany
Frederic	WOSR00	Germany
Jockey	WOSR00	Germany
Liberator	WOSR00	Germany
Licorne	WOSR00	Germany
Liporta	WOSR00	Germany
Liprima	WOSR00	Germany
Lirabon	WOSR00	Germany
Lirajet	WOSR00	Germany
Maruca	WOSR00	Germany
Milena	WOSR00	Germany
Oase	WOSR00	Germany
Olymp	WOSR00	Germany
Prince	WOSR00	Germany
Remy	WOSR00	Germany
Rodeo	WOSR00	Germany
Viking	WOSR00	Germany
Zorro	WOSR00	Germany
Alesi	WOSR00	Germany
Wotan	WOSR00	Germany
Fertodi Elit	WOSR++	Hungary
Brown sarson x cauliflower	SOSR++	India
Palu	FO	Italy
Aburamasari	SOSR++	Japan
Hokkaido	SOSR++	Japan
Abukuma Natane	SOSR++	Japan
Asahi	SOSR++	Japan
Genkaï	SOSR++	Japan
Isuzu Natane	SOSR++	Japan
Kogane	SOSR++	Japan
Miho	SOSR++	Japan
Miyuki	SOSR++	Japan
Murasaki	SOSR++	Japan
Norin 1	SOSR++	Japan
Norin 16	SOSR++	Japan
NORIN 9	SOSR++	Japan
Taisetsu	SOSR++	Japan
Suehiro	SOSR00	Japan
Tokiwa	SOSR00	Japan
Mangun	SOSR++	Korea
Yudal	SOSR++	Korea
Winfred	FO	Netherlands
Mazowiecki	SOSR++	Poland
Ursynowski	SOSR++	Poland
Bronowski	SOSR00	Poland
Dublianski	WOSR++	Poland
Gorczanski	WOSR++	Poland
Oleski	WOSR++	Poland
Skrzesowicka-Fero	WOSR++	Poland
Warzanwski	WOSR++	Poland
Beryl	WOSR0+	Poland
Janpol	WOSR0+	Poland
Bolko	WOSR00	Poland
Jantar	WOSR00	Poland
Zachordni	SOSR++	SUN
Local d'Ukraine	WOSR++	SUN
Mestnij	WOSR++	SUN
Moldavia	WOSR++	SUN
Prerouska	WOSR++	SUN
Slapska	WOSR++	SUN
Fora	FO	Sweden
Samo	FO	Sweden
Gulliver	SOSR0+	Sweden
Hanna	SOSR00	Sweden
Spok	SOSR00	Sweden
Topas	SOSR00	Sweden
Matador	WOSR++	Sweden
Norde	WOSR++	Sweden
Sinus	WOSR++	Sweden
Viktor	WOSR++	Sweden
Brink	WOSR0+	Sweden
Emil	WOSR0+	Sweden
Hercules	WOSR0+	Sweden
Jupiter	WOSR0+	Sweden
Status	WOSR0+	Sweden
Hektor	WOSR00	Sweden
SW Gospel	WOSR00	Sweden
Tosca	WOSR00	Sweden
Verona	WOSR00	Sweden
Taiwan	SOSR++	Taiwan
CRGC 5.11	SOSR++	USA
